# Supplementary material for: Transcriptome and organellar sequencing highlights the complex origin and diversification of allotetraploid Brassica napus
Source: Nat Commun. 2019 Jun 28;10:2878. doi: 10.1038/s41467-019-10757-1 (PMC6599199; doi:10.1038/s41467-019-10757-1)
Supplement: Supplementary file 4 — Supplementary Data 1 [file 41467_2019_10757_MOESM4_ESM.xlsx]

## Sheet: Supplementary Data 1
Supplementary Data 1. Summary of all the samples in this study
Sample ID	Accession	Species	Cultivar	Geography	Genome size	RNA-seq	GSS	MapDepth_AA	MapDepth_CC	MapDepth_AACC
1001	PI 227296	Brassica rapa		Iran		Download	Yes	10.6654
1002	Ames 30080	Brassica rapa		United States, California		Download	Yes	8.41741
1003	Ames 30083	Brassica rapa		United States, California		Download	Yes	10.1158
1005	PI 169082	Brassica rapa		Turkey, Samsun		Download	Yes	7.89799
1008	PI 662794	Brassica rapa ssp. oleifera		Italy		Download	Yes	7.44128
1010	PI 590995	Brassica rapa ssp. pekinensis		China, Beijing		Download	Yes	12.4728
1012	PI 419064	Brassica rapa ssp. pekinensis		China, Beijing		Download	Yes	8.70551
1013	PI 649190	Brassica rapa ssp. oleifera		Belgium		Download	Yes	9.9649
1014	PI 649188	Brassica rapa ssp. oleifera		Belgium, Leielander		Download	Yes	8.56838
1015	PI 391548	Brassica rapa ssp. pekinensis		China, Shaanxi		Download	No	12.6777
1016	PI 391558	Brassica rapa ssp. pekinensis		China, Shaanxi		Download	Yes	12.8048
1020	PI 644006	Brassica rapa ssp. pekinensis		United States, California		Download	Yes	10.1164
1021	PI 633161	Brassica rapa		Italy, Calabria		Download	Yes	10.9301
1024	PI 175608	Brassica rapa		Turkey, Tekirdag		Download	Yes	10.1474
1028	PI 649162	Brassica rapa		Sweden		Download	Yes	9.84158
1029	PI 179189	Brassica rapa		Iraq		Download	Yes	10.2391
1031	PI 169061	Brassica rapa		Turkey		Download	Yes	9.86785
1034	PI 127440	Brassica rapa		Afghanistan, Kabul		Download	Yes	11.219
1036	PI 162778	Brassica rapa		Argentina, Bueno Aires		Download	Yes	10.8833
1037	PI 212593	Brassica rapa		Afghanistan, Nangarhar		Download	Yes	8.93377
1040	G31787	Brassica rapa		China		Download	Yes	9.71818
1041	PI 662760	Brassica rapa		China		Download	Yes	11.4534
1042	PI 662761	Brassica rapa		China		Download	Yes	7.90585
1043	PI 662729	Brassica rapa		China		Download	Yes	8.64154
1044	PI 391547	Brassica rapa		China, Shaanxi		Download	Yes	9.51164
1045	PI 391549	Brassica rapa		China, Shaanxi		Download	Yes	7.48686
1046	PI 250004	Brassica rapa		Egypt		Download	Yes	7.18048
1048	PI 662772	Brassica rapa		Germany		Download	Yes	7.96414
1051	PI 370737	Brassica rapa		India		Download	Yes	8.84823
1052	PI 603020	Brassica rapa		India		Download	Yes	9.0558
1053	PI 649160	Brassica rapa		India		Download	Yes	9.18392
1055	PI 179641	Brassica rapa		India, Punjab		Download	Yes	10.6098
1057	PI 662684	Brassica rapa		Italy		Download	Yes	11.3101
1062	PI 603025	Brassica rapa		Pakistan		Download	Yes	7.05918
1063	PI 633154	Brassica rapa		Pakistan		Download	Yes	7.69192
1067	G 31777	Brassica rapa ssp. chinensis		China		Download	Yes	9.48161
1068	G 31784	Brassica rapa ssp. chinensis		China		Download	Yes	8.24133
1069	G 31785	Brassica rapa ssp. chinensis		China		Download	Yes	11.8406
1070	PI 633165	Brassica rapa ssp. chinensis		China		Download	Yes	8.8657
1071	PI 662550	Brassica rapa ssp. chinensis		China		Download	Yes	9.22962
1072	G 30708	Brassica rapa ssp. chinensis		China		Download	Yes	12.7195
1073	G 30955	Brassica rapa ssp. chinensis		China		Download	Yes	9.26201
1074	G 30794	Brassica rapa ssp. chinensis		Japan		Download	Yes	6.69986
1075	G 28902	Brassica rapa ssp. chinensis		China		Download	Yes	12.7756
1076	PI 662679	Brassica rapa ssp. chinensis		Japan		Download	Yes	9.86087
1077	PI 662680	Brassica rapa ssp. chinensis		Japan		Download	Yes	12.2128
1079	G 30792	Brassica rapa ssp. chinensis		Japan		Download	Yes	8.34931
1080	PI 508408	Brassica rapa ssp. chinensis		South Korea		Download	Yes	14.2317
1081	PI 508409	Brassica rapa ssp. chinensis		South Korea		Download	Yes	15.1534
1082	PI 662682	Brassica rapa ssp. chinensis		China, Taiwan		Download	Yes	12.0127
1084	PI 340208	Brassica rapa ssp. dichotoma		India		Download	Yes	8.70421
1085	PI 347602	Brassica rapa ssp. dichotoma		India		Download	Yes	11.3095
1086	PI 649171	Brassica rapa ssp. dichotoma		India		Download	Yes	6.30832
1087	PI 649173	Brassica rapa ssp. dichotoma		India		Download	Yes	8.09675
1088	PI 649178	Brassica rapa ssp. dichotoma		India		Download	Yes	9.6662
1094	PI 597831	Brassica rapa ssp. oleifera		Egypt		Download	Yes	8.09978
1095	PI 649194	Brassica rapa ssp. oleifera		Germany		Download	Yes	7.41934
1097	PI 633168	Brassica rapa ssp. oleifera		Italy		Download	Yes	7.54731
1098	G 30238	Brassica rapa ssp. oleifera		Spain		Download	Yes	8.87328
1099	PI 390964	Brassica rapa ssp. parachinensis		China, Hong Kong		Download	Yes	10.2174
1100	PI 390963	Brassica rapa ssp. parachinensis		China, Hong Kong		Download	Yes	10.0355
1101	PI 662783	Brassica rapa ssp. parachinensis		Indonesia, Sumatra		Download	Yes	10.1377
1103	G 30694	Brassica rapa ssp. pekinensis		China		Download	Yes	7.8442
1104	PI 419106	Brassica rapa ssp. pekinensis		China		Download	Yes	10.6678
1106	PI 419073	Brassica rapa ssp. pekinensis		China, Beijing		Download	Yes	10.9058
1107	PI 419072	Brassica rapa ssp. pekinensis		China, Beijing		Download	Yes	11.2353
1108	PI 427091	Brassica rapa ssp. pekinensis		China, Guangdong		Download	Yes	9.46859
1109	PI 391560	Brassica rapa ssp. pekinensis		China, Shaanxi		Download	Yes	12.8316
1110	PI 426177	Brassica rapa		Afghanistan		Download	Yes	11.7798
1112	PI 662676	Brassica rapa ssp. pekinensis		Japan		Download	Yes	11.2726
1114	PI 508414	Brassica rapa ssp. pekinensis		South Korea		Download	Yes	10.4097
1115	PI 508422	Brassica rapa ssp. pekinensis		South Korea		Download	Yes	6.76415
1116	PI 508421	Brassica rapa ssp. pekinensis		South Korea		Download	Yes	9.40012
1117	PI 508416	Brassica rapa ssp. pekinensis		South Korea		Download	Yes	9.87815
1119	PI 508418	Brassica rapa ssp. pekinensis		South Korea		Download	Yes	8.22977
1120	PI 508420	Brassica rapa ssp. pekinensis		South Korea		Download	Yes	13.1576
1121	PI 257236	Brassica rapa ssp. pekinensis		Thailand		Download	Yes	13.1816
1122	PI 257237	Brassica rapa ssp. pekinensis		Thailand		Download	Yes	9.72558
1123	PI 257238	Brassica rapa ssp. pekinensis		Thailand		Download	Yes	11.7622
1124	PI 662620	Brassica rapa ssp. pekinensis		United States		Download	Yes	8.0544
1125	G 30441	Brassica rapa ssp. pekinensis		United States		Download	Yes	8.85073
1126	G 30787	Brassica rapa ssp. pekinensis		United States		Download	Yes	10.006
1127	PI 662616	Brassica rapa ssp. perviridis		United States		Download	Yes	8.74242
1128	PI 633181	Brassica rapa ssp. rapa		Honduras, Lempira		Download	No	9.87239
1130	PI 662686	Brassica rapa ssp. rapa		China, Taiwan		Download	Yes	9.87657
1134	PI 347608	Brassica rapa ssp. trilocularis		India		Download	Yes	12.181
1135	PI 459019	Brassica rapa ssp. trilocularis		India		Download	Yes	9.34385
1136	PI 649200	Brassica rapa ssp. trilocularis		India		Download	Yes	11.676
1137	PI 649201	Brassica rapa ssp. trilocularis		India		Download	Yes	7.90804
1138	PI 649202	Brassica rapa ssp. trilocularis		India		Download	Yes	10.1944
1139	PI 426420	Brassica rapa ssp. trilocularis		Pakistan		Download	Yes	9.67883
1140	PI 390142	Brassica rapa ssp. trilocularis		Pakistan		Download	Yes	10.1186
1141	PI 426422	Brassica rapa ssp. trilocularis		Pakistan		Download	Yes	9.78752
1142	PI 426423	Brassica rapa ssp. trilocularis		Pakistan		Download	Yes	9.56946
1143	PI 649208	Brassica rapa ssp. trilocularis		United States, Iowa		Download	Yes	9.70445
1144	PI 649206	Brassica rapa ssp. trilocularis		United States, Iowa		Download	Yes	9.70617
1145	PI 649207	Brassica rapa ssp. trilocularis		United States, Iowa		Download	Yes	11.9295
1146	PI 649204	Brassica rapa ssp. trilocularis		United States, Iowa		Download	Yes	10.2339
1147	PI 198061	Brassica rapa		Sweden		Download	Yes	10.5291
1149	PI 347594	Brassica rapa ssp. dichotoma		India		Download	Yes	9.78994
1153	GC 1742-69	Brassica rapa ssp. sylvestris				Download	No	6.94324
1154	GC 4623-77	Brassica rapa ssp. sylvestris				Download	No	7.23852
2001	HRI-HRV-011463	Brassica hilarionis			1.42	Yes	Yes		20.3023
2002	B10-141	Brassica oleracea	Early Big Broccoli DH		1.34008	Yes	Yes		19.9302
2003	TO1000	Brassica oleracea	Rapid cycle TO1000 DH3		1.36194	Yes	Yes		18.9837
2004	A12	Brassica oleracea	Kale A12		1.39986	Yes	Yes		19.3061
2005	HRI-GRU-007826	Brassica oleracea	Cabbage		1.30294	Yes	Yes		24.1104
2006	HRI-GRU-008267	Brassica oleracea	Kohlrabi		1.25758	Yes	Yes		22.7644
2007	Parent Map Pop	Brassica nigra	DH-S5		1.21	Yes	Yes			19.7937
2008	PI 662560	Brassica oleracea var. gongylodes	Weide Biata	Poland	1.36352	Yes	Yes		18.6934
2015	DHGCT08910	Brassica napus	DH Darmor	France	2.86514	Yes	Yes			6.95713
2016	CCK6521	Brassica napus	DH Stellar	Canada	2.27	Yes	Yes			10.1678
2017	DH12075	Brassica napus	John McKay Isobel Parkin		2.22	Yes	No			11.0582
2018	GT 050195	Brassica napus	DH Yudal	South Korea	2.23	Yes	Yes			11.3828
2019	PI 388853	Crambe hispanica	S6		1.26	Yes	Yes			26.7782
2020	GC0560-79	Sinapis alba	S7			Yes	No			20.4092
2021	DMJ0317	Eruca sativa	S4-B			Yes	No			28.4132
2022	Genome seq	Sisymbrium irio	S1-B			Yes	No			67.6588
2026	PI 269312	Brassica oleracea var. botrytis	Dominant	Sweden	1.40639	Yes	Yes		17.5307
2027	PI 169034	Brassica oleracea var. botrytis	Karnabahar Erken	Turkey, Izmir	1.41914	Yes	Yes		21.9336
2028	PI 204765	Brassica oleracea var. botrytis	De Bagnols	France	1.29767	Yes	Yes		19.8333
2029	PI 171529	Brassica oleracea var. capitata	No. 6917	Turkey, Tokat	1.24	Yes	Yes		18.9755
2030	PI 171530	Brassica oleracea var. viridis	No. 6960	Turkey, Ordu	1.25	Yes	Yes		18.4707
2031	PI 372862	Brassica oleracea var. botrytis	Dominant	Denmark	1.35438	Yes	Yes		19.7328
2032	PI 225859	Brassica oleracea var. capitata		Denmark	1.36735	Yes	Yes		20.1684
2033	PI 343603	Brassica oleracea var. sabauda	Pointu Perce-Neige	France	1.36226	Yes	Yes		19.2095
2034	PI 312902	Brassica oleracea var. gemmifera	Roem Van Kloosterburen	Netherlands	1.24612	Yes	Yes		19.6777
2035	PI 204682	Brassica oleracea	No. 190	Turkey	1.07189	Yes	No
2036	PI 244830	Brassica oleracea var. botrytis	Alpha	UK	1.25915	Yes	Yes		18.6409
2037	PI 244987	Brassica oleracea var. capitata	Cambridge Red	UK	1.28028	Yes	Yes		19.3149
2038	PI 324236	Brassica oleracea var. capitata	Ditmarsker	Sweden, Malmohus	1.3639	Yes	Yes		19.0569
2039	PI 231208	Brassica oleracea var. botrytis	Precoce di Toscana	Italy	1.33577	Yes	Yes		20.6305
2040	PI 329202	Brassica oleracea var. capitata	Zenith	Netherlands	1.33836	Yes	Yes		19.0856
2041	PI 372585	Brassica oleracea var. botrytis	Marva	Netherlands	1.35541	Yes	Yes		17.6152
2042	PI 263867	Brassica oleracea var. capitata		Greece		Yes	No		18.5857
2043	PI 246117	Brassica oleracea var. sabauda	Groene Putjes	Netherlands	1.36478	Yes	Yes		17.9539
2044	PI 365151	Brassica oleracea var. gemmifera	Cambridge Original	UK	1.27782	Yes	Yes		18.7574
2045	PI 261599	Brassica oleracea var. botrytis	Tardia	Spain	1.36375	Yes	Yes		18.5492
2046	PI 261605	Brassica oleracea var. capitata	D-78	Spain	1.28	Yes	Yes		16.4329
2047	PI 320913	Brassica oleracea var. capitata	F-5	Hungary	1.33794	Yes	Yes		19.5249
2048	PI 320915	Brassica oleracea var. viridis	Fodroslevelu Takarmanykel	Hungary		Yes	No		21.3458
2049	PI 343514	Brassica oleracea var. capitata	Buzey	Romania	1.26	Yes	Yes		21.2397
2050	PI 343559	Brassica oleracea var. capitata	Bp 510	Bulgaria	1.3083	Yes	Yes		18.7563
2051	PI 507855	Brassica oleracea var. gemmifera	3800004	Hungary	1.29084	Yes	Yes		19.3401
2052	PI 507856	Brassica oleracea var. sabauda	3800005	Hungary	1.38456	Yes	Yes		17.0034
2053	PI 662531	Brassica oleracea var. italica	Broccoli Neri	Italy		Yes	No		16.6063
2054	PI 662563	Brassica oleracea var. gongylodes	White Vienna	Italy	1.29427	Yes	Yes		20.779
2055	PI 246080	Brassica oleracea var. capitata	Gros des Vertus	France		Yes	Yes		20.3307
2056	PI 662648	Brassica oleracea	10747	Bulgaria	1.35124	Yes	Yes		19.807
2057	PI 662701	Brassica oleracea var. sabauda	Cavolo da Fiore Miscuglio	Italy	1.35571	Yes	Yes		20.6462
2058	Ames 15650	Brassica napus	Arco C10-2	Netherlands	3.03456	Yes	Yes			8.78411
2059	Ames 18510	Brassica napus		China, Sichuan	2.31172	Yes	No			10.4551
2060	Ames 18935	Brassica napus	Hobson	UK	2.97974	Yes	Yes			8.47084
2061	Ames 2793	Brassica napus	Ceskia Tabor	Czechoslovakia	2.24908	Yes	No			7.36113
2062	Ames 30186	Brassica napus	Tun222	Tunisia, Tataouine	1.02841	Yes	No
2063	CGN06820	Brassica napus		Poland	2.93918	Yes	Yes			9.22419
2064	CGN06875	Brassica napus		Russia	2.7491	Yes	Yes			7.21941
2065	CGN07236	Brassica napus subsp. oleifera		Germany	2.88568	Yes	Yes			13.4514
2066	CGN17301	Brassica napus		Romania	2.84317	Yes	Yes			13.9153
2067	CGN17351	Brassica napus		Germany	2.64277	Yes	Yes			14.3085
2068	CGN18960	Brassica napus subsp. oleifera		Germany	2.94362	Yes	Yes			11.6175
2069	CGN19969	Brassica napus subsp. oleifera		Germany	2.22	Yes	No			5.98571
2071	Heara	Brassica napus		Europe	2.42877	Yes	No			11.1872
2072	IMC 106 RR	Brassica napus		Canada	2.05227	Yes	No			14.0484
2073	NSL 6103	Brassica napus subsp. rapifera	AMERICAN PURPLETOP	United States, Colorado	2.84035	Yes	Yes			5.20803
2074	PI 169075	Brassica napus		Turkey	1.00368	Yes	No
2075	PI 169080	Brassica napus		Turkey, Samsun	0.954842	Yes	No
2076	PI 169083	Brassica napus		Turkey, Tekirdag	0.983197	Yes	No
2077	PI 232895	Brassica napus		Hungary	2.6738	Yes	Yes			8.13485
2078	PI 250135	Brassica napus	NU 52585	Pakistan	2.24172	Yes	No			11.153
2079	PI 251236	Brassica napus		Pakistan, Punjab	2.29078	Yes	No			11.6469
2080	PI 251614	Brassica napus		Serbia, Yugoslavla	0.969534	Yes	No
2081	PI 263056	Brassica napus subsp. rapifera	Donnuvos Bal'ten	Russia, Leningrad	2.1795	Yes	Yes			11.5489
2082	PI 269449	Brassica napus		Pakistan	2.3	Yes	Yes			13.6485
2083	PI 271452	Brassica napus	1187	India, Gujarat	2.26	Yes	No			13.0242
2084	PI 279804	Brassica napus subsp. rapifera	ACADIA	Canada, Ontario	4.53273	Yes	Yes			8.23664
2085	PI 286418	Brassica napus		Nepal	1.0935	Yes	No
2086	PI 357374	Brassica napus	Esenska Mesana	Former Serbia and Montenegro	1.19	Yes	No
2087	PI 365644	Brassica napus	TURRET	Canada, Manitoba	2.16815	Yes	No			10.1336
2088	PI 391552	Brassica napus	CHUN-NUNG 1	China, Shaanxi	2.25	Yes	No			12.4623
2089	PI 391553	Brassica napus	SHANG-YOU	China, Shaanxi	2.15498	Yes	No			11.6961
2090	PI 399418	Brassica napus	TREBICSKA	Czech Republic, North Moravia	2.86627	Yes	Yes			10.3649
2091	PI 431571	Brassica napus	Midas	Canada, Saskatchewan	2.19225	Yes	No			11.1057
2092	PI 432392	Brassica napus	BAU-M/50	Bangladesh	2.23	Yes	No			11.5126
2093	PI 432394	Brassica napus	BAU-M/58	Bangladesh	2.1658	Yes	No			10.2972
2094	PI 436556	Brassica napus	Gan You no. 3	China	2.49663	Yes	No			14.2188
2095	PI 443015	Brassica napus	Gry	Norway	2.28	Yes	No			11.2876
2096	PI 458607	Brassica napus	Doon Major Swede	New Zealand	2.76285	Yes	Yes			9.14218
2097	PI 458939	Brassica napus	Asahi natane	Japan	2.23	Yes	No			11.7264
2098	PI 458940	Brassica napus	Chisaya natane	Japan	2.29	Yes	No			11.9433
2099	PI 458959	Brassica napus	Wira	Germany	2.83607	Yes	Yes			14.0505
2100	PI 458964	Brassica napus	77-60	New Zealand	2.31	Yes	No			12.2121
2101	PI 458971	Brassica napus	Romeo	France	2.31	Yes	No			10.5688
2102	PI 469740	Brassica napus	Buk Wuk 7	South Korea	2.24	Yes	No			11.6637
2103	PI 469761	Brassica napus	Dong Hae 1	South Korea	2.49684	Yes	Yes			13.0232
2104	NSL 68224	Brassica napus subsp. rapifera	York	Canada, Prince Edward Island	2.54289	Yes	Yes			12.1805
2105	PI 469874	Brassica napus	Kuju 49	South Korea	2.36	Yes	Yes			13.5566
2106	PI 469886	Brassica napus	Lenora	Germany	2.74314	Yes	Yes			8.83227
2107	PI 469995	Brassica napus	Norin 39	Japan	2.0606	Yes	No			10.9624
2108	PI 470020	Brassica napus	Rumania 1	Romania	3.293	Yes	Yes			12.5624
2109	PI 470039	Brassica napus	Taiwan	China, Taiwan	2.1085	Yes	No			10.9475
2110	PI 470041	Brassica napus	Taiwan 2	China, Taiwan	2.10868	Yes	No			12.4064
2111	PI 478339	Brassica napus	O 54	China	2.37499	Yes	No			11.24
2112	PI 502304	Brassica napus	AR-256	Russia	2.6638	Yes	Yes			11.2608
2113	PI 509072	Brassica napus subsp. napus	Cascade	United States, Idaho	2.73691	Yes	Yes			8.11661
2114	PI 531273	Brassica napus	ATTILA	Hungary	2.98987	Yes	Yes			10.0513
2115	PI 531274	Brassica napus	BARKANT	Netherlands	2.76524	Yes	Yes			7.17665
2116	PI 531279	Brassica napus	GK SAVARIA	Hungary	2.86401	Yes	Yes			11.2
2117	PI 531287	Brassica napus	SANTANA	Germany	2.6949	Yes	Yes			8.71819
2118	PI 535850	Brassica napus subsp. napus	VALDOR	France	2.87846	Yes	Yes			11.7954
2119	PI 535864	Brassica napus subsp. napus	QUINTA	Germany	2.56705	Yes	Yes			9.74832
2120	PI 535866	Brassica napus subsp. napus	SILESIA	Czechoslovakia	2.66774	Yes	Yes			6.0158
2121	PI 535867	Brassica napus subsp. napus	SL-29	Czechoslovakia	2.82497	Yes	Yes			11.0816
2122	PI 535868	Brassica napus subsp. napus	STATUS	Sweden	2.75521	Yes	Yes			10.3832
2123	PI 535878	Brassica napus subsp. napus	START	Poland	2.80739	Yes	Yes			11.9548
2124	PI 538766	Brassica napus	CELEBRA	Sweden, Malmohus	2.19	Yes	No			5.94443
2125	PI 555466	Brassica napus	Capricorn	UK	2.90069	Yes	Yes			10.4507
2126	PI 555467	Brassica napus	Corvette	UK	2.77337	Yes	Yes			13.0773
2127	PI 597828	Brassica napus	112-3690-75	Algeria	2.70446	Yes	Yes			10.5295
2128	PI 601261	Brassica napus	Crystal	Sweden, Malmohus	2.87254	Yes	Yes			7.249
2129	PI 601266	Brassica napus subsp. napus	Viking	Denmark, Fyn	3.03564	Yes	Yes			13.3252
2130	PI 601661	Brassica napus	Cobra	United States, California	3.12743	Yes	Yes			11.9999
2131	PI 610258	Brassica napus	AR91004	United States, Arkansas	2.95312	Yes	Yes			11.5686
2132	PI 430135	Brassica napus	KNOWN AS ASPAR. KALE	UK	2.61769	Yes	Yes			12.1794
2133	PI 633126	Brassica napus subsp. napus	Vostochno-sibirskii	Russia	2.22	Yes	No			9.02872
2134	PI 632742	Brassica napus subsp. rapifera	BRA 1042/95	Poland, Krosno	1.88639	Yes	Yes			11.5776
2135	PI 633122	Brassica napus	BRA 1168/85	Italy		Yes	No			12.9509
2136	PI 633123	Brassica napus	E94197	Mongolia	0.878025	Yes	No
2137	PI 633125	Brassica napus subsp. napus	Mar'janovskij	Ukraine	2.1956	Yes	No			12.4513
2138	PI 633127	Brassica napus subsp. napus	Vinnickij 15/59	Ukraine	3.01622	Yes	Yes			10.5665
2139	PI 633129	Brassica napus subsp. napus	Krasnodarskii	Russia	2.87901	Yes	Yes			11.3461
2140	PI 633132	Brassica napus subsp. napus	Kovalevskij	Ukraine	2.08	Yes	No			10.1584
2141	PI 649135	Brassica napus	NU 41737	Turkey	2.15	Yes	No
2142	PI 649148	Brassica napus	G 32327	Albania, Korce	1.68453	Yes	No
2143	PI 649153	Brassica napus subsp. napus	Span	Canada, Ontario	1.72887	Yes	No
2144	PI 605719	Brassica napus subsp. napus	Flint	United States, Georgia	2.28	Yes	No			12.1864
2145	PI 188610	Brassica oleracea var. gongylodes	Roggli's Freiland	Switzerland	1.38731	Yes	Yes		18.238
3001	PI 436554	Brassica napus	Gan You no. 1	China	2.60861	Yes	Yes			10.1948
3002	Riccia dis marzand	Brassica rapa ssp. broccoletto	Riccia dis marzand		1.12	Yes	Yes	18.5721
3003	PI 502303	Brassica napus	AR-115	Russia	1.07	Yes	No			10.406
3004	PI 537090	Brassica napus	Seoul	South Korea	2.27939	Yes	Yes	13.3858
3005	Toscana	Brassica rapa ssp. broccoletto	Toscana		1.11	Yes	Yes	14.2888
3006	Del Trasimeno	Brassica rapa ssp. broccoletto	Del Trasimeno		1.13	Yes	Yes			10.4102
3007	GT 060646	Brassica napus	Line	Denmark	2.31103	Yes	Yes			13.4195
3008	GT 060520	Brassica napus ssp. pabularia	Russian Kale		2.36404	Yes	Yes			10.0623
3009	PI 540458	Brassica napus	Cathy	United States, Idaho	2.45	Yes	Yes			10.6482
3010	PI 458956	Brassica napus	Rico	Germany	2.40006	Yes	Yes			10.5423
3011	Ames 26645	Brassica napus ssp. pabularia	Red Russian	United States, Maine	2.03666	Yes	Yes			10.2812
3012	PI 633118	Brassica napus	Legand	United States, New York	2.25	Yes	Yes			9.49414
3013	PI 552810	Brassica napus	Printol	United States, Colorado	1.92115	Yes	Yes			10.1095
3014	PI 458980	Brassica napus	77-71	United States, Oregon	2.28697	Yes	Yes			10.316
3015	PI 458930	Brassica napus	Oro	Canada, Saskatchewan	2.41463	Yes	Yes			9.67792
3016	Ames 26627	Brassica napus ssp. pabularia	Siberian	United States, California	2.31462	Yes	Yes			9.36904
3017	Ames 26635	Brassica napus	Polo Canola	United States, Wisconsin	2.35795	Yes	Yes			10.8214
3018	PI 604608	Brassica napus	KS1701	United States, Kansas	2.28211	Yes	Yes			10.1484
3019	Ames 2778	Brassica napus		Poland, Wroclaw	2.37	Yes	Yes			10.0328
3021	GT 060298	Brassica napus	Coriander	Germany	2.14891	Yes	Yes			9.88683
3022	PI 601260	Brassica napus	Glacier	Sweden, Malmohus	2.03351	Yes	Yes			12.3362
3023	PI 633121	Brassica napus	Mar	Poland, Warszawa	1.99605	Yes	Yes			9.30241
3024	PI 458951	Brassica napus	Kosa	Germany	2.37	Yes	Yes	15.9588
3025	lot 2815	Brassica rapa ssp. broccoletto	Sorrento		1.11	Yes	Yes			10.2637
3026	PI 469804	Brassica napus	Germany79-122	Germany	2.3788	Yes	Yes			11.2209
3027	GT 050601	Brassica napus	Start	Poland	2.11608	Yes	Yes			12.0459
3028	PI 469794	Brassica napus	France 5	France	2.09	Yes	Yes			11.4206
3029	PI 535875	Brassica napus subsp. napus	Liglandor	Germany	2.55	Yes	Yes			11.2697
3030	PI 432391	Brassica napus	BAU-M/49	Bangladesh	2.5233	Yes	Yes			11.9718
3031	YNOI - 429	Brassica napus			2.5917	Yes	Yes			12.3156
3032	GT 060270	Brassica napus	Tantal	France	2.5556	Yes	Yes			9.75747
3033	Ames 22548	Brassica napus	Bronowski	Poland, Warszawa	2.27263	Yes	Yes			10.4496
3035	Quarantina	Brassica rapa ssp. broccoletto	Quarantina		1.08425	Yes	Yes	16.2727
3036	NSL 6102	Brassica napus ssp. rapifera	American purpletop	United States, Minnesota	2.4583	Yes	Yes			12.115
3038	PI 632737	Brassica napus ssp. rapifera	CR 742/91	Germany, Mecklenburg-W.P.	2.36137	Yes	Yes			9.59305
3039	PI 632738	Brassica napus ssp. rapifera	CR 795/90a	Germany, Mecklenburg-W.P.	2.52541	Yes	Yes			11.6394
3040	NSL 22937	Brassica napus ssp. rapifera	Bristol white	United States, Massachusetts	2.24	Yes	Yes			9.33684
3041	GT060513	Brassica napus ssp. pabularia	Siberische Boerenkool	Netherlands	2.43546	Yes	Yes			11.1967
3042	GT 050270	Brassica napus ssp. rapifera	Kohalik sinine	Estonia	2.23	Yes	Yes			10.8195
3043	GT 050323	Brassica napus ssp. rapifera	Oetofte	Denmark	2.54127	Yes	Yes			10.2393
3044	GT 050333	Brassica napus ssp. rapifera	Drummonds purple	UK	2.59385	Yes	Yes			11.0336
3045	GT 050418	Brassica napus ssp. rapifera	Lord derby	UK	2.53701	Yes	Yes			9.71296
3046	GT 080920	Brassica napus	New Hakuran	UK	2.42493	Yes	Yes			9.74406
3047	GT 060306	Brassica napus ssp. rapifera	Conqueror bronze green	UK	2.26	Yes	Yes			10.6125
3048	GT 060523	Brassica napus ssp. rapifera	Ceres	Germany	2.34187	Yes	Yes			9.61076
3049	GT 060555	Brassica napus ssp. rapifera	Essex model	UK	2.49605	Yes	No			9.34267
3050	GT 050285	Brassica napus ssp. pabularia	Ragged Jack	UK	2.27405	Yes	Yes			10.5162
3051	GT 060642	Brassica napus ssp. rapifera	Laugabolsrofa	Iceland	2.2068	Yes	Yes			9.20041
3052	GT 061851	Brassica napus ssp. rapifera	Villala ME0101	Finland	2.43255	Yes	Yes			9.79259
3053	GT 070755	Brassica napus ssp. rapifera	Angus	UK	2.5586	Yes	Yes			9.91547
3054	GT 070893	Brassica napus ssp. rapifera	Jaune a collet vert	France	2.49	Yes	Yes			12.0697
3055	GT 071200	Brassica napus ssp. rapifera	Tina	New Zealand	2.43336	Yes	Yes			10.1385
3056	NSL 6461	Brassica napus ssp. rapifera	Strafford	United States, New Hampshire	2.12414	Yes	Yes			11.1338
3057	PI 279688	Brassica napus ssp. rapifera	Ditmars swede	Canada, Nova Scotia	2.29	Yes	Yes			10.6813
3058	NSL 6104	Brassica napus ssp. rapifera	Alta sweet	United States, New York	2.21	Yes	Yes			11.3086
3059	NSL 31348	Brassica napus ssp. rapifera	Golden neckless	United States, Oregon	2.28072	Yes	Yes			10.824
3060	NSL 22146	Brassica napus ssp. rapifera	Long Is IMP	United States, California	2.26	Yes	Yes			9.31728
3061	GT 081679	Brassica napus	Alku	Finland	2.23	Yes	Yes			12.559
3062	GT 080800	Brassica napus	Topas	Sweden	2.44	Yes	Yes			11.0853
3063	GT 070898	Brassica napus	Michinoko	Japan	2.46	Yes	Yes			9.88218
3064	GT 050428	Brassica napus	Linetta	Germany	2.11691	Yes	Yes			10.9525
3065	GT 060496	Brassica napus	Ramses	France	2.32367	Yes	Yes			11.9585
3066	GT 060492	Brassica napus	Mazowiecki	Poland	2.3826	Yes	Yes			9.58418
3067	GT 060998	Brassica napus	Asparagus Kale	UK	2.37234	Yes	Yes			12.924
3068	GT 050473	Brassica napus	Gulle	Sweden	2.32555	Yes	Yes			9.8654
3069	GT 050479	Brassica napus	Ningyou7	China	2.37	Yes	Yes			10.9256
3070	GT 050543	Brassica napus	Helios	Denmark	2.36	Yes	Yes			10.2174
3071	GT 050557	Brassica napus	Tribute	Canada	2.34156	Yes	Yes			10.1735
3072	GT 050561	Brassica napus	CGN_07224		1.13551	Yes	No
3073	lot 2826	Brassica rapa ssp. broccoletto	Sessantina Grossa		1.1187	Yes	Yes	13.2109
3074	GT 050619	Brassica napus	Cresor	France	2.35881	Yes	Yes			10.4907
3075	GT 050628	Brassica napus	Niklas	Sweden	2.3717	Yes	Yes			11.314
3076	Kale Red Winter	Brassica napus ssp. pabularia	Kale Red Winter		2.40919	Yes	Yes			9.71508
3077	Heirloom Russian Kale	Brassica napus ssp. pabularia	Heirloom Russian Kale		2.34361	Yes	Yes			9.16327
3078	Dwarf blue kale	Brassica napus ssp. pabularia	Dwarf blue kale		2.28	Yes	Yes			10.6289
3079	heirloom white Russian	Brassica napus ssp. pabularia	heirloom white Russian		2.15	Yes	Yes			9.3548
3080	Earthcare Red Russian	Brassica napus ssp. pabularia	Earthcare Red Russian		2.3	Yes	Yes			8.75664
3081	Dwarf Siberian	Brassica napus ssp. pabularia	Dwarf Siberian		2.28	Yes	Yes			8.27295
3082	lot 3217	Brassica napus ssp. pabularia	White Russian		2.16	Yes	Yes			9.50371
3083	lot 2508	Brassica napus ssp. pabularia	Siber Frill		2.38582	Yes	Yes			10.7533
3084	lot 1990	Brassica napus ssp. pabularia	Russian Frill		2.33	Yes	Yes			10.2012
3085	lot 3391	Brassica napus ssp. pabularia	Red Ursa		2.41	Yes	Yes			9.65081
3086	lot 1193	Brassica napus ssp. pabularia	Red Russian, purple		2.47099	Yes	Yes			12.3475
3087	lot 1192	Brassica napus ssp. pabularia	Red Russian, green		2.45337	Yes	Yes			12.4927
3088	lot 2541	Brassica napus ssp. pabularia	Red Russian		2.43881	Yes	Yes			11.568
3089	lot 3392	Brassica napus ssp. pabularia	Red Ruffled		2.36	Yes	Yes			11.2852
3090	lot 2872	Brassica napus ssp. pabularia	Hanover salad		2.3988	Yes	Yes			10.8092
3091	GT 050456	Brassica napus	Judzae	South Korea	2.26143	Yes	Yes			9.75251
3092	GT 050411	Brassica napus	Global	Sweden	2.17	Yes	Yes			8.78514
3093	GT 050446	Brassica napus	Nugget	Canada	2.16	Yes	Yes			8.95418
3094	GT 050468	Brassica napus	Weihenstephaner	Germany	2.25	Yes	Yes			12.1859
3095	GT 050551	Brassica napus	Olga	Sweden	2.22	Yes	Yes			8.74045
3096	GT 050560	Brassica napus	Kubanskij		2.25	Yes	No			8.28849
3097	GT 050716	Brassica napus	Fido	UK	2.18	Yes	Yes			11.6731
3098	GT 050747	Brassica napus	Hanna	Sweden	2.28	Yes	Yes			10.2471
3099	GT 060201	Brassica napus	Marnoo	Australia	2.28	Yes	Yes			10.2884
3100	GT 060449	Brassica napus	Janpol	Poland	2.11	Yes	Yes			9.91337
3101	GT 050639	Brassica napus	Comet	Sweden	2.26	Yes	Yes			10.2829
3102	GT 060540	Brassica napus	Duplo	Germany	2.23	Yes	Yes			10.0588
3103	GT 060607	Brassica napus	Dux	Germany	2.29	Yes	Yes			9.57123
3104	GT 060653	Brassica napus	Evvin	Russia	2.25	Yes	Yes			9.15949
3105	GT 060775	Brassica napus	Petranova	Germany	2.14	Yes	Yes			11.6962
3106	GT 060964	Brassica napus	Nunsdale	UK	2.22	Yes	Yes			9.1004
3107	GT 070900	Brassica napus	Moldavia	Moldova	2.52	Yes	Yes			9.32427
3108	GT 080959	Brassica napus	Wesway	Australia	2.17	Yes	No			8.83558
3109	GT 081681	Brassica napus	Marinka	Denmark	2.16	Yes	Yes			9.50235
3110	GT 060570	Brassica napus	Lesira	Germany	2.31131	Yes	Yes			11.3678
3111	GT 050423	Brassica napus	Brutor	France	2.31176	Yes	Yes			10.1051
3112	GT 061877	Brassica napus	Tapidor	France	2.36523	Yes	Yes			11.4117
3113	GT 060261	Brassica napus	Kromerska	Czechoslovakia	2.34513	Yes	Yes			11.5727
3114	GT 060017	Brassica napus	NOZD_1952		2.19	Yes	Yes			9.19221
3115	CR 2551	Brassica rapa ssp. broccoletto		Italy	1.12196	Yes	Yes	14.9494
3116	lot 2741	Brassica rapa ssp. broccoletto			1.11906	Yes	Yes	14.1995
3117	GT 060990	Brassica napus	Winfred	UK	2.17792	Yes	Yes			11.1613
3118	CR2289	Brassica rapa ssp. broccoletto		Italy	1.11793	Yes	Yes	14.4151
3119	CR 3499	Brassica rapa ssp. broccoletto	Cimedirapa	Italy	1.01	Yes	Yes	14.6633
3120	Kale Italian Lacinato	Brassica oleracea ssp. acephala	Nero Toscana		1.36	Yes	Yes		18.0135
3121	Italian Heirlom kale	Brassica oleracea ssp. acephala			1.38	Yes	Yes		18.1545
3122	Dinosaur kale	Brassica oleracea ssp. acephala	Tatiana arias		1.33	Yes	Yes		17.7847
3123	G 30723	Brassica oleracea ssp. palmifolia	Giant jersey kale	UK	1.43	Yes	Yes		15.7443
3124	BRA1896	Brassica villosa			1.47	Yes	Yes		15.4275
3125	BRA2853	Brassica villosa			1.36	Yes	Yes		13.5392
3126	K10263	Brassica villosa			1.4	Yes	Yes		14.7899
3127	K10264	Brassica villosa			2.48	Yes	Yes		9.91412
3128	BRA1644	Brassica montana			1.37	Yes	Yes		15.4577
3129	BRA3053	Brassica cretica			1.35	Yes	No
3130	BRA3092	Brassica cretica			1.34	Yes	No
3131	BRA2854	Brassica macrocarpa			2.5	Yes	Yes		15.2344
3132	BRA2944	Brassica macrocarpa			2.59	Yes	Yes		10.3294
3133	BRA2851	Brassica rupestris			1.38	Yes	Yes		12.7567
3134	BRA2945	Brassica rupestris			1.29	Yes	Yes		10.54
3135	BRA2992	Brassica rupestris			1.41	Yes	Yes		17.2869
3136	K10259	Brassica rupestris			1.41	Yes	Yes		13.6868
3137	K10260	Brassica rupestris			1.51	Yes	Yes		11.4197
3138	UPM5974	Brassica incana			1.35	Yes	Yes		15.8794
3139	BRA1262	Brassica incana			1.44	Yes	Yes		13.64
3140	BRA2918	Brassica incana			1.46	Yes	No
3141	BRA2996	Brassica insularis			2.59	Yes	Yes		15.524
3142	BRA3050	Brassica insularis			1.44	Yes	Yes		16.1509
3143	BRA3051	Brassica insularis			1.38	Yes	Yes		16.926
3144	BRA3052	Brassica insularis			1.51	Yes	Yes		14.076
3145	CO7030	Brassica montana			1.40314	Yes	No		17.321
