# Supplementary material for: Transcriptome and organellar sequencing highlights the complex origin and diversification of allotetraploid Brassica napus
Source: Nat Commun. 2019 Jun 28;10:2878. doi: 10.1038/s41467-019-10757-1 (PMC6599199; doi:10.1038/s41467-019-10757-1)
Supplement: Supplementary file 5 — Supplementary Data 2 [file 41467_2019_10757_MOESM5_ESM.xlsx]

## Sheet: Supplementary Data 2
Supplementary Data 2. Summary of the six genetic clusters of B. napus
Sample ID	Accession	Species	Cultivar	Geography	Phenotype	Genetic cluster	Phylo- and pheno- clustered
2015	DHGCT08910	Brassica napus	DH Darmor	France	Winter	WEAm	Yes
2016	CCK6521	Brassica napus	DH Stellar	Canada	Spring	S	Yes
2017	DH12075	Brassica napus	John McKay Isobel Parkin		Spring	Admixed	NA
2018	GT 050195	Brassica napus	DH Yudal	South Korea	Winter	WeA	Yes
2058	Ames 15650	Brassica napus	Arco C10-2	Netherlands	Winter	WEsA	Yes
2059	Ames 18510	Brassica napus		China, Sichuan	Winter	WeA	Yes
2060	Ames 18935	Brassica napus	Hobson	UK	Winter	WEsA	Yes
2061	Ames 2793	Brassica napus	Ceskia Tabor	Czechoslovakia	Winter	S
2063	CGN06820	Brassica napus		Poland	Winter	WEAm
2064	CGN06875	Brassica napus		Russia	Winter	WEsA	Yes
2065	CGN07236	Brassica napus subsp. oleifera		Germany	Spring	Admixed	NA
2066	CGN17301	Brassica napus		Romania	Winter	Admixed	NA
2067	CGN17351	Brassica napus		Germany	Winter	WEAm	Yes
2068	CGN18960	Brassica napus subsp. oleifera		Germany	Winter	WEAm	Yes
2069	CGN19969	Brassica napus subsp. oleifera		Germany	Spring	S	Yes
2071	Heara	Brassica napus		Europe	Spring	S	Yes
2072	IMC 106 RR	Brassica napus		Canada	Spring	S	Yes
2073	NSL 6103	Brassica napus subsp. rapifera	AMERICAN PURPLETOP	United States, Colorado	Rutabaga	R	Yes
2077	PI 232895	Brassica napus		Hungary	Winter	Admixed	NA
2078	PI 250135	Brassica napus	NU 52585	Pakistan	Winter	WEsA	Yes
2079	PI 251236	Brassica napus		Pakistan, Punjab	Winter	WEsA	Yes
2081	PI 263056	Brassica napus subsp. rapifera	Donnuvos Bal'ten	Russia, Leningrad	Rutabaga	Admixed	NA
2082	PI 269449	Brassica napus		Pakistan	Winter	Admixed	NA
2083	PI 271452	Brassica napus	1187	India, Gujarat	Winter	WEsA	Yes
2084	PI 279804	Brassica napus subsp. rapifera	ACADIA	Canada, Ontario	Rutabaga	R	Yes
2087	PI 365644	Brassica napus	TURRET	Canada, Manitoba	Spring	S	Yes
2088	PI 391552	Brassica napus	CHUN-NUNG 1	China, Shaanxi	Winter	WeA	Yes
2089	PI 391553	Brassica napus	SHANG-YOU	China, Shaanxi	Winter	WeA	Yes
2090	PI 399418	Brassica napus	TREBICSKA	Czech Republic, North Moravia	Winter	WEAm
2091	PI 431571	Brassica napus	Midas	Canada, Saskatchewan	Spring	S	Yes
2092	PI 432392	Brassica napus	BAU-M/50	Bangladesh	Spring	Admixed	NA
2093	PI 432394	Brassica napus	BAU-M/58	Bangladesh	Spring	Admixed	NA
2094	PI 436556	Brassica napus	Gan You no. 3	China	Winter	WeA	Yes
2095	PI 443015	Brassica napus	Gry	Norway	Rutabaga	R	Yes
2096	PI 458607	Brassica napus	Doon Major Swede	New Zealand	Rutabaga	Admixed	NA
2097	PI 458939	Brassica napus	Asahi natane	Japan	Winter	WeA	Yes
2098	PI 458940	Brassica napus	Chisaya natane	Japan	Winter	WeA	Yes
2099	PI 458959	Brassica napus	Wira	Germany	Winter	WEAm	Yes
2100	PI 458964	Brassica napus	77-60	New Zealand	Spring	S	Yes
2101	PI 458971	Brassica napus	Romeo	France	Spring	Admixed	NA
2102	PI 469740	Brassica napus	Buk Wuk 7	South Korea	Winter	WeA	Yes
2103	PI 469761	Brassica napus	Dong Hae 1	South Korea	Winter	WeA	Yes
2104	NSL 68224	Brassica napus subsp. rapifera	York	Canada, Prince Edward Island	Rutabaga	R	Yes
2105	PI 469874	Brassica napus	Kuju 49	South Korea	Winter	WeA	Yes
2106	PI 469886	Brassica napus	Lenora	Germany	Winter	WEAm
2107	PI 469995	Brassica napus	Norin 39	Japan	Winter	WeA	Yes
2108	PI 470020	Brassica napus	Rumania 1	Romania	Winter	Admixed	NA
2109	PI 470039	Brassica napus	Taiwan	China, Taiwan	Winter	Admixed	NA
2110	PI 470041	Brassica napus	Taiwan 2	China, Taiwan	Winter	WeA	Yes
2111	PI 478339	Brassica napus	O 54	China	Spring	S	Yes
2112	PI 502304	Brassica napus	AR-256	Russia	Winter	WEAm
2113	PI 509072	Brassica napus subsp. napus	Cascade	United States, Idaho	Winter	WEAm	Yes
2114	PI 531273	Brassica napus	ATTILA	Hungary	Winter	WEAm	Yes
2115	PI 531274	Brassica napus	BARKANT	Netherlands	Winter	WEAm
2116	PI 531279	Brassica napus	GK SAVARIA	Hungary	Winter	WEAm	Yes
2117	PI 531287	Brassica napus	SANTANA	Germany	Winter	WEAm	Yes
2118	PI 535850	Brassica napus subsp. napus	VALDOR	France	Winter	WEAm
2119	PI 535864	Brassica napus subsp. napus	QUINTA	Germany	Winter	WEAm	Yes
2120	PI 535866	Brassica napus subsp. napus	SILESIA	Czechoslovakia	Winter	WEAm
2121	PI 535867	Brassica napus subsp. napus	SL-29	Czechoslovakia	Winter	WEAm
2122	PI 535868	Brassica napus subsp. napus	STATUS	Sweden	Winter	WEAm
2123	PI 535878	Brassica napus subsp. napus	START	Poland	Winter	WEAm
2124	PI 538766	Brassica napus	CELEBRA	Sweden, Malmohus	Spring	S	Yes
2125	PI 555466	Brassica napus	Capricorn	UK	Winter	WEAm	Yes
2126	PI 555467	Brassica napus	Corvette	UK	Winter	WEAm	Yes
2127	PI 597828	Brassica napus	112-3690-75	Algeria	Winter	WEAm
2128	PI 601261	Brassica napus	Crystal	Sweden, Malmohus	Winter	WEAm	Yes
2129	PI 601266	Brassica napus subsp. napus	Viking	Denmark, Fyn	Winter	WEAm	Yes
2130	PI 601661	Brassica napus	Cobra	United States, California	Winter	WEAm	Yes
2131	PI 610258	Brassica napus	AR91004	United States, Arkansas	Winter	WEAm	Yes
2132	PI 430135	Brassica napus	KNOWN AS ASPAR. KALE	UK	Winter	WEsA	Yes
2133	PI 633126	Brassica napus subsp. napus	Vostochno-sibirskii	Russia	Spring	Admixed	NA
2134	PI 632742	Brassica napus subsp. rapifera	BRA 1042/95	Poland, Krosno	Rutabaga	R	Yes
2135	PI 633122	Brassica napus	BRA 1168/85	Italy	Winter	WEsA	Yes
2137	PI 633125	Brassica napus subsp. napus	Mar'janovskij	Ukraine	Spring	S	Yes
2138	PI 633127	Brassica napus subsp. napus	Vinnickij 15/59	Ukraine	Winter	Admixed	NA
2139	PI 633129	Brassica napus subsp. napus	Krasnodarskii	Russia	Winter	WEAm
2140	PI 633132	Brassica napus subsp. napus	Kovalevskij	Ukraine	Spring	S	Yes
2144	PI 605719	Brassica napus subsp. napus	Flint	United States, Georgia	Spring	Admixed	NA
3001	PI 436554	Brassica napus	Gan You no. 1	China	Winter	WeA	Yes
3004	PI 537090	Brassica napus	Seoul	South Korea	Spring	Admixed	NA
3007	GT 060646	Brassica napus	Line	Denmark	Spring	IntroS
3008	GT 060520	Brassica napus ssp. pabularia	Russian Kale		Siberian kale	SK	Yes
3009	PI 540458	Brassica napus	Cathy	United States, Idaho	Winter	WEAm	Yes
3010	PI 458956	Brassica napus	Rico	Germany	Spring	IntroS
3011	Ames 26645	Brassica napus ssp. pabularia	Red Russian	United States, Maine	Siberian kale	SK	Yes
3012	PI 633118	Brassica napus	Legand	United States, New York	Spring	S	Yes
3013	PI 552810	Brassica napus	Printol	United States, Colorado	Spring	Admixed	NA
3014	PI 458980	Brassica napus	77-71	United States, Oregon	Winter	Admixed	NA
3015	PI 458930	Brassica napus	Oro	Canada, Saskatchewan	Spring	S	Yes
3016	Ames 26627	Brassica napus ssp. pabularia	Siberian	United States, California	Siberian kale	SK	Yes
3017	Ames 26635	Brassica napus	Polo Canola	United States, Wisconsin	Spring	Admixed	NA
3018	PI 604608	Brassica napus	KS1701	United States, Kansas	Winter	WEAm	Yes
3019	Ames 2778	Brassica napus		Poland, Wroclaw	Spring	S	Yes
3021	GT 060298	Brassica napus	Coriander	Germany	Winter	WEAm	Yes
3022	PI 601260	Brassica napus	Glacier	Sweden, Malmohus	Winter	WEAm	Yes
3023	PI 633121	Brassica napus	Mar	Poland, Warszawa	Winter	WEAm	Yes
3024	PI 458951	Brassica napus	Kosa	Germany	Spring	Admixed	NA
3026	PI 469804	Brassica napus	Germany79-122	Germany	Winter	Admixed	NA
3027	GT 050601	Brassica napus	Start	Poland	Winter	Admixed	NA
3028	PI 469794	Brassica napus	France 5	France	Winter	WeA	Yes
3029	PI 535875	Brassica napus subsp. napus	Liglandor	Germany	Winter	WEAm	Yes
3030	PI 432391	Brassica napus	BAU-M/49	Bangladesh	Spring	S	Yes
3031	YNOI - 429	Brassica napus			Spring	S	Yes
3032	GT 060270	Brassica napus	Tantal	France	Spring	WEsA
3033	Ames 22548	Brassica napus	Bronowski	Poland, Warszawa	Spring	IntroS
3036	NSL 6102	Brassica napus ssp. rapifera	American purpletop	United States, Minnesota	Rutabaga	R	Yes
3038	PI 632737	Brassica napus ssp. rapifera	CR 742/91	Germany, Mecklenburg-W.P.	Rutabaga	R	Yes
3039	PI 632738	Brassica napus ssp. rapifera	CR 795/90a	Germany, Mecklenburg-W.P.	Rutabaga	R	Yes
3040	NSL 22937	Brassica napus ssp. rapifera	Bristol white	United States, Massachusetts	Rutabaga	R	Yes
3041	GT060513	Brassica napus ssp. pabularia	Siberische Boerenkool	Netherlands	Siberian kale	Admixed	NA
3042	GT 050270	Brassica napus ssp. rapifera	Kohalik sinine	Estonia	Rutabaga	R	Yes
3043	GT 050323	Brassica napus ssp. rapifera	Oetofte	Denmark	Rutabaga	R	Yes
3044	GT 050333	Brassica napus ssp. rapifera	Drummonds purple	UK	Rutabaga	R	Yes
3045	GT 050418	Brassica napus ssp. rapifera	Lord derby	UK	Rutabaga	R	Yes
3046	GT 080920	Brassica napus	New Hakuran	UK	Spring	Admixed	NA
3047	GT 060306	Brassica napus ssp. rapifera	Conqueror bronze green	UK	Rutabaga	R	Yes
3048	GT 060523	Brassica napus ssp. rapifera	Ceres	Germany	Winter	WEAm	Yes
3049	GT 060555	Brassica napus ssp. rapifera	Essex model	UK	Rutabaga	R	Yes
3050	GT050285	Brassica napus ssp. pabularia	Ragged Jack	UK	Siberian kale	SK	Yes
3051	GT 060642	Brassica napus ssp. rapifera	Laugabolsrofa	Iceland	Rutabaga	R	Yes
3052	GT 061851	Brassica napus ssp. rapifera	Villala ME0101	Finland	Rutabaga	R	Yes
3053	GT 070755	Brassica napus ssp. rapifera	Angus	UK	Rutabaga	R	Yes
3054	GT 070893	Brassica napus ssp. rapifera	Jaune a collet vert	France	Rutabaga	R	Yes
3055	GT 071200	Brassica napus ssp. rapifera	Tina	New Zealand	Rutabaga	R	Yes
3056	NSL 6461	Brassica napus ssp. rapifera	Strafford	United States, New Hampshire	Rutabaga	R	Yes
3057	PI 279688	Brassica napus ssp. rapifera	Ditmars swede	Canada, Nova Scotia	Rutabaga	R	Yes
3058	NSL 6104	Brassica napus ssp. rapifera	Alta sweet	United States, New York	Rutabaga	R	Yes
3059	NSL 31348	Brassica napus ssp. rapifera	Golden neckless	United States, Oregon	Rutabaga	R	Yes
3060	NSL 22146	Brassica napus ssp. rapifera	Long Is IMP	United States, California	Rutabaga	R	Yes
3061	GT 081679	Brassica napus	Alku	Finland	Spring	S	Yes
3062	GT 080800	Brassica napus	Topas	Sweden	Spring	S	Yes
3063	GT 070898	Brassica napus	Michinoko	Japan	Winter	WeA	Yes
3064	GT 050428	Brassica napus	Linetta	Germany	Spring	S	Yes
3065	GT 060496	Brassica napus	Ramses	France	Winter	WEAm
3066	GT 060492	Brassica napus	Mazowiecki	Poland	Spring	S	Yes
3067	GT 060998	Brassica napus	Asparagus Kale	UK	Winter	WEsA	Yes
3068	GT 050473	Brassica napus	Gulle	Sweden	Spring	S	Yes
3069	GT 050479	Brassica napus	Ningyou7	China	Winter	WeA	Yes
3070	GT 050543	Brassica napus	Helios	Denmark	Spring	S	Yes
3071	GT 050557	Brassica napus	Tribute	Canada	Spring	S	Yes
3074	GT 050619	Brassica napus	Cresor	France	Spring	Admixed	NA
3075	GT 050628	Brassica napus	Niklas	Sweden	Spring	S	Yes
3076	Kale Red Winter	Brassica napus ssp. pabularia	Kale Red Winter		Siberian kale	SK	Yes
3077	Heirloom Russian Kale	Brassica napus ssp. pabularia	Heirloom Russian Kale		Siberian kale	SK	Yes
3078	Dwarf blue kale	Brassica napus ssp. pabularia	Dwarf blue kale		Siberian kale	SK	Yes
3079	heirloom white Russian	Brassica napus ssp. pabularia	heirloom white Russian		Siberian kale	SK	Yes
3080	Earthcare Red Russian	Brassica napus ssp. pabularia	Earthcare Red Russian		Siberian kale	SK	Yes
3081	Dwarf Siberian	Brassica napus ssp. pabularia	Dwarf Siberian		Siberian kale	SK	Yes
3082	lot 3217	Brassica napus ssp. pabularia	White Russian		Siberian kale	SK	Yes
3083	lot 2508	Brassica napus ssp. pabularia	Siber Frill		Siberian kale	SK	Yes
3084	lot 1990	Brassica napus ssp. pabularia	Russian Frill		Siberian kale	SK	Yes
3085	lot 3391	Brassica napus ssp. pabularia	Red Ursa		Siberian kale	SK	Yes
3086	lot 1193	Brassica napus ssp. pabularia	Red Russian, purple		Siberian kale	SK	Yes
3087	lot 1192	Brassica napus ssp. pabularia	Red Russian, green		Siberian kale	SK	Yes
3088	lot 2541	Brassica napus ssp. pabularia	Red Russian		Siberian kale	SK	Yes
3089	lot 3392	Brassica napus ssp. pabularia	Red Ruffled		Siberian kale	SK	Yes
3090	lot 2872	Brassica napus ssp. pabularia	Hanover salad		Siberian kale	SK	Yes
3091	GT 050456	Brassica napus	Judzae	South Korea	Winter	WeA	Yes
3092	GT 050411	Brassica napus	Global	Sweden	Spring	S	Yes
3093	GT 050446	Brassica napus	Nugget	Canada	Spring	S	Yes
3094	GT 050468	Brassica napus	Weihenstephaner	Germany	Spring	S	Yes
3095	GT 050551	Brassica napus	Olga	Sweden	Spring	S	Yes
3096	GT 050560	Brassica napus	Kubanskij		Spring	S	Yes
3097	GT 050716	Brassica napus	Fido	UK	Spring	S	Yes
3098	GT 050747	Brassica napus	Hanna	Sweden	Spring	S	Yes
3099	GT 060201	Brassica napus	Marnoo	Australia	Spring	Admixed	NA
3100	GT 060449	Brassica napus	Janpol	Poland	Winter	WEAm
3101	GT 050639	Brassica napus	Comet	Sweden	Spring	S	Yes
3102	GT 060540	Brassica napus	Duplo	Germany	Spring	IntroS
3103	GT 060607	Brassica napus	Dux	Germany	Spring	Admixed	NA
3104	GT 060653	Brassica napus	Evvin	Russia	Spring	S	Yes
3105	GT 060775	Brassica napus	Petranova	Germany	Spring	Admixed	NA
3106	GT 060964	Brassica napus	Nunsdale	UK	Winter	WEsA	Yes
3107	GT 070900	Brassica napus	Moldavia	Moldova	Winter	WEsA	Yes
3108	GT 080959	Brassica napus	Wesway	Australia	Spring	Admixed	NA
3109	GT 081681	Brassica napus	Marinka	Denmark	Spring	S	Yes
3110	GT 060570	Brassica napus	Lesira	Germany	Winter	WEAm
3111	GT 050423	Brassica napus	Brutor	France	Spring	Admixed	NA
3112	GT 061877	Brassica napus	Tapidor	France	Winter	WEAm	Yes
3113	GT 060261	Brassica napus	Kromerska	Czechoslovakia	Winter	Admixed	NA
3114	GT 060017	Brassica napus	NOZD_1952		Spring	Admixed	NA
3117	GT 060990	Brassica napus	Winfred	UK	Winter	WEsA	Yes
