# Supplementary material for: Transcriptome and organellar sequencing highlights the complex origin and diversification of allotetraploid Brassica napus
Source: Nat Commun. 2019 Jun 28;10:2878. doi: 10.1038/s41467-019-10757-1 (PMC6599199; doi:10.1038/s41467-019-10757-1)
Supplement: Supplementary file 6 — Supplementary Data 3 [file 41467_2019_10757_MOESM6_ESM.xlsx]

## Sheet: WEAm vs. WEsA
Supplementary Data 3. Differentially expressed genes between WEAm and other genetic clusters
(WEAm vs. WEsA)
Gene_ID	FPKM(WEAm)	FPKM(WEsA)	Log2(WEsA/WEAm)	P-value	Unique	Br_homolog	Ath_homolog	Sources	Description
BnaA01g00400D	4.73671	11.0037	1.21603	0.0161		Bra011772	AT4G37540	Chalhoub et al.	LOB domain-containing protein 39
BnaA01g01570D	5.95244	2.5705	-1.21143	0.0129		Bra011654	AT4G36010	Chalhoub et al.	Pathogenesis-related thaumatin superfamily protein
BnaA01g02080D	1.4913	12.1514	3.02649	0.03475		Bra011606	AT4G35320	Chalhoub et al.	hypothetical protein
BnaA01g02340D	15.1458	45.0168	1.57154	5e-05		Bra011568	AT4G34870	Chalhoub et al.	rotamase cyclophilin 5
BnaA01g02590D	5.39258	1.73547	-1.63564	0.00185		Bra011543	AT4G34570	Chalhoub et al.	thymidylate synthase 2
BnaA01g02600D	6.27319	2.96012	-1.08354	0.00465		Bra011542	AT4G34560	Chalhoub et al.	transmembrane protein
BnaA01g02770D	6.98863	3.04594	-1.19812	0.0001		Bra011524	AT4G34370	Chalhoub et al.	RING/U-box superfamily protein
BnaA01g02840D	6.88723	2.63482	-1.38622	0.00535		Bra011516	AT4G34270	Chalhoub et al.	TIP41-like family protein
BnaA01g03040D	4.97226	1.04149	-2.25525	0.00035		Bra011489	AT4G34120	Chalhoub et al.	Cystathionine beta-synthase (CBS) family protein
BnaA01g03270D	5.25811	2.04365	-1.3634	0.0003		Bra011463	AT4G33700	Chalhoub et al.	CBS domain protein (DUF21)
BnaA01g04540D	6.72786	2.75154	-1.28991	0.0072	Yes	Bra011350	AT4G32470	Chalhoub et al.	Cytochrome bd ubiquinol oxidase%2C 14kDa subunit
BnaA01g04780D	17.525	7.43726	-1.23657	0.00035		Bra011325	AT4G32150	Chalhoub et al.	vesicle-associated membrane protein 711
BnaA01g05130D	12.5396	3.87732	-1.69336	0.0002		Bra011291	AT4G31700	Chalhoub et al.	ribosomal protein S6
BnaA01g05180D	22.3474	0	#NAME?	5e-05		Bra011890	.	Chalhoub et al.	.
BnaA01g06490D	37.9251	11.4973	-1.72185	0.00115		Bra011208	AT4G30650	Chalhoub et al.	Low temperature and salt responsive protein family
BnaA01g07270D	7.01655	2.75153	-1.35053	0.0001		Bra011128	AT4G29680	Chalhoub et al.	Alkaline-phosphatase-like family protein
BnaA01g07280D	24.8505	8.29878	-1.5823	0.0005		Bra011127	AT4G29670	Chalhoub et al.	atypical CYS HIS rich thioredoxin 2
BnaA01g07290D	8.98051	3.90861	-1.20014	0.01705		Bra011126	AT4G29660	Chalhoub et al.	embryo defective 2752
BnaA01g07750D	4.829	1.84461	-1.38841	0.0002		Bra028796	AT5G04130	Blast	DNA GYRASE B2
BnaA01g08860D	1.25791	3.76454	1.58144	0.0036		Bra013275	AT4G18010	Chalhoub et al.	myo-inositol polyphosphate 5-phosphatase 2
BnaA01g11840D	4.28744	9.16901	1.09665	0.0073		Bra013579	AT4G21990	Chalhoub et al.	APS reductase 3
BnaA01g13540D	7.99696	3.80129	-1.07296	0.00515	Yes	Bra013744	AT4G23920	Chalhoub et al.	UDP-D-glucose/UDP-D-galactose 4-epimerase 2
BnaA01g13950D	7.12479	2.67194	-1.41496	0.00895	Yes	Bra013815	AT4G24570	Chalhoub et al.	dicarboxylate carrier 2
BnaA01g16090D	2.17431	5.72618	1.39702	0.0068		Bra026384	AT4G27030	Chalhoub et al.	fatty acid desaturase A
BnaA01g17170D	13.6318	6.32626	-1.10755	0.00225		Bra038486	AT4G16563	Chalhoub et al.	Eukaryotic aspartyl protease family protein
BnaA01g17830D	9.93055	3.14969	-1.65666	0.00155		.	.	Blast	.
BnaA01g18440D	3.84521	11.2152	1.54432	0.01065		Bra039539	.	Chalhoub et al.	.
BnaA01g24440D	11.8313	40.4262	1.77268	5e-05		Bra023798	AT3G22840	Chalhoub et al.	Chlorophyll A-B binding family protein
BnaA01g26500D	48.9505	145.315	1.56979	0.0015	Yes	Bra037560	AT3G18780	Chalhoub et al.	actin 2
BnaA01g27160D	4.17832	2.05362	-1.02476	0.00375		Bra021282	AT3G17900	Chalhoub et al.	heat-inducible transcription repressor
BnaA01g28610D	4.50932	2.1195	-1.08919	0.0437		Bra021125	AT3G15660	Chalhoub et al.	glutaredoxin 4
BnaA01g28900D	103.293	218.136	1.07848	0.01935		Bra021110	AT3G15450	Chalhoub et al.	aluminum induced protein with YGL and LRDR motifs
BnaA01g28970D	17.4789	5.85972	-1.57671	0.00045		Bra021594	AT3G15210	Chalhoub et al.	ethylene responsive element binding factor 4
BnaA01g29410D	119.476	279.85	1.22793	0.001		Bra021556	AT3G14420	Chalhoub et al.	Aldolase-type TIM barrel family protein
BnaA01g30490D	7.5798	1.44581	-2.39028	0.00025		Bra038734	AT3G12580	Chalhoub et al.	heat shock protein 70
BnaA01g31080D	4.07788	8.66065	1.08666	0.01745		Bra034173	AT3G11280	Chalhoub et al.	Duplicated homeodomain-like superfamily protein
BnaA01g32290D	0.893023	4.31491	2.27256	5e-05		Bra040057	AT3G08730	Chalhoub et al.	protein-serine kinase 1
BnaA01g33400D	29.3559	13.939	-1.07453	0.00225		Bra040119	AT3G04840	Chalhoub et al.	Ribosomal protein S3Ae
BnaA01g36280D	35.8121	15.2541	-1.23125	0.0005		Bra031393	AT1G61800	Chalhoub et al.	glucose-6-phosphate/phosphate translocator 2
BnaA02g00660D	8.83487	3.74911	-1.23666	0.0011		Bra028569	.	Chalhoub et al.	.
BnaA02g01320D	1.18259	4.09558	1.79211	0.00135		Bra023383	AT5G12940	Chalhoub et al.	Leucine-rich repeat (LRR) family protein
BnaA02g02020D	8.10165	17.7541	1.13186	0.0013		Bra023450	AT5G14200	Chalhoub et al.	isopropylmalate dehydrogenase 1
BnaA02g02290D	385.81	800.606	1.0532	0.0239		Bra023485	AT5G14740	Chalhoub et al.	carbonic anhydrase 2
BnaA02g03760D	10.6109	24.1343	1.18553	0.0171		Bra023644	AT5G17870	Chalhoub et al.	plastid-specific 50S ribosomal protein 6
BnaA02g03850D	33.5159	10.4213	-1.68532	0.04925		Bra023651	AT5G17990	Chalhoub et al.	tryptophan biosynthesis 1
BnaA02g04350D	0.355014	9.71168	4.77377	0.02415	Yes	Bra020052	AT5G19600	Chalhoub et al.	sulfate transporter 3%3B5
BnaA02g05120D	10.9551	4.8508	-1.1753	0.00235		Bra020135	AT5G20900	Chalhoub et al.	jasmonate-zim-domain protein 12
BnaA02g05230D	81.7318	25.7755	-1.6649	0.00985		Bra040902	AT5G21100	Blast	Plant L-ascorbate oxidase
BnaA02g05510D	12.2898	5.40121	-1.18611	0.001		Bra020179	AT5G22250	Chalhoub et al.	Polynucleotidyl transferase%2C ribonuclease H-like superfamily protein
BnaA02g05770D	15.5007	5.13913	-1.59274	5e-05	Yes	Bra020200	AT5G22620	Chalhoub et al.	phosphoglycerate/bisphosphoglycerate mutase family protein
BnaA02g05780D	19.3928	8.77367	-1.14427	0.0007		Bra020203	AT5G22630	Chalhoub et al.	arogenate dehydratase 5
BnaA02g05840D	19.9982	4.63582	-2.10898	0.0002		Bra020209	AT5G22650	Chalhoub et al.	histone deacetylase 2B
BnaA02g05940D	23.4697	5.67981	-2.04688	5e-05		Bra020215	AT5G22800	Chalhoub et al.	Alanyl-tRNA synthetase%2C class IIc
BnaA02g06400D	54.1397	2.21523	-4.61116	0.00155		Bra020251	AT5G60390	Chalhoub et al.	GTP binding Elongation factor Tu family protein
BnaA02g07250D	8.42867	2.94717	-1.51598	0.00325		Bra020336	AT5G59180	Chalhoub et al.	DNA-directed RNA polymerase II
BnaA02g07940D	4.50607	1.19175	-1.91879	0.0004		Bra020397	AT5G58020	Chalhoub et al.	RTF2 RING-finger protein
BnaA02g07970D	4.74442	1.80775	-1.39204	5e-05		Bra020400	AT5G57990	Chalhoub et al.	ubiquitin-specific protease 23
BnaA02g07990D	5.4052	2.14723	-1.33187	0.00035		Bra020402	AT5G57940	Chalhoub et al.	cyclic nucleotide gated channel 5
BnaA02g08000D	34.2306	11.7945	-1.53717	5e-05		Bra020403	AT5G57930	Chalhoub et al.	APO RNA-binding protein (DUF794)
BnaA02g09370D	1.73201	5.35467	1.62835	0.00235		Bra035544	.	Chalhoub et al.	.
BnaA02g09590D	9.13342	3.65291	-1.32211	0.0132		Bra022723	AT5G54490	Chalhoub et al.	pinoid-binding protein 1
BnaA02g10130D	4.43544	2.13176	-1.05703	0.03665		Bra022668	AT5G53730	Chalhoub et al.	Late embryogenesis abundant (LEA) hydroxyproline-rich glycoprotein family
BnaA02g10570D	10.0024	3.50729	-1.51191	0.00305	Yes	Bra040937	AT5G52980	Chalhoub et al.	ER-based factor for assembly of V-ATPase
BnaA02g10740D	2.53429	8.57572	1.75868	5e-05		Bra022603	.	Chalhoub et al.	.
BnaA02g10970D	112.401	38.0617	-1.56224	5e-05		Bra022585	AT5G52310	Chalhoub et al.	low-temperature-responsive protein 78 (LTI78) / desiccation-responsive protein 29A (RD29A)
BnaA02g10990D	6.85848	3.04134	-1.17318	0.00035		Bra022583	AT5G52280	Chalhoub et al.	Myosin heavy chain-related protein
BnaA02g12790D	10.182	3.45558	-1.55902	5e-05		Bra034030	AT1G67070	Chalhoub et al.	Mannose-6-phosphate isomerase%2C type I
BnaA02g12820D	10.6807	4.97165	-1.10321	0.0005	Yes	Bra034026	AT1G67080	Chalhoub et al.	abscisic acid (aba)-deficient 4
BnaA02g14250D	3.815	1.62206	-1.23385	0.0091		Bra038311	AT1G69340	Chalhoub et al.	appr-1-p processing enzyme family protein
BnaA02g14260D	29.1871	6.65719	-2.13234	5e-05		Bra038310	.	Chalhoub et al.	.
BnaA02g14320D	13.1125	1.55572	-3.07529	5e-05		.	.	Chalhoub et al.	.
BnaA02g15320D	13.8653	5.95832	-1.2185	0.0028		Bra007957	AT1G71030	Chalhoub et al.	MYB-like 2
BnaA02g15910D	24.8921	2.30114	-3.43527	5e-05	Yes	Bra008025	.	Chalhoub et al.	.
BnaA02g16020D	4.23368	1.84413	-1.19897	0.01025		Bra008037	AT1G72520	Chalhoub et al.	PLAT/LH2 domain-containing lipoxygenase family protein
BnaA02g19540D	4.10676	2.04867	-1.00331	0.02665		Bra008451	AT1G80610	Chalhoub et al.	hypothetical protein
BnaA02g20020D	15.6471	2.69364	-2.53827	5e-05		Bra008495	AT1G80130	Chalhoub et al.	Tetratricopeptide repeat (TPR)-like superfamily protein
BnaA02g20640D	49.9371	19.8002	-1.33459	0.0043		Bra018543	AT4G02520	Chalhoub et al.	glutathione S-transferase PHI 2
BnaA02g20750D	25.6621	10.7356	-1.25724	0.00045		Bra018532	.	Chalhoub et al.	.
BnaA02g21680D	102.014	44.7642	-1.18835	0.0014		Bra033140	AT4G11600	Chalhoub et al.	glutathione peroxidase 6
BnaA02g21690D	5.48149	2.47244	-1.14863	0.00155		Bra033141	AT4G11640	Chalhoub et al.	serine racemase
BnaA02g24400D	5.48067	11.4133	1.05829	0.0031		Bra022029	AT5G46290	Chalhoub et al.	3-ketoacyl-acyl carrier protein synthase I
BnaA02g24770D	7.34452	3.50596	-1.06686	0.00485		Bra022073	AT5G46860	Chalhoub et al.	Syntaxin/t-SNARE family protein
BnaA02g25030D	6.68321	3.24657	-1.04163	0.00875		Bra022106	AT5G47130	Chalhoub et al.	Bax inhibitor-1 family protein
BnaA02g26460D	235.344	115.403	-1.02809	0.0026	Yes	Bra026590	AT2G02510	Chalhoub et al.	NADH dehydrogenase (ubiquinone)s
BnaA02g28200D	89.9477	5.02769	-4.16112	5e-05		Bra032945	AT3G26740	Chalhoub et al.	CCR-like protein
BnaA02g31150D	5.08169	2.0284	-1.32497	0.0183		Bra020590	AT5G27430	Chalhoub et al.	Signal peptidase subunit
BnaA02g31980D	5.1953	12.6558	1.28452	0.0051		Bra020500	AT5G25460	Chalhoub et al.	transmembrane protein%2C putative (Protein of unknown function%2C DUF642)
BnaA02g33080D	5.49241	1.99716	-1.45949	5e-05		Bra029297	AT5G61960	Blast	MEI2-like protein 1
BnaA02g33180D	12.6909	5.91088	-1.10234	0.0002		Bra029287	AT5G62130	Chalhoub et al.	Per1-like family protein
BnaA02g33270D	20.4631	9.13746	-1.16316	0.0144		Bra029278	AT5G62180	Chalhoub et al.	carboxyesterase 20
BnaA02g33340D	8.55023	0.616077	-3.79478	0.0054		Bra029268	AT5G62290	Chalhoub et al.	nucleotide-sensitive chloride conductance regulator (ICln) family protein
BnaA02g34430D	6.065	1.07294	-2.49893	0.00095	Yes	Bra031897	AT5G64850	Chalhoub et al.	sorbin/SH3 domain protein
BnaA02g35050D	7.70321	3.75865	-1.03524	0.02685		Bra023671	AT5G18340	Chalhoub et al.	ARM repeat superfamily protein
BnaA02g35440D	5.28552	2.61256	-1.01658	0.00635		Bra035599	AT5G56030	Chalhoub et al.	heat shock protein 81-2
BnaA02g36380D	18.6341	59.7768	1.68164	0.0001		Bra008533	AT4G01150	Chalhoub et al.	CURVATURE THYLAKOID 1A-like protein
BnaA03g00370D	4.10564	1.55664	-1.39918	0.01335		Bra005686	AT5G01430	Chalhoub et al.	Got1/Sft2-like vescicle transport protein family
BnaA03g00480D	6.97642	3.10704	-1.16695	0.00075		Bra005696	AT5G01090	Chalhoub et al.	Concanavalin A-like lectin family protein
BnaA03g00850D	14.1325	6.09956	-1.21224	0.00205		Bra005733	AT5G03340	Chalhoub et al.	ATPase%2C AAA-type%2C CDC48 protein
BnaA03g01520D	6.11396	12.3609	1.01561	0.0024		Bra005827	AT5G04900	Chalhoub et al.	NYC1-like protein
BnaA03g02830D	21.9065	9.42885	-1.21621	0.00055		Bra006052	AT5G10160	Chalhoub et al.	Thioesterase superfamily protein
BnaA03g02890D	4.11087	10.7982	1.39327	0.01075	Yes	.	AT5G10400	Chalhoub et al.	Histone superfamily protein
BnaA03g04500D	31.0058	13.1486	-1.23763	0.00425	Yes	Bra006215	AT5G13800	Chalhoub et al.	pheophytinase
BnaA03g04590D	2.65501	5.43893	1.0346	0.04485	Yes	Bra006224	AT5G13930	Chalhoub et al.	Chalcone and stilbene synthase family protein
BnaA03g05390D	6.4579	20.9044	1.69467	0.002		Bra006297	AT5G15350	Chalhoub et al.	early nodulin-like protein 17
BnaA03g06140D	13.7725	4.67184	-1.55972	0.0009		Bra006364	AT5G16660	Chalhoub et al.	Low-density receptor-like protein
BnaA03g07610D	14.4678	6.44693	-1.16616	0.0005	Yes	Bra006507	AT5G19510	Chalhoub et al.	Translation elongation factor EF1B/ribosomal protein S6 family protein
BnaA03g07980D	6.84537	2.60828	-1.39203	0.0034		Bra006546	AT5G20180	Chalhoub et al.	Ribosomal protein L36
BnaA03g08070D	25.648	7.84847	-1.70836	0.00085		Bra006553	AT5G20290	Chalhoub et al.	Ribosomal protein S8e family protein
BnaA03g08200D	16.2101	6.7616	-1.26145	0.00015		Bra006590	AT5G20990	Chalhoub et al.	molybdopterin biosynthesis CNX1 protein / molybdenum cofactor biosynthesis enzyme CNX1 (CNX1)
BnaA03g08250D	45.9265	19.1952	-1.25858	0.0002		Bra006595	AT5G21274	Chalhoub et al.	calmodulin 6
BnaA03g08750D	8.95271	4.36137	-1.03754	0.0258		Bra006645	AT5G22950	Chalhoub et al.	SNF7 family protein
BnaA03g09530D	15.7103	6.8343	-1.20084	0.0227		Bra006721	AT5G59330	Chalhoub et al.	Bifunctional inhibitor/lipid-transfer protein/seed storage 2S albumin superfamily protein
BnaA03g10910D	8.29456	3.94037	-1.07383	0.00075	Yes	Bra028934	AT5G56350	Chalhoub et al.	Pyruvate kinase family protein
BnaA03g12800D	5.63222	13.8958	1.30287	0.00465		Bra029140	AT5G52100	Chalhoub et al.	Dihydrodipicolinate reductase%2C bacterial/plant
BnaA03g14470D	30.3643	12.1263	-1.32423	0.0001		Bra022843	AT2G31490	Chalhoub et al.	neuronal acetylcholine receptor subunit alpha-5
BnaA03g15870D	9.52405	23.2988	1.29061	0.00745		Bra022978	AT2G34480	Chalhoub et al.	Ribosomal protein L18ae/LX family protein
BnaA03g18540D	28.0929	6.11057	-2.20083	0.0073		Bra000129	AT2G39330	Chalhoub et al.	jacalin-related lectin 23
BnaA03g22850D	1.20841	7.54115	2.64167	5e-05		Bra000553	AT2G25737	Chalhoub et al.	Sulfite exporter TauE/SafE family protein
BnaA03g26090D	12.7816	3.39347	-1.91323	0.00045		Bra000871	AT4G02620	Chalhoub et al.	vacuolar ATPase subunit F family protein
BnaA03g26110D	18.1875	1.42743	-3.67146	5e-05		Bra000873	AT4G02580	Chalhoub et al.	NADH-ubiquinone oxidoreductase 24 kDa subunit
BnaA03g26150D	4.59684	1.61591	-1.50829	5e-05		Bra000877	AT4G02500	Chalhoub et al.	UDP-xylosyltransferase 2
BnaA03g26160D	13.203	5.23069	-1.33579	5e-05	Yes	Bra000878	AT4G02480	Chalhoub et al.	AAA-type ATPase family protein
BnaA03g26680D	6.89333	2.84405	-1.27725	0.0006		Bra000928	AT4G01400	Chalhoub et al.	oligomeric golgi complex subunit-like protein
BnaA03g27500D	67.8017	26.8542	-1.33618	0.0001		Bra001007	AT3G01390	Chalhoub et al.	vacuolar membrane ATPase 10
BnaA03g27710D	51.2926	24.8845	-1.0435	0.0203		Bra001028	AT3G02080	Chalhoub et al.	Ribosomal protein S19e family protein
BnaA03g29220D	6.12304	15.827	1.37007	0.0185		Bra020801	.	Blast	.
BnaA03g32320D	12.004	5.64436	-1.08863	0.007		Bra001457	AT3G12580	Chalhoub et al.	heat shock protein 70
BnaA03g33080D	4.71513	0.790998	-2.57555	0.0196		.	.	Chalhoub et al.	.
BnaA03g36860D	27.625	64.9535	1.23343	0.00175		Bra001891	AT3G22890	Chalhoub et al.	ATP sulfurylase 1
BnaA03g38090D	6.57103	2.96404	-1.14855	0.03025		Bra013172	AT2G05630	Chalhoub et al.	Ubiquitin-like superfamily protein
BnaA03g38100D	47.6886	23.0802	-1.04699	0.00175		.	AT2G05710	Chalhoub et al.	aconitase 3
BnaA03g39290D	5.92376	1.10017	-2.42878	0.00265	Yes	Bra013049	AT2G16740	Chalhoub et al.	ubiquitin-conjugating enzyme 29
BnaA03g42620D	13.6162	5.7006	-1.25614	0.00025		Bra012714	AT4G16480	Chalhoub et al.	inositol transporter 4
BnaA03g43960D	4.07809	0.793206	-2.36213	5e-05		Bra012551	AT4G19230	Chalhoub et al.	cytochrome P450%2C family 707%2C subfamily A%2C polypeptide 1
BnaA03g44050D	3.21931	6.65034	1.04668	0.0004	Yes	Bra012543	AT4G19450	Chalhoub et al.	Major facilitator superfamily protein
BnaA03g44480D	2.63965	6.2854	1.25166	0.00185		Bra038811	AT4G20260	Chalhoub et al.	plasma-membrane associated cation-binding protein 1
BnaA03g46660D	27.3388	57.0011	1.06004	0.0013		Bra019231	AT4G24280	Chalhoub et al.	chloroplast heat shock protein 70-1
BnaA03g47610D	5.11136	12.5248	1.29301	0.00045		Bra019143	AT4G25740	Chalhoub et al.	RNA binding Plectin/S10 domain-containing protein
BnaA03g48310D	13.132	28.5951	1.12268	0.00055		Bra019082	AT4G26850	Chalhoub et al.	GDP-L-galactose phosphorylase 1
BnaA03g51850D	6.64954	2.79416	-1.25084	5e-05		Bra023969	AT4G31990	Chalhoub et al.	aspartate aminotransferase 5
BnaA03g51900D	5.50993	2.58107	-1.09406	0.0056	Yes	Bra023965	AT4G32040	Chalhoub et al.	homeobox protein knotted-1-like 5
BnaA03g54130D	8.72254	17.7916	1.02838	0.0147		Bra017839	AT4G37610	Chalhoub et al.	BTB and TAZ domain protein 5
BnaA03g54800D	9.0352	3.911	-1.20802	0.00065	Yes	Bra005727	AT5G02480	Chalhoub et al.	HSP20-like chaperones superfamily protein
BnaA03g54810D	5.13445	2.4359	-1.07575	0.00335		Bra005727	AT5G02480	Blast	HSP20-like chaperones superfamily protein
BnaA03g55500D	4.6809	0.762135	-2.61867	5e-05		Bra005927	AT5G07200	Chalhoub et al.	gibberellin 20-oxidase 3
BnaA03g55720D	35.613	80.1103	1.16958	0.0011		Bra005992	AT5G08410	Blast	ferredoxin/thioredoxin reductase subunit A (variable subunit) 2
BnaA03g55730D	3.73038	7.77467	1.05946	0.00275	Yes	Bra005992	AT5G08415	Blast	Radical SAM superfamily protein
BnaA03g55880D	2.10455	5.7458	1.449	0.00035		Bra006034	AT5G09820	Blast	Plastid-lipid associated protein PAP / fibrillin family protein
BnaA03g56490D	75.5604	33.7392	-1.16321	0.00155		Bra000060	AT2G38400	Chalhoub et al.	alanine:glyoxylate aminotransferase 3
BnaA03g56700D	10.8825	5.36166	-1.02126	0.04365		.	.	Blast	.
BnaA03g57230D	8.95799	20.3794	1.18587	0.00385	Yes	Bra000848	AT4G03050	Chalhoub et al.	2-oxoglutarate-dependent dioxygenase
BnaA03g57300D	4.13203	1.13021	-1.87026	5e-05		Bra000868	AT4G02680	Blast	ETO1-like 1
BnaA04g02420D	4.92072	2.45652	-1.00225	0.0287		.	AT3G57400	Chalhoub et al.	transmembrane protein
BnaA04g03270D	5.72848	2.65152	-1.11133	0.01705		Bra014711	AT3G56050	Chalhoub et al.	Protein kinase family protein
BnaA04g03340D	3.9851	1.5173	-1.39311	0.00505		Bra014719	AT3G55850	Chalhoub et al.	Amidohydrolase family
BnaA04g03370D	6.32585	3.01146	-1.0708	0.0253		Bra014721	AT3G55770	Chalhoub et al.	GATA type zinc finger transcription factor family protein
BnaA04g03540D	14.0786	5.60583	-1.3285	0.00765		Bra014739	AT3G55500	Chalhoub et al.	expansin A16
BnaA04g04790D	4.09187	1.65605	-1.30501	0.00405		Bra039785	AT3G53400	Chalhoub et al.	peptide upstream protein
BnaA04g05180D	46.4069	16.6632	-1.47768	5e-05		Bra019644	AT3G52840	Chalhoub et al.	beta-galactosidase 2
BnaA04g05190D	28.6873	9.48028	-1.59741	0.00175		Bra019644	AT3G52840	Blast	beta-galactosidase 2
BnaA04g07970D	5.32503	1.08851	-2.29044	0.00085		Bra028112	.	Chalhoub et al.	.
BnaA04g09570D	28.6617	9.27549	-1.62763	5e-05		Bra025647	.	Chalhoub et al.	.
BnaA04g10600D	46.3483	22.3156	-1.05446	0.02855		Bra025547	AT5G40780	Chalhoub et al.	lysine histidine transporter 1
BnaA04g12670D	4.98747	1.54936	-1.68664	0.0468	Yes	Bra030259	AT2G22170	Chalhoub et al.	Lipase/lipooxygenase%2C PLAT/LH2 family protein
BnaA04g12720D	6.66866	14.2008	1.0905	0.00205		Bra030253	AT2G22240	Chalhoub et al.	myo-inositol-1-phosphate synthase 2
BnaA04g12800D	6.82993	15.2602	1.15983	0.0006		Bra030245	AT2G22360	Chalhoub et al.	DNAJ heat shock family protein
BnaA04g14140D	23.0993	10.8345	-1.09222	0.03465		.	.	Blast	.
BnaA04g14740D	5.91299	2.45978	-1.26536	0.00015		Bra032037	.	Chalhoub et al.	.
BnaA04g15790D	7.93383	3.79501	-1.06391	0.0261		Bra034346	AT2G27310	Chalhoub et al.	F-box family protein
BnaA04g17300D	7.75246	3.7789	-1.03669	0.0174		Bra021614	.	Chalhoub et al.	.
BnaA04g17470D	11.1807	2.78652	-2.00448	0.00015		Bra021628	AT2G30360	Chalhoub et al.	SOS3-interacting protein 4
BnaA04g17540D	39.8673	19.6972	-1.01722	0.0031		Bra021634	AT2G30440	Chalhoub et al.	thylakoid processing peptide
BnaA04g20040D	15.1587	6.20088	-1.2896	0.0077		Bra021898	AT2G34250	Chalhoub et al.	SecY protein transport family protein
BnaA04g20760D	8.87722	3.20356	-1.47043	0.00355		Bra017296	AT2G35760	Chalhoub et al.	Uncharacterized protein family (UPF0497)
BnaA04g21760D	7.15653	2.60623	-1.4573	0.00395		Bra017144	AT2G37990	Chalhoub et al.	ribosome biogenesis regulatory protein (RRS1) family protein
BnaA04g22040D	5.98245	2.08572	-1.52019	0.00085		Bra017117	AT2G38470	Chalhoub et al.	WRKY DNA-binding protein 33
BnaA04g22640D	11.1602	5.31827	-1.06934	0.02655		Bra017035	AT2G40080	Chalhoub et al.	EARLY FLOWERING-like protein (DUF1313)
BnaA04g23490D	2.1703	6.02835	1.47387	0.00295		Bra016973	AT2G40760	Chalhoub et al.	Rhodanese/Cell cycle control phosphatase superfamily protein
BnaA04g24160D	4.41085	9.99077	1.17954	0.0165		Bra016908	.	Chalhoub et al.	.
BnaA04g24420D	1.80768	4.14209	1.19622	0.01235		Bra016883	AT2G42320	Chalhoub et al.	nucleolar protein gar2-like protein
BnaA04g25260D	5.83564	2.274	-1.35966	0.0257		Bra037696	AT2G43640	Chalhoub et al.	Signal recognition particle%2C SRP9/SRP14 subunit
BnaA04g28420D	11.86	3.99618	-1.56942	0.00975	Yes	Bra035703	AT2G28400	Blast	senescence regulator (Protein of unknown function%2C DUF584)
BnaA05g00640D	50.023	21.845	-1.19528	5e-05		.	.	Chalhoub et al.	.
BnaA05g01190D	12.8085	4.29769	-1.57547	0.0001		Bra004516	AT2G46680	Chalhoub et al.	homeobox 7
BnaA05g01280D	23.6813	11.3133	-1.06573	0.00045	Yes	Bra004527	AT2G46550	Chalhoub et al.	transmembrane protein
BnaA05g01330D	7.94575	3.76495	-1.07755	0.02055		Bra004532	AT2G46510	Chalhoub et al.	ABA-inducible BHLH-type transcription factor
BnaA05g01420D	21.1163	3.22508	-2.71095	0.01675		.	AT2G46390	Chalhoub et al.	succinate dehydrogenase subunit
BnaA05g02740D	18.583	8.07816	-1.20188	0.0045	Yes	Bra004680	AT2G42310	Chalhoub et al.	ESSS subunit of NADH:ubiquinone oxidoreductase (complex I) protein
BnaA05g03090D	24.2402	56.5974	1.22333	0.00055		Bra004721	AT2G42750	Chalhoub et al.	DNAJ heat shock N-terminal domain-containing protein
BnaA05g03390D	15.3035	1.57672	-3.27886	0.0466		Bra004768	AT2G43535	Chalhoub et al.	Scorpion toxin-like knottin superfamily protein
BnaA05g03540D	4.68479	2.11655	-1.14627	0.00525		Bra004783	AT2G43780	Chalhoub et al.	cytochrome oxidase assembly protein
BnaA05g05760D	37.9621	18.2518	-1.05652	0.0033	Yes	Bra005012	AT2G39800	Chalhoub et al.	delta1-pyrroline-5-carboxylate synthase 1
BnaA05g06650D	8.91064	4.20848	-1.08223	0.00025		Bra005144	AT2G38000	Chalhoub et al.	chaperone protein dnaJ-like protein
BnaA05g06760D	6.21878	1.37373	-2.17853	5e-05		Bra005154	AT2G37860	Chalhoub et al.	reticulata-like protein%2C putative (DUF3411)
BnaA05g06810D	42.983	15.0182	-1.51705	0.00015		Bra005161	AT2G37770	Chalhoub et al.	NAD(P)-linked oxidoreductase superfamily protein
BnaA05g07450D	23.3816	11.3255	-1.0458	0.0019		Bra005227	AT2G36970	Chalhoub et al.	UDP-Glycosyltransferase superfamily protein
BnaA05g07460D	0.448666	5.60716	3.64356	0.03215		Bra005229	.	Chalhoub et al.	.
BnaA05g07860D	6.9867	3.38245	-1.04654	0.00165		Bra005269	AT2G36390	Chalhoub et al.	starch branching enzyme 2.1
BnaA05g08070D	5.11659	2.23033	-1.19793	0.03185		Bra005291	AT2G36220	Chalhoub et al.	hypothetical protein
BnaA05g08860D	7.41908	1.48958	-2.31633	0.0371		Bra005371	AT2G35040	Chalhoub et al.	AICARFT/IMPCHase bienzyme family protein
BnaA05g09180D	183.647	63.8604	-1.52394	0.00025		.	AT2G34620	Chalhoub et al.	Mitochondrial transcription termination factor family protein
BnaA05g09920D	18.3556	4.84793	-1.92078	0.00025	Yes	Bra005475	AT2G33740	Chalhoub et al.	Nitrogen regulatory PII-like%2C alpha/beta
BnaA05g12360D	20.5412	49.0887	1.25687	0.0086		Bra018348	AT2G29980	Chalhoub et al.	fatty acid desaturase 3
BnaA05g13500D	10.0169	4.92727	-1.02358	0.0092		Bra037094	AT1G55920	Chalhoub et al.	serine acetyltransferase 2%3B1
BnaA05g14430D	6.58349	1.98979	-1.72624	0.00325		Bra038125	.	Chalhoub et al.	.
BnaA05g15170D	2.24428	5.34282	1.25135	0.0018		Bra030411	AT1G51890	Chalhoub et al.	Leucine-rich repeat protein kinase family protein
BnaA05g16080D	8.32948	3.80836	-1.12905	0.00345		Bra040663	AT1G49600	Chalhoub et al.	RNA-binding protein 47A
BnaA05g16370D	26.6938	63.7699	1.25637	0.0001		Bra033851	AT1G32160	Chalhoub et al.	beta-casein (DUF760)
BnaA05g16470D	1.77898	4.31309	1.27768	0.009		Bra033860	AT1G32070	Chalhoub et al.	nuclear shuttle interacting
BnaA05g16730D	6.28523	2.95664	-1.08801	0.00315		Bra033894	AT3G22990	Chalhoub et al.	ARM repeat superfamily protein
BnaA05g17000D	9.30995	2.30268	-2.01546	0.00035		Bra040831	AT3G22630	Chalhoub et al.	20S proteasome beta subunit D1
BnaA05g18320D	4.78927	12.1192	1.33942	0.00025		Bra034430	AT1G35160	Chalhoub et al.	GF14 protein phi chain
BnaA05g20490D	6.22731	2.40234	-1.37417	0.0137		Bra022436	AT3G19580	Chalhoub et al.	zinc-finger protein 2
BnaA05g21380D	2.26643	4.89771	1.11169	0.03205		Bra022354	AT3G18773	Chalhoub et al.	RING/U-box superfamily protein
BnaA05g21410D	5.68423	15.8722	1.48147	0.00305		Bra022351	AT3G18740	Chalhoub et al.	Ribosomal protein L7Ae/L30e/S12e/Gadd45 family protein
BnaA05g21830D	182.022	51.1743	-1.83062	0.00155		Bra022308	AT3G18280	Chalhoub et al.	Bifunctional inhibitor/lipid-transfer protein/seed storage 2S albumin superfamily protein
BnaA05g22610D	16.0834	6.99504	-1.20117	0.001	Yes	Bra022228	AT3G17640	Chalhoub et al.	Leucine-rich repeat (LRR) family protein
BnaA05g22860D	9.087	2.26817	-2.00228	5e-05		Bra022204	AT3G17240	Chalhoub et al.	lipoamide dehydrogenase 2
BnaA05g22930D	11.198	3.85849	-1.53714	0.0028		Bra022195	AT3G17070	Chalhoub et al.	Peroxidase family protein
BnaA05g23290D	16.4003	7.50289	-1.1282	0.0005	Yes	Bra022165	AT3G16520	Chalhoub et al.	UDP-glucosyl transferase 88A1
BnaA05g23300D	7.65471	3.6837	-1.05519	0.00205	Yes	Bra022164	AT3G16500	Chalhoub et al.	phytochrome-associated protein 1
BnaA05g24530D	12.4141	5.39778	-1.20154	0.0001		Bra027285	AT3G15000	Chalhoub et al.	cobalt ion binding protein
BnaA05g25240D	13.2091	5.59039	-1.24051	0.0006		Bra027359	.	Chalhoub et al.	.
BnaA05g25860D	6.9834	1.80852	-1.94912	0.00015		Bra027436	AT3G13430	Chalhoub et al.	RING/U-box superfamily protein
BnaA05g28250D	32.8034	3.98019	-3.04294	0.0448		Bra029854	.	Chalhoub et al.	.
BnaA05g31530D	30.6959	64.6858	1.0754	0.01955		Bra039414	AT3G05730	Chalhoub et al.	defensin-like protein
BnaA05g32880D	4.47753	0.798735	-2.48691	0.0014		Bra031987	AT3G03540	Chalhoub et al.	non-specific phospholipase C5
BnaA05g32900D	6.89738	3.31536	-1.05688	0.0036	Yes	Bra040185	AT3G04560	Chalhoub et al.	nucleolar/coiled-body phosphoprotein
BnaA05g34460D	14.5076	39.5534	1.44699	0.0026		Bra004744	AT2G43100	Blast	isopropylmalate isomerase 2
BnaA05g34600D	2.81937	10.1232	1.84421	5e-05	Yes	Bra005039	AT2G39450	Chalhoub et al.	Cation efflux family protein
BnaA05g34690D	9.74882	3.43094	-1.50662	5e-05		Bra005031	AT2G39550	Chalhoub et al.	Prenyltransferase family protein
BnaA05g34870D	24.1218	6.6382	-1.86148	5e-05		Bra005162	AT2G37770	Chalhoub et al.	NAD(P)-linked oxidoreductase superfamily protein
BnaA05g35240D	13.3579	5.88556	-1.18244	0.00045		Bra005612	AT2G32090	Chalhoub et al.	Lactoylglutathione lyase / glyoxalase I family protein
BnaA05g35250D	46.4573	17.5669	-1.40305	5e-05		Bra005613	AT2G32080	Chalhoub et al.	purin-rich alpha 1
BnaA05g35470D	5.31453	2.2553	-1.23662	0.0108		Bra018364	AT2G29730	Chalhoub et al.	UDP-glucosyl transferase 71D1
BnaA05g36290D	6.38162	1.88364	-1.7604	0.0014		Bra033871	AT1G31860	Chalhoub et al.	histidine biosynthesis bifunctional protein (HISIE)
BnaA05g36580D	3.9177	1.7857	-1.13352	0.04765	Yes	Bra034440	.	Chalhoub et al.	.
BnaA05g36800D	9.22475	22.8605	1.30928	0.0007		Bra022448	AT3G19710	Chalhoub et al.	branched-chain aminotransferase4
BnaA05g37000D	25.3445	12.1759	-1.05764	0.0018		Bra027422	AT3G13550	Blast	Ubiquitin-conjugating enzyme family protein
BnaA05g37050D	5.23406	1.66008	-1.65668	5e-05		Bra027426	AT3G13510	Blast	carboxyl-terminal peptidase%2C putative (DUF239)
BnaA06g00710D	2.03232	4.20861	1.05022	0.00395		Bra039692	AT1G53800	Chalhoub et al.	muscle M-line assembly protein
BnaA06g02440D	13.595	4.88819	-1.47571	0.00365		.	AT1G51210	Chalhoub et al.	UDP-Glycosyltransferase superfamily protein
BnaA06g03320D	9.43901	20.7884	1.13907	0.01975	Yes	Bra015254	.	Blast	.
BnaA06g04320D	8.80869	3.52183	-1.3226	0.01075		Bra018682	.	Chalhoub et al.	.
BnaA06g04450D	13.6007	5.27929	-1.36526	0.01115		Bra018668	AT1G07980	Chalhoub et al.	nuclear factor Y%2C subunit C10
BnaA06g04890D	26.5663	10.2418	-1.37513	0.0033	Yes	Bra018622	AT1G08480	Chalhoub et al.	succinate dehydrogenase subunit
BnaA06g07980D	20.4649	9.07333	-1.17344	0.00935		Bra019781	AT1G12710	Chalhoub et al.	phloem protein 2-A12
BnaA06g08600D	25.442	12.7092	-1.00134	0.02265		Bra027485	AT5G43330	Blast	Lactate/malate dehydrogenase family protein
BnaA06g11010D	6.40226	21.1688	1.72529	0.00015		Bra026058	AT1G16410	Chalhoub et al.	cytochrome p450 79f1
BnaA06g11220D	18.7721	4.55654	-2.04258	5e-05		.	AT1G16700	Chalhoub et al.	Alpha-helical ferredoxin
BnaA06g11330D	3.82774	1.59119	-1.26639	0.00145		Bra026021	AT1G16860	Chalhoub et al.	Ubiquitin-specific protease family C19-related protein
BnaA06g11360D	21.4418	7.66733	-1.48363	5e-05	Yes	Bra026018	AT1G16890	Chalhoub et al.	ubiquitin-conjugating enzyme 36
BnaA06g15400D	25.6213	6.10374	-2.06958	5e-05		Bra017940	AT1G21680	Chalhoub et al.	DPP6 N-terminal domain-like protein
BnaA06g15520D	15.3069	6.30073	-1.28059	0.0161	Yes	Bra017950	AT1G21770	Chalhoub et al.	Acyl-CoA N-acyltransferases (NAT) superfamily protein
BnaA06g16270D	81.2737	37.3142	-1.12306	0.00175	Yes	Bra018019	AT3G48990	Chalhoub et al.	AMP-dependent synthetase and ligase family protein
BnaA06g17110D	3.98397	1.72916	-1.20413	0.00245		Bra018108	AT3G47820	Chalhoub et al.	PLANT U-BOX 39
BnaA06g17410D	7.29559	3.60629	-1.01651	0.0308		Bra027786	.	Blast	.
BnaA06g17960D	4.0151	1.89622	-1.08231	0.0047		Bra019382	.	Blast	.
BnaA06g18100D	5.49979	11.8783	1.11088	0.04335	Yes	Bra018216	AT3G46230	Chalhoub et al.	heat shock protein 17.4
BnaA06g24680D	65.1346	135.43	1.05605	0.00115		Bra024415	AT5G65730	Chalhoub et al.	xyloglucan endotransglucosylase/hydrolase 6
BnaA06g25000D	24.241	9.94926	-1.28479	5e-05		Bra024443	AT5G67520	Chalhoub et al.	adenosine-5'-phosphosulfate (APS) kinase 4
BnaA06g28580D	5.33928	1.85987	-1.52145	0.00815		Bra009944	AT5G27760	Chalhoub et al.	Hypoxia-responsive family protein
BnaA06g28700D	7.26219	3.09972	-1.22827	0.0029		Bra009953	AT5G27520	Chalhoub et al.	peroxisomal adenine nucleotide carrier 2
BnaA06g29870D	5.50433	14.9366	1.44021	0.0007		Bra040891	AT5G43470	Blast	Disease resistance protein (CC-NBS-LRR class) family
BnaA06g30110D	3.25098	9.73729	1.58265	0.004		Bra037476	AT5G48580	Chalhoub et al.	FK506- and rapamycin-binding protein 15 kD-2
BnaA06g30750D	12.3725	24.9223	1.0103	0.00855	Yes	Bra025406	AT3G29810	Chalhoub et al.	COBRA-like protein 2 precursor
BnaA06g31910D	629.804	112.199	-2.48884	0.02905		Bra025297	AT3G27690	Chalhoub et al.	photosystem II light harvesting complex protein 2.3
BnaA06g32290D	8.74764	4.35248	-1.00706	0.00715		Bra025261	AT3G27250	Chalhoub et al.	hypothetical protein
BnaA06g34450D	9.23237	4.1073	-1.16851	0.01225	Yes	Bra024845	AT2G01890	Chalhoub et al.	purple acid phosphatase 8
BnaA06g35120D	15.6479	6.53158	-1.26047	0.00535		Bra024902	AT2G01150	Chalhoub et al.	RING-H2 finger protein 2B
BnaA06g37500D	20.0774	3.05235	-2.71758	0.00325		Bra018970	AT1G52410	Chalhoub et al.	TSK-associating protein 1
BnaA06g38130D	4.55034	2.01049	-1.17843	0.0016		Bra019689	.	Chalhoub et al.	.
BnaA06g38700D	7.01318	3.08238	-1.18602	0.00085	Yes	Bra018031	AT3G48860	Chalhoub et al.	coiled-coil protein
BnaA06g39180D	5.37634	11.4229	1.08724	0.01615		Bra038612	AT5G63160	Blast	BTB and TAZ domain protein 1
BnaA06g39660D	2.33982	4.74691	1.02059	0.04525		Bra025421	AT3G30775	Chalhoub et al.	Methylenetetrahydrofolate reductase family protein
BnaA07g01220D	3.98947	9.4953	1.25102	0.01095		Bra038829	AT2G18910	Blast	hydroxyproline-rich glycoprotein family protein
BnaA07g01710D	4.54719	1.74028	-1.38566	0.00435		Bra039603	AT2G18510	Chalhoub et al.	RNA-binding (RRM/RBD/RNP motifs) family protein
BnaA07g05610D	7.30103	3.55235	-1.03933	0.00045	Yes	Bra015047	.	Chalhoub et al.	.
BnaA07g06150D	1.85329	3.75348	1.01814	0.01185		Bra014991	AT3G24255	Chalhoub et al.	RNA-directed DNA polymerase (reverse transcriptase)-related family protein
BnaA07g08280D	7.46781	2.33105	-1.67971	0.00085		Bra030107	AT1G28610	Chalhoub et al.	GDSL-like Lipase/Acylhydrolase superfamily protein
BnaA07g08290D	21.9684	6.47662	-1.76211	5e-05		Bra030106	.	Chalhoub et al.	.
BnaA07g08320D	6.61461	3.04693	-1.1183	0.00295	Yes	.	AT1G28490	Chalhoub et al.	syntaxin of plants 61
BnaA07g09420D	8.76062	36.1197	2.04368	5e-05		Bra012447	AT1G26630	Blast	Eukaryotic translation initiation factor 5A-1 (eIF-5A 1) protein
BnaA07g09810D	7.6098	3.64605	-1.06152	0.00145		Bra012387	AT1G23780	Chalhoub et al.	F-box family protein
BnaA07g09970D	4.27618	1.34808	-1.66541	0.0022		Bra012374	AT1G23440	Chalhoub et al.	Peptidase C15%2C pyroglutamyl peptidase I-like protein
BnaA07g09990D	9.58051	2.53674	-1.91713	0.0006	Yes	.	AT1G23410	Chalhoub et al.	Ribosomal protein S27a / Ubiquitin family protein
BnaA07g10250D	5.0671	2.05417	-1.30261	0.0132		Bra012347	AT1G22850	Chalhoub et al.	SNARE associated Golgi protein family
BnaA07g10750D	4.98609	2.45233	-1.02376	0.01155		Bra012303	.	Chalhoub et al.	.
BnaA07g16190D	5.34546	12.6864	1.2469	0.00275		Bra003162	AT3G53970	Chalhoub et al.	proteasome inhibitor-like protein
BnaA07g16420D	4.1884	10.6946	1.35241	0.0006		Bra003187	AT3G54500	Chalhoub et al.	agglutinin-like protein
BnaA07g16710D	24.3439	55.8242	1.19733	5e-05		Bra003226	AT3G56090	Chalhoub et al.	ferritin 3
BnaA07g17940D	26.0745	54.0128	1.05066	0.0011		Bra003345	AT3G58610	Chalhoub et al.	ketol-acid reductoisomerase
BnaA07g18580D	6.94943	1.25071	-2.47415	0.00675		Bra003396	AT3G59960	Chalhoub et al.	histone-lysine N-methyltransferase ASHH4
BnaA07g19850D	17.4502	37.7606	1.11364	0.00045		Bra003564	AT1G80380	Chalhoub et al.	P-loop containing nucleoside triphosphate hydrolases superfamily protein
BnaA07g20150D	181.219	80.8794	-1.16389	0.0087		Bra003592	AT1G80920	Chalhoub et al.	Chaperone DnaJ-domain superfamily protein
BnaA07g20310D	12.389	31.3112	1.33761	5e-05		Bra003607	AT1G79510	Chalhoub et al.	hypothetical protein (DUF2358)
BnaA07g20940D	9.36269	45.1106	2.26847	5e-05		Bra003680	.	Chalhoub et al.	.
BnaA07g22870D	25.9241	11.4937	-1.17345	0.00795		Bra003859	AT1G73030	Chalhoub et al.	SNF7 family protein
BnaA07g24080D	4.47669	1.97243	-1.18246	0.0018		Bra003979	AT1G69870	Chalhoub et al.	nitrate transporter 1.7
BnaA07g25460D	5.21316	2.47095	-1.07709	0.01705		Bra004130	AT1G65800	Chalhoub et al.	receptor kinase 2
BnaA07g25540D	6.40143	22.6046	1.82015	5e-05		Bra004138	AT1G65990	Chalhoub et al.	type 2 peroxiredoxin-related / thiol specific antioxidant / mal allergen family protein
BnaA07g25830D	27.3074	12.6994	-1.10454	0.0012		Bra004166	AT1G66410	Chalhoub et al.	calmodulin 4
BnaA07g26230D	5.76241	2.75779	-1.06316	0.00295	Yes	Bra004207	AT1G67170	Chalhoub et al.	sarcolemmal membrane-associated protein
BnaA07g26530D	12.4836	5.50878	-1.18023	0.0013		.	AT1G67620	Chalhoub et al.	Lojap-related protein
BnaA07g27170D	10.3787	4.73577	-1.13196	0.0406		Bra004314	AT1G68500	Chalhoub et al.	hypothetical protein
BnaA07g28460D	39.0474	15.3473	-1.34724	0.0004		Bra016252	AT1G69920	Chalhoub et al.	glutathione S-transferase TAU 12
BnaA07g30040D	23.5642	1.1711	-4.33066	0.0473		Bra016070	.	Chalhoub et al.	.
BnaA07g30810D	4.82866	2.29908	-1.07057	0.03575		Bra015997	AT1G73350	Chalhoub et al.	ankyrin repeat protein
BnaA07g31930D	10.2707	3.56936	-1.52479	0.0002		Bra015863	AT1G75170	Chalhoub et al.	Sec14p-like phosphatidylinositol transfer family protein
BnaA07g32150D	967.661	464.153	-1.0599	0.0147		Bra015809	AT1G75830	Chalhoub et al.	low-molecular-weight cysteine-rich 67
BnaA07g32250D	38.1531	18.0559	-1.07933	0.00015	Yes	Bra015799	AT1G75990	Chalhoub et al.	PAM domain (PCI/PINT associated module) protein
BnaA07g32420D	281.914	132.573	-1.08847	0.0007		Bra015779	AT1G76180	Chalhoub et al.	Dehydrin family protein
BnaA07g32440D	7.02727	2.60941	-1.42924	0.00255		.	AT1G76200	Chalhoub et al.	NADH dehydrogenase ubiquinone 1 beta subcomplex subunit
BnaA07g32570D	5.18038	2.08926	-1.31007	0.00585		Bra015767	.	Chalhoub et al.	.
BnaA07g34710D	3.80931	1.6474	-1.20934	0.0205		Bra035098	AT1G79200	Chalhoub et al.	splicing regulatory glutamine/lysine-rich-like protein
BnaA07g36910D	12.2065	5.36414	-1.18623	0.01085	Yes	Bra012478	AT1G25420	Chalhoub et al.	Regulator of Vps4 activity in the MVB pathway protein
BnaA07g39220D	4.05352	1.88275	-1.10633	0.00175		Bra035036	AT1G78420	Blast	RING/U-box superfamily protein
BnaA08g01530D	1.86663	3.83659	1.03939	0.00465		Bra014321	AT1G52290	Chalhoub et al.	Protein kinase superfamily protein
BnaA08g01610D	3.85136	1.84482	-1.06189	0.02125		Bra014314	.	Chalhoub et al.	.
BnaA08g01910D	4.80969	2.03978	-1.23753	0.012	Yes	Bra014292	AT1G51600	Chalhoub et al.	ZIM-LIKE 2
BnaA08g02390D	4.78886	10.9052	1.18726	0.00085		Bra014216	AT1G49600	Chalhoub et al.	RNA-binding protein 47A
BnaA08g02530D	128.602	258.856	1.00923	0.00225		Bra014208	AT1G49750	Chalhoub et al.	Leucine-rich repeat (LRR) family protein
BnaA08g03320D	73.0168	164.77	1.17416	0.00015		Bra014131	AT1G48350	Chalhoub et al.	Ribosomal L18p/L5e family protein
BnaA08g03400D	14.6274	41.2291	1.49499	5e-05		Bra014125	AT1G48300	Chalhoub et al.	diacylglycerol acyltransferase
BnaA08g05340D	4.50917	14.3553	1.67065	5e-05		Bra039856	AT4G14500	Chalhoub et al.	Polyketide cyclase/dehydrase and lipid transport superfamily protein
BnaA08g06150D	52.4492	24.4137	-1.10323	0.02605	Yes	Bra040991	.	Blast	.
BnaA08g06170D	8.4912	23.0055	1.43794	0.0063		Bra036772	.	Chalhoub et al.	.
BnaA08g06790D	1.75403	6.97494	1.99151	0.00015		Bra011202	.	Blast	.
BnaA08g07270D	11.527	33.4908	1.53874	5e-05		Bra038946	AT5G34850	Chalhoub et al.	purple acid phosphatase 26
BnaA08g07940D	121.813	259.674	1.09203	5e-05		Bra038418	AT1G31330	Chalhoub et al.	photosystem I subunit F
BnaA08g08290D	4.70584	1.77369	-1.40769	0.008		Bra012661	AT4G17486	Blast	PPPDE putative thiol peptidase family protein
BnaA08g08510D	3.7284	1.66449	-1.16348	0.00245		Bra021027	AT4G17950	Chalhoub et al.	AT hook motif DNA-binding family protein
BnaA08g08630D	4.92075	1.36468	-1.85032	5e-05		Bra021018	AT4G18220	Chalhoub et al.	Drug/metabolite transporter superfamily protein
BnaA08g08670D	19.6091	0	#NAME?	5e-05		.	AT4G18250	Chalhoub et al.	receptor Serine/Threonine kinase-like protein
BnaA08g08750D	31.1193	0	#NAME?	5e-05		Bra016440	.	Blast	.
BnaA08g09040D	13.6698	3.1802	-2.1038	0.00315		.	.	Blast	.
BnaA08g09690D	3.78496	1.57345	-1.26634	0.02185		Bra020898	AT4G21570	Chalhoub et al.	organic solute transporter ostalpha protein (DUF300)
BnaA08g09790D	4.36871	1.53254	-1.51128	0.00015		.	AT4G21160	Chalhoub et al.	Calcium-dependent ARF-type GTPase activating protein family
BnaA08g10030D	4.83956	1.7564	-1.46225	0.00425		Bra020870	AT4G21810	Chalhoub et al.	DERLIN-2.1
BnaA08g11190D	4.02501	0.595256	-2.75741	5e-05		.	AT4G34430	Chalhoub et al.	DNA-binding family protein
BnaA08g11580D	11.4482	30.1984	1.39936	0.00015		Bra034566	AT4G33520	Chalhoub et al.	P-type ATP-ase 1
BnaA08g11780D	1.28811	3.89597	1.59673	0.00145		Bra034561	AT4G33420	Chalhoub et al.	Peroxidase superfamily protein
BnaA08g12390D	10.4795	3.14011	-1.73868	0.0005		Bra010224	AT4G31720	Chalhoub et al.	TBP-associated factor II 15
BnaA08g12490D	3.16016	6.36557	1.01029	0.00315	Yes	Bra010238	AT4G31410	Chalhoub et al.	E3 ubiquitin-protein ligase%2C putative (DUF1644)
BnaA08g14280D	13.3649	5.53219	-1.27253	0.00405		Bra010425	AT4G26840	Chalhoub et al.	small ubiquitin-like modifier 1
BnaA08g15040D	6.9216	18.2503	1.39875	0.0032		Bra010539	AT4G23630	Chalhoub et al.	VIRB2-interacting protein 1
BnaA08g15660D	9.32612	2.08754	-2.15947	0.0026		Bra010598	AT4G37430	Chalhoub et al.	cytochrome P450%2C family 91%2C subfamily A%2C polypeptide 2
BnaA08g16610D	43.1883	128.046	1.56795	5e-05		Bra010693	AT4G39260	Chalhoub et al.	cold%2C circadian rhythm%2C and RNA binding 1
BnaA08g16740D	48.9478	227.497	2.21653	5e-05		Bra010706	AT4G39090	Chalhoub et al.	Papain family cysteine protease
BnaA08g17160D	8.24466	29.0143	1.81523	5e-05		Bra010751	AT4G14210	Chalhoub et al.	phytoene desaturase 3
BnaA08g17560D	19.3739	46.8951	1.27532	0.0079		Bra010796	AT1G30120	Blast	pyruvate dehydrogenase E1 beta
BnaA08g18480D	12.543	4.20264	-1.57752	0.0017		Bra010890	AT1G28230	Chalhoub et al.	purine permease 1
BnaA08g18690D	4.17875	9.00586	1.10779	0.02185		Bra010912	AT1G27950	Chalhoub et al.	glycosylphosphatidylinositol-anchored lipid protein transfer 1
BnaA08g18790D	13.5712	4.68679	-1.53387	0.00425		Bra010922	AT1G27730	Chalhoub et al.	salt tolerance zinc finger
BnaA08g18910D	8.16196	16.4626	1.01221	0.0005		Bra010933	AT1G27510	Chalhoub et al.	UvrB/UvrC domain protein (DUF3506)
BnaA08g19310D	3.56533	7.16368	1.00666	0.0358		Bra010986	AT1G25290	Chalhoub et al.	RHOMBOID-like protein 10
BnaA08g19570D	13.2601	32.8511	1.30885	0.0003		Bra011009	AT1G26110	Chalhoub et al.	decapping 5
BnaA08g19760D	3.46309	7.28949	1.07376	0.0039		Bra016275	AT1G26550	Chalhoub et al.	FKBP-like peptidyl-prolyl cis-trans isomerase family protein
BnaA08g19930D	4.74537	11.7575	1.30899	5e-05		Bra016291	AT1G26830	Chalhoub et al.	cullin 3
BnaA08g22970D	32.9933	15.8828	-1.0547	0.00485		Bra016589	AT1G17745	Chalhoub et al.	D-3-phosphoglycerate dehydrogenase
BnaA08g24040D	6.7104	1.76349	-1.92797	0.00115		Bra016706	AT1G14320	Chalhoub et al.	Ribosomal protein L16p/L10e family protein
BnaA08g26050D	3.84661	1.07356	-1.84119	0.0001		Bra018468	AT1G09970	Chalhoub et al.	Leucine-rich receptor-like protein kinase family protein
BnaA08g27450D	1.76908	3.89201	1.13752	0.02405		Bra030532	AT1G03440	Chalhoub et al.	Leucine-rich repeat (LRR) family protein
BnaA08g28590D	11.0804	3.60719	-1.61906	0.00035		Bra004425	.	Blast	.
BnaA08g29450D	5.59424	1.94749	-1.52232	0.00485	Yes	Bra039721	AT4G14660	Chalhoub et al.	RNA polymerase Rpb7-like%2C N-terminal domain-containing protein
BnaA08g29810D	44.4726	91.5373	1.04144	0.0002		Bra014005	AT1G43670	Chalhoub et al.	Inositol monophosphatase family protein
BnaA08g29910D	335.545	725.808	1.11308	0.0014		Bra035535	.	Blast	.
BnaA08g29920D	72.2764	175.268	1.27797	0.0004		Bra035535	.	Blast	.
BnaA08g30000D	11.4853	35.2131	1.61633	5e-05		Bra035525	AT5G35790	Chalhoub et al.	glucose-6-phosphate dehydrogenase 1
BnaA08g30710D	13.9519	3.44588	-2.01752	5e-05		Bra010227	AT4G31700	Chalhoub et al.	ribosomal protein S6
BnaA08g30740D	7.73671	2.953	-1.38954	5e-05		Bra010347	AT4G29010	Chalhoub et al.	Enoyl-CoA hydratase/isomerase family
BnaA08g30790D	5.88817	1.94342	-1.59922	0.00135		Bra010452	AT4G25680	Chalhoub et al.	PPPDE putative thiol peptidase family protein
BnaA09g01600D	6.17282	18.3135	1.56891	0.0008		Bra034212	AT4G03510	Chalhoub et al.	RING membrane-anchor 1
BnaA09g02380D	8.54084	3.91847	-1.12409	0.01585		.	AT5G39860	Chalhoub et al.	basic helix-loop-helix (bHLH) DNA-binding family protein
BnaA09g03960D	100.93	33.3364	-1.59819	0.0006		Bra030240	.	Blast	.
BnaA09g04190D	1.4466	4.30669	1.57391	0.00015		Bra036582	AT5G26742	Chalhoub et al.	DEAD box RNA helicase (RH3)
BnaA09g04700D	5.01476	2.15593	-1.21787	0.01395		Bra036531	AT5G25080	Chalhoub et al.	Sas10/Utp3/C1D family
BnaA09g04980D	32.0273	5.50787	-2.53974	5e-05		Bra026465	AT5G24160	Chalhoub et al.	squalene monooxygenase 6
BnaA09g05230D	11.4884	4.97206	-1.20826	0.0001	Yes	Bra026490	AT5G23575	Chalhoub et al.	Transmembrane CLPTM1 family protein
BnaA09g06120D	4.12867	0.994857	-2.05312	0.0009		Bra035890	AT5G62560	Chalhoub et al.	RING/U-box superfamily protein with ARM repeat domain-containing protein
BnaA09g06160D	5.37438	2.13588	-1.33127	0.0125	Yes	.	AT5G62610	Chalhoub et al.	basic helix-loop-helix (bHLH) DNA-binding superfamily protein
BnaA09g06240D	18.9384	7.3422	-1.36703	5e-05	Yes	Bra035880	AT5G62810	Chalhoub et al.	peroxin 14
BnaA09g06510D	4.99661	2.06272	-1.2764	0.00835		Bra035851	AT5G63200	Chalhoub et al.	tetratricopeptide repeat (TPR)-containing protein
BnaA09g06690D	352.79	136.845	-1.36626	0.0005		Bra037761	AT5G64040	Chalhoub et al.	photosystem I reaction center subunit PSI-N%2C chloroplast%2C putative / PSI-N%2C putative (PSAN)
BnaA09g07030D	6.97563	2.28692	-1.60892	0.00405		Bra037798	AT5G64850	Chalhoub et al.	sorbin/SH3 domain protein
BnaA09g07280D	23.2291	8.14505	-1.51194	0.0005		Bra037836	AT5G67590	Chalhoub et al.	NADH-ubiquinone oxidoreductase-like protein
BnaA09g09480D	3.76052	1.64994	-1.18852	0.0016	Yes	Bra037238	AT2G18090	Chalhoub et al.	PHD finger family protein / SWIB complex BAF60b domain-containing protein / GYF domain-containing protein
BnaA09g09500D	44.3596	22.0738	-1.00691	0.00495	Yes	Bra037235	AT2G18160	Chalhoub et al.	basic leucine-zipper 2
BnaA09g09520D	9.00864	4.20033	-1.10081	0.00195	Yes	Bra037234	AT2G18170	Chalhoub et al.	MAP kinase 7
BnaA09g10380D	4.2077	13.8696	1.72082	0.0003		Bra036669	AT3G24830	Chalhoub et al.	Ribosomal protein L13 family protein
BnaA09g11510D	14.6007	6.25045	-1.224	0.0013		Bra027688	AT5G41700	Chalhoub et al.	ubiquitin conjugating enzyme 8
BnaA09g11630D	7.26378	3.38594	-1.10116	0.00205	Yes	Bra027698	AT1G64385	Chalhoub et al.	transmembrane protein
BnaA09g15290D	5.9343	2.1211	-1.48426	0.00285		Bra027922	AT1G56600	Chalhoub et al.	galactinol synthase 2
BnaA09g15760D	5.12247	2.39404	-1.09739	0.0463		Bra027462	AT5G42890	Blast	sterol carrier protein 2
BnaA09g16950D	17.7033	40.2609	1.18536	0.01085		Bra027531	AT5G44130	Chalhoub et al.	FASCICLIN-like arabinogalactan protein 13 precursor
BnaA09g17360D	13.9092	4.25035	-1.71039	0.0016		Bra027579	.	Chalhoub et al.	.
BnaA09g18190D	12.2404	26.0228	1.08813	0.0157		Bra017524	AT5G46800	Chalhoub et al.	Mitochondrial substrate carrier family protein
BnaA09g19740D	16.8571	8.01632	-1.07234	0.02		.	.	Blast	.
BnaA09g21570D	25.1912	7.23964	-1.79893	0.00015		Bra035211	AT4G11600	Chalhoub et al.	glutathione peroxidase 6
BnaA09g29540D	34.029	16.3736	-1.0554	0.0038		Bra024659	AT1G27140	Chalhoub et al.	glutathione S-transferase tau 14
BnaA09g30150D	3.78748	8.2192	1.11776	0.0025		Bra024559	AT1G23030	Chalhoub et al.	ARM repeat superfamily protein
BnaA09g30450D	53.0363	127.748	1.26825	0.00025		Bra024530	AT1G22690	Chalhoub et al.	Gibberellin-regulated family protein
BnaA09g30590D	5.52541	14.5993	1.40174	5e-05		Bra040854	AT1G22530	Chalhoub et al.	PATELLIN 2
BnaA09g33140D	11.4123	5.51225	-1.04988	0.04545		.	AT3G52730	Chalhoub et al.	ubiquinol-cytochrome C reductase UQCRX/QCR9-like family protein
BnaA09g33460D	23.6892	9.02465	-1.39229	0.0001		Bra006975	AT3G53180	Chalhoub et al.	nodulin/glutamine synthase-like protein
BnaA09g36760D	5.26172	1.5188	-1.7926	0.0318		Bra007328	AT3G57450	Chalhoub et al.	hypothetical protein
BnaA09g37020D	8.8907	1.01065	-3.13701	0.0094		Bra027541	.	Blast	.
BnaA09g37230D	1.91907	4.7307	1.30164	0.00075	Yes	Bra007375	AT3G58030	Chalhoub et al.	RING/U-box superfamily protein
BnaA09g37250D	3.10351	12.274	1.98363	5e-05	Yes	Bra007377	AT3G58060	Chalhoub et al.	Cation efflux family protein
BnaA09g37690D	5.17424	19.1627	1.88888	5e-05		Bra007444	AT3G59350	Chalhoub et al.	Protein kinase superfamily protein
BnaA09g39920D	12.8884	2.56203	-2.33071	5e-05	Yes	Bra007683	AT3G62550	Chalhoub et al.	Adenine nucleotide alpha hydrolases-like superfamily protein
BnaA09g47300D	4.84173	1.99654	-1.27802	0.0003		Bra026985	AT1G12230	Chalhoub et al.	Aldolase superfamily protein
BnaA09g48480D	8.46504	4.07465	-1.05484	0.0055		Bra031663	AT1G09350	Chalhoub et al.	galactinol synthase 3
BnaA09g48840D	20.024	45.6066	1.18751	0.0003		Bra031632	AT1G08570	Chalhoub et al.	atypical CYS HIS rich thioredoxin 4
BnaA09g50530D	7.60909	3.28182	-1.21323	0.0128	Yes	Bra032493	AT1G04760	Chalhoub et al.	vesicle-associated membrane protein 726
BnaA09g51700D	5.52627	14.8343	1.42456	0.0001		Bra037337	AT4G00370	Chalhoub et al.	Major facilitator superfamily protein
BnaA09g51710D	25.1751	61.4379	1.28713	0.0071		Bra037336	AT4G00360	Chalhoub et al.	cytochrome P450%2C family 86%2C subfamily A%2C polypeptide 2
BnaA09g52250D	7.45914	3.70239	-1.01055	0.00395	Yes	Bra034245	AT3G26700	Chalhoub et al.	Protein kinase superfamily protein
BnaA09g52790D	6.19828	15.6546	1.33664	0.0003		Bra039823	.	Chalhoub et al.	.
BnaA09g54840D	3.89797	1.54563	-1.33453	0.008	Yes	Bra007129	AT3G55030	Chalhoub et al.	phosphatidylglycerolphosphate synthase 2
BnaA09g55140D	17.6641	44.1766	1.32246	0.00025		Bra007404	AT3G58610	Chalhoub et al.	ketol-acid reductoisomerase
BnaA09g55210D	2.11888	4.55354	1.10368	0.0297	Yes	Bra007410	AT3G58670	Chalhoub et al.	2-aminoethanethiol dioxygenase%2C putative (DUF1637)
BnaA09g56390D	4.28905	1.96599	-1.1254	0.02095		Bra026727	AT1G16240	Chalhoub et al.	syntaxin of plants 51
BnaA09g56530D	4.16262	1.21399	-1.77774	0.0037		Bra026741	AT1G15880	Chalhoub et al.	golgi snare 11
BnaA09g56900D	8.96697	1.65873	-2.43454	5e-05		Bra026758	AT1G15530	Chalhoub et al.	Concanavalin A-like lectin protein kinase family protein
BnaA09g56980D	0.232073	4.5955	4.30757	0.0224		Bra002264	AT5G19850	Blast	alpha/beta-Hydrolases superfamily protein
BnaA09g57200D	4.35342	2.06272	-1.07761	0.0038		Bra031692	AT1G09960	Blast	sucrose transporter 4
BnaA10g01100D	0.682676	4.27745	2.64748	0.01685		Bra033324	AT1G02400	Chalhoub et al.	gibberellin 2-oxidase 6
BnaA10g01410D	47.6393	10.9671	-2.11897	5e-05		Bra033350	AT1G02820	Chalhoub et al.	Late embryogenesis abundant 3 (LEA3) family protein
BnaA10g01750D	18.7569	4.77814	-1.9729	0.0005		Bra033379	AT1G03210	Chalhoub et al.	Phenazine biosynthesis PhzC/PhzF protein
BnaA10g01930D	14.5449	4.52383	-1.6849	0.00095		Bra033399	AT1G03440	Chalhoub et al.	Leucine-rich repeat (LRR) family protein
BnaA10g01960D	35.6466	8.6927	-2.03589	5e-05		Bra033402	AT1G03475	Chalhoub et al.	Coproporphyrinogen III oxidase
BnaA10g02090D	3.82515	1.11094	-1.78374	0.00205		Bra015258	AT1G03710	Chalhoub et al.	Cystatin/monellin superfamily protein
BnaA10g02110D	9.96445	2.40915	-2.04827	5e-05		Bra015260	AT1G03740	Chalhoub et al.	Protein kinase superfamily protein
BnaA10g03290D	1.50704	4.05812	1.42909	0.0049	Yes	Bra015404	AT1G05260	Chalhoub et al.	Peroxidase superfamily protein
BnaA10g04020D	3.89995	1.70739	-1.19166	0.00325	Yes	Bra015471	AT1G06070	Chalhoub et al.	Basic-leucine zipper (bZIP) transcription factor family protein
BnaA10g04190D	42.6811	13.9472	-1.61362	5e-05		Bra015499	AT1G06430	Chalhoub et al.	FTSH protease 8
BnaA10g04400D	5.67903	2.61739	-1.11752	0.00285		Bra015523	AT1G06730	Chalhoub et al.	pfkB-like carbohydrate kinase family protein
BnaA10g04420D	67.7354	19.2082	-1.81819	5e-05		Bra015524	AT1G06760	Chalhoub et al.	winged-helix DNA-binding transcription factor family protein
BnaA10g04770D	77.2176	19.3393	-1.99739	0.00015		Bra015574	AT1G07320	Chalhoub et al.	ribosomal protein L4
BnaA10g04950D	85.6325	20.6087	-2.05491	5e-05		Bra015594	AT1G07610	Chalhoub et al.	metallothionein 1C
BnaA10g04970D	4.39087	1.76383	-1.31579	0.00065		Bra015596	AT1G07630	Chalhoub et al.	pol-like 5
BnaA10g05680D	158.208	47.01	-1.75078	5e-05		Bra039597	AT2G43590	Blast	Chitinase family protein
BnaA10g07250D	4.36691	15.1869	1.79814	0.0005		Bra003009	.	Chalhoub et al.	.
BnaA10g07280D	9.50024	3.97665	-1.25641	0.00205		Bra003006	AT5G54170	Chalhoub et al.	Polyketide cyclase/dehydrase and lipid transport superfamily protein
BnaA10g07970D	2.46915	5.75284	1.22026	0.03115		Bra028253	AT5G51440	Chalhoub et al.	HSP20-like chaperones superfamily protein
BnaA10g09640D	51.3319	24.3357	-1.07678	0.0189		Bra002914	AT5G55450	Chalhoub et al.	Bifunctional inhibitor/lipid-transfer protein/seed storage 2S albumin superfamily protein
BnaA10g09730D	8.14137	17.1552	1.0753	0.00545		Bra002892	AT5G55570	Chalhoub et al.	transmembrane protein
BnaA10g10320D	65.3819	22.0953	-1.56515	0.0019		Bra002840	AT4G26466	Chalhoub et al.	lorelei
BnaA10g11170D	5.35121	2.38433	-1.16628	0.0152		Bra002757	AT5G57140	Chalhoub et al.	purple acid phosphatase 28
BnaA10g11500D	10.4331	22.6634	1.11919	0.0021		Bra002719	AT5G57560	Chalhoub et al.	Xyloglucan endotransglucosylase/hydrolase family protein
BnaA10g16390D	3.95338	1.75038	-1.17542	0.0081		Bra002167	AT5G18550	Chalhoub et al.	Zinc finger C-x8-C-x5-C-x3-H type family protein
BnaA10g16690D	5.96029	2.22818	-1.41952	0.00725		Bra002136	AT5G18130	Chalhoub et al.	transmembrane protein
BnaA10g19070D	35.9258	15.9424	-1.17215	5e-05		Bra008737	AT5G14780	Chalhoub et al.	formate dehydrogenase
BnaA10g19900D	12.6351	4.80613	-1.39449	5e-05		Bra008829	AT5G13450	Chalhoub et al.	delta subunit of Mt ATP synthase
BnaA10g20660D	6.6092	2.9103	-1.18331	0.0068		Bra008924	AT5G11950	Chalhoub et al.	Putative lysine decarboxylase family protein
BnaA10g21190D	6.9092	1.77073	-1.96417	0.0002		Bra008975	AT5G11270	Chalhoub et al.	overexpressor of cationic peroxidase 3
BnaA10g21240D	2.16159	4.79824	1.15041	0.01705		Bra008981	AT5G11230	Chalhoub et al.	Nucleotide-sugar transporter family protein
BnaA10g22330D	6.0368	2.20734	-1.45148	0.0129		Bra009080	AT5G09830	Chalhoub et al.	BolA-like family protein
BnaA10g22430D	8.56032	4.05908	-1.07651	0.00235	Yes	Bra009396	AT5G09650	Chalhoub et al.	pyrophosphorylase 6
BnaA10g22600D	7.95888	2.0263	-1.97372	5e-05		Bra009379	AT5G09330	Chalhoub et al.	NAC domain containing protein 82
BnaA10g22680D	4.34194	0.742487	-2.5479	0.00035		Bra009370	AT5G08790	Chalhoub et al.	NAC (No Apical Meristem) domain transcriptional regulator superfamily protein
BnaA10g23180D	31.0932	9.86269	-1.65655	0.0016		Bra009326	AT5G08170	Chalhoub et al.	porphyromonas-type peptidyl-arginine deiminase family protein
BnaA10g23190D	12.108	4.64409	-1.3825	0.014		.	.	Chalhoub et al.	.
BnaA10g24060D	2.74472	6.29166	1.19678	0.01055	Yes	Bra009237	.	Chalhoub et al.	.
BnaA10g24610D	14.0579	6.871	-1.03279	0.0248		Bra009149	.	Chalhoub et al.	.
BnaA10g25710D	11.8916	5.34289	-1.15425	0.0346		Bra009451	AT5G04470	Chalhoub et al.	cyclin-dependent protein kinase inhibitor
BnaA10g25840D	6.01047	2.42832	-1.30752	0.00035		Bra009463	AT5G04350	Chalhoub et al.	Plant self-incompatibility protein S1 family
BnaA10g26100D	6.97909	0.683934	-3.35111	0.0446		Bra009487	AT5G04080	Chalhoub et al.	cysteine-rich TM module stress tolerance protein
BnaA10g27910D	116.005	56.6667	-1.03362	0.00265		Bra015530	.	Blast	.
BnaA10g27940D	15.1789	5.87133	-1.37031	0.0002		Bra015532	.	Blast	.
BnaA10g29840D	16.3817	7.97951	-1.03771	0.0227		Bra008808	AT5G13720	Chalhoub et al.	Uncharacterized protein family (UPF0114)
BnaA10g30140D	21.1671	9.92592	-1.09255	0.00075	Yes	Bra009007	.	Blast	.
BnaAnng00180D	4.67439	2.08908	-1.16191	0.0256		Bra028904	AT5G01470	Chalhoub et al.	S-adenosyl-L-methionine-dependent methyltransferases superfamily protein
BnaAnng00480D	32.8313	13.9157	-1.23836	0.00075		Bra028863	AT5G02790	Blast	Glutathione S-transferase family protein
BnaAnng00560D	6.54855	3.07201	-1.09199	0.02145		Bra028856	AT5G02960	Chalhoub et al.	Ribosomal protein S12/S23 family protein
BnaAnng01590D	49.0699	20.8201	-1.23686	5e-05		Bra028744	AT5G06060	Chalhoub et al.	NAD(P)-binding Rossmann-fold superfamily protein
BnaAnng02600D	4.28819	1.87191	-1.19586	0.0011	Yes	Bra040649	AT3G05380	Chalhoub et al.	ALWAYS EARLY 2
BnaAnng02740D	3.85503	1.82106	-1.08196	0.02445		Bra040529	AT3G05690	Chalhoub et al.	nuclear factor Y%2C subunit A2
BnaAnng06000D	18.5177	6.28972	-1.55784	0.0002		Bra028649	.	Chalhoub et al.	.
BnaAnng06140D	4.25736	8.68974	1.02936	0.0037	Yes	Bra028661	AT5G08370	Chalhoub et al.	alpha-galactosidase 2
BnaAnng06150D	3.34255	8.06904	1.27145	0.0133	Yes	Bra028662	AT5G08330	Chalhoub et al.	TCP family transcription factor
BnaAnng06240D	1.9626	5.09609	1.37662	0.0141		Bra028669	AT5G08180	Chalhoub et al.	Ribosomal protein L7Ae/L30e/S12e/Gadd45 family protein
BnaAnng07020D	10.0924	3.23881	-1.63973	5e-05		Bra029309	AT5G61780	Chalhoub et al.	TUDOR-SN protein 2
BnaAnng07340D	5.30014	2.62363	-1.01446	0.00745	Yes	Bra017239	AT2G36410	Chalhoub et al.	transcriptional activator (DUF662)
BnaAnng07730D	8.17545	2.15195	-1.92565	0.0001		Bra038976	.	Blast	.
BnaAnng08820D	2.4305	5.729	1.23703	0.0267	Yes	Bra014003	AT4G13950	Chalhoub et al.	ralf-like 31
BnaAnng08970D	211.21	482.24	1.19107	0.0044		Bra015820	AT1G75750	Chalhoub et al.	GAST1 protein homolog 1
BnaAnng08980D	4.46884	1.73689	-1.3634	0.00065		Bra015821	AT1G75730	Chalhoub et al.	hypothetical protein
BnaAnng09190D	7.7906	3.10254	-1.32828	0.00315		Bra015842	AT1G75450	Chalhoub et al.	cytokinin oxidase 5
BnaAnng10710D	4.07011	8.77583	1.10847	0.027	Yes	Bra040413	AT3G04890	Chalhoub et al.	adenine phosphoribosyltransferase-like protein%2C putative (DUF2358)
BnaAnng11640D	2.3158	5.16846	1.15822	0.0158		Bra011584	AT4G35090	Blast	catalase 2
BnaAnng11700D	1.03395	3.97856	1.94408	0.001		Bra036090	AT3G50560	Chalhoub et al.	NAD(P)-binding Rossmann-fold superfamily protein
BnaAnng13110D	4.47081	10.3833	1.21566	0.0118		Bra034070	AT3G09500	Chalhoub et al.	Ribosomal L29 family protein
BnaAnng18410D	3.13065	7.70233	1.29883	0.00025		Bra028844	AT5G03260	Chalhoub et al.	laccase 11
BnaAnng19430D	6.13631	13.787	1.16786	0.00195		Bra000330	AT2G43820	Blast	UDP-glucosyltransferase 74F2
BnaAnng20470D	4.16834	1.96136	-1.08762	0.0326		Bra037307	.	Chalhoub et al.	.
BnaAnng21080D	17.118	6.38583	-1.42257	5e-05		Bra010574	AT4G36760	Blast	aminopeptidase P1
BnaAnng21190D	3.95772	1.46215	-1.43658	0.0101		Bra023351	AT5G11950	Chalhoub et al.	Putative lysine decarboxylase family protein
BnaAnng21400D	4.32137	2.06386	-1.06614	0.033		Bra010835	AT1G29330	Blast	ER lumen protein retaining receptor family protein
BnaAnng21520D	2.98327	6.40823	1.10303	0.0458	Yes	Bra038048	AT4G16024	Chalhoub et al.	hypothetical protein
BnaAnng21720D	20.3271	48.9133	1.26682	0.0079		Bra010953	AT1G27310	Chalhoub et al.	nuclear transport factor 2A
BnaAnng21740D	17.8785	36.1494	1.01575	0.0051		Bra010954	AT1G27300	Chalhoub et al.	transmembrane protein
BnaAnng23320D	7.84262	3.02569	-1.37407	0.00615		Bra001143	AT3G05280	Chalhoub et al.	Integral membrane Yip1 family protein
BnaAnng23890D	2.2837	4.64658	1.02479	0.0053		Bra036293	AT4G02100	Chalhoub et al.	Heat shock protein DnaJ with tetratricopeptide repeat-containing protein
BnaAnng24020D	44.4371	105.563	1.24827	0.0037		Bra009181	AT5G06290	Blast	2-cysteine peroxiredoxin B
BnaAnng24970D	39.1731	18.7625	-1.06201	0.0249		Bra021936	AT2G34860	Blast	DnaJ/Hsp40 cysteine-rich domain superfamily protein
BnaAnng25180D	119.23	51.2697	-1.21756	0.00025	Yes	Bra009181	AT5G06290	Chalhoub et al.	2-cysteine peroxiredoxin B
BnaAnng25410D	2.42109	6.01009	1.31173	0.01175	Yes	Bra030897	.	Chalhoub et al.	.
BnaAnng26280D	9.52522	24.7581	1.37807	0.0253		Bra001600	AT3G15630	Chalhoub et al.	plant/protein
BnaAnng28010D	10.8269	5.04478	-1.10176	0.0045		Bra021082	AT4G16740	Chalhoub et al.	terpene synthase 03
BnaAnng28710D	7.19373	1.79466	-2.00303	0.00015		Bra028570	AT5G10740	Chalhoub et al.	Protein phosphatase 2C family protein
BnaAnng30910D	1.98974	4.36569	1.13363	0.0378	Yes	Bra015735	AT1G76540	Blast	cyclin-dependent kinase B2%3B1
BnaAnng31190D	23.6272	0.911566	-4.69596	0.00205		.	.	Chalhoub et al.	.
BnaAnng31730D	9.53867	2.29254	-2.05684	5e-05		Bra014903	AT1G31130	Blast	polyadenylate-binding protein 1-B-binding protein
BnaAnng32910D	18.9989	8.1588	-1.21949	0.0005		Bra015819	AT1G75760	Chalhoub et al.	ER lumen protein retaining receptor family protein
BnaAnng33130D	1.96942	5.09936	1.37255	0.00995		Bra033279	AT1G01180	Chalhoub et al.	S-adenosyl-L-methionine-dependent methyltransferases superfamily protein
BnaAnng34360D	6.28067	15.8837	1.33855	0.00255		Bra032481	AT1G05190	Blast	Ribosomal protein L6 family
BnaAnng34810D	8.47307	4.22419	-1.00421	0.03475		Bra029902	AT3G48530	Chalhoub et al.	SNF1-related protein kinase regulatory subunit gamma 1
BnaAnng35860D	14.5606	3.13341	-2.21626	5e-05		Bra025347	AT4G39080	Blast	vacuolar proton ATPase A3
BnaAnng37520D	9.02795	4.34599	-1.05471	0.00545		Bra032199	AT1G44100	Blast	amino acid permease 5
BnaAnng38970D	101.488	49.9769	-1.02198	0.00645		Bra008162	AT1G74670	Chalhoub et al.	Gibberellin-regulated family protein
BnaAnng39310D	2.84133	8.20873	1.53059	0.00245		Bra032191	AT1G43700	Chalhoub et al.	VIRE2-interacting protein 1
BnaAnng39590D	70.7497	35.2922	-1.00338	0.0036		Bra004467	AT2G47240	Blast	AMP-dependent synthetase and ligase family protein
BnaAnng40280D	8.98167	2.6206	-1.77709	0.00155		Bra021053	AT3G43790	Blast	zinc induced facilitator-like 2
BnaAnng41100D	1.75788	5.99119	1.76901	0.0002		Bra036771	AT1G36160	Blast	acetyl-CoA carboxylase 1
BnaAnng41140D	5.06176	1.59386	-1.66711	0.0016		Bra029297	AT5G61960	Blast	MEI2-like protein 1
BnaC01g00170D	5.37123	1.81101	-1.56846	0.00995		Bo1g002350	AT4G39090	Chalhoub et al.	Papain family cysteine protease
BnaC01g01350D	8.83595	3.77469	-1.22703	0.0381	Yes	.	.	Blast	.
BnaC01g01380D	7.82475	18.0352	1.2047	0.01135		Bo1g003550	AT4G37540	Chalhoub et al.	LOB domain-containing protein 39
BnaC01g01860D	8.74843	3.63746	-1.26609	0.01175		Bo1g005210	AT4G37090	Chalhoub et al.	UDP-N-acetylmuramoyl-L-alanyl-D-glutamate-2%2C 6-diaminopimelate ligase
BnaC01g04490D	6.65935	2.62665	-1.34216	5e-05		Bo1g007870	AT4G33760	Chalhoub et al.	tRNA synthetase class II (D%2C K and N) family protein
BnaC01g06160D	2.50258	6.23293	1.31649	0.00865		Bo1g010520	AT4G32340	Chalhoub et al.	Tetratricopeptide repeat (TPR)-like superfamily protein
BnaC01g06280D	7.95412	16.2721	1.03262	0.02875		Bo1g010630	AT4G32190	Chalhoub et al.	Myosin heavy chain-related protein
BnaC01g06380D	2.04117	4.44639	1.12324	0.00115		Bo1g010720	AT4G32070	Chalhoub et al.	Octicosapeptide/Phox/Bem1p (PB1) domain-containing protein / tetratricopeptide repeat (TPR)-containing protein
BnaC01g07700D	5.09401	1.50647	-1.75763	0.00415		Bo1g011970	AT4G30660	Chalhoub et al.	Low temperature and salt responsive protein family
BnaC01g07710D	124.175	17.4605	-2.83021	5e-05		Bo1g011980	AT4G30650	Chalhoub et al.	Low temperature and salt responsive protein family
BnaC01g08820D	11.7851	23.9717	1.02437	0.0284		Bo1g016130	AT4G29700	Chalhoub et al.	Alkaline-phosphatase-like family protein
BnaC01g09830D	7.24735	3.32702	-1.12322	0.01685	Yes	.	AT4G28640	Chalhoub et al.	indole-3-acetic acid inducible 11
BnaC01g13420D	4.89633	11.3399	1.21163	0.00645	Yes	Bo1g025830	AT4G21990	Chalhoub et al.	APS reductase 3
BnaC01g14340D	56.1666	148.043	1.39823	5e-05		Bo1g031800	AT4G22890	Chalhoub et al.	PGR5-LIKE A
BnaC01g15830D	3.54702	7.21076	1.02355	0.0037		Bo1g037390	AT4G24010	Chalhoub et al.	cellulose synthase like G1
BnaC01g16280D	22.0968	8.26621	-1.41854	0.0023		Bo1g038900	AT4G24350	Chalhoub et al.	Phosphorylase superfamily protein
BnaC01g16290D	15.5838	5.24649	-1.57062	0.00025		Bo1g038920	AT4G24350	Chalhoub et al.	Phosphorylase superfamily protein
BnaC01g16430D	5.64442	2.10989	-1.41966	0.0084		Bo1g039130	AT4G24570	Chalhoub et al.	dicarboxylate carrier 2
BnaC01g17270D	4.56911	2.21945	-1.04171	0.0297		Bo1g040030	AT4G25320	Chalhoub et al.	AT hook motif DNA-binding family protein
BnaC01g17810D	37.3617	84.9204	1.18455	0.00025		Bo1g040640	.	Chalhoub et al.	.
BnaC01g19050D	25.3143	12.5575	-1.01141	0.00835	Yes	Bo1g047750	AT4G26840	Chalhoub et al.	small ubiquitin-like modifier 1
BnaC01g19060D	25.6913	12.4113	-1.04962	0.0145		Bo1g047760	AT4G26850	Chalhoub et al.	GDP-L-galactose phosphorylase 1
BnaC01g21190D	7.12662	14.9039	1.0644	0.02385		Bo1g052940	AT4G17090	Chalhoub et al.	chloroplast beta-amylase
BnaC01g22950D	32.186	14.0399	-1.1969	0.00685		Bo1g057690	AT4G14680	Chalhoub et al.	Pseudouridine synthase/archaeosine transglycosylase-like family protein
BnaC01g23640D	6.94067	2.80041	-1.30944	0.00765		Bo1g060480	AT3G51080	Chalhoub et al.	GATA transcription factor 6
BnaC01g23800D	121.166	342.092	1.4974	0.00015		Bo1g062650	AT3G50820	Chalhoub et al.	photosystem II subunit O-2
BnaC01g25550D	8.4822	2.36078	-1.84518	0.00035		.	.	Blast	.
BnaC01g31820D	7.01328	3.2903	-1.09187	0.0221		Bo1g105660	AT3G21800	Chalhoub et al.	UDP-glucosyl transferase 71B8
BnaC01g34360D	16.3304	33.8789	1.05282	0.0047		Bo1g118780	.	Chalhoub et al.	.
BnaC01g34610D	17.151	8.12177	-1.07842	0.0003		Bo1g119090	AT3G17900	Chalhoub et al.	heat-inducible transcription repressor
BnaC01g34630D	3.96159	1.77772	-1.15605	0.01885		Bo1g028480	.	Blast	.
BnaC01g36130D	20.3039	44.1983	1.12223	0.01125		Bo1g128570	AT3G15356	Chalhoub et al.	Legume lectin family protein
BnaC01g36570D	8.22003	3.37701	-1.2834	0.00045		Bo1g129920	AT3G14840	Chalhoub et al.	Leucine-rich repeat transmembrane protein kinase
BnaC01g38610D	4.0054	9.90237	1.30583	0.00685		Bo1g139020	AT3G12700	Chalhoub et al.	Eukaryotic aspartyl protease family protein
BnaC01g39450D	24.5383	9.67101	-1.3433	0.0003		Bo1g144990	AT3G08640	Chalhoub et al.	alphavirus core family protein (DUF3411)
BnaC01g39890D	9.9905	22.1729	1.15017	0.0112		.	AT3G04840	Chalhoub et al.	Ribosomal protein S3Ae
BnaC01g40070D	6.69535	15.4775	1.20894	0.01355		Bo1g152060	AT3G04550	Chalhoub et al.	rubisco accumulation factor-like protein
BnaC01g40110D	6.50499	13.7413	1.0789	0.0156		Bo1g152100	AT3G04350	Chalhoub et al.	vacuolar sorting-associated protein (DUF946)
BnaC01g44250D	4.38223	1.53588	-1.5126	0.00465		Bo1g124790	AT3G16050	Blast	pyridoxine biosynthesis 1.2
BnaC02g00130D	13.9933	6.33752	-1.14274	0.00115		Bo2g010050	AT5G10770	Chalhoub et al.	Eukaryotic aspartyl protease family protein
BnaC02g00990D	22.1613	9.17434	-1.27237	0.0004		Bo2g009250	AT5G08790	Chalhoub et al.	NAC (No Apical Meristem) domain transcriptional regulator superfamily protein
BnaC02g01230D	15.3796	6.78531	-1.18053	0.00075		Bo2g008990	AT5G08300	Chalhoub et al.	Succinyl-CoA ligase%2C alpha subunit
BnaC02g01240D	26.5628	12.0844	-1.13626	0.00145	Yes	Bo2g008970	AT5G08280	Chalhoub et al.	hydroxymethylbilane synthase
BnaC02g01270D	7.06129	2.62269	-1.42888	0.0059		Bo2g008940	AT5G08180	Chalhoub et al.	Ribosomal protein L7Ae/L30e/S12e/Gadd45 family protein
BnaC02g01610D	4.04262	1.73271	-1.22226	0.0145		Bo2g008640	AT5G07440	Chalhoub et al.	glutamate dehydrogenase 2
BnaC02g01690D	10.1584	4.44144	-1.19358	0.01115		Bo5g003260	.	Blast	.
BnaC02g01960D	21.8267	8.15769	-1.41986	0.0057		Bo2g007260	AT5G06530	Chalhoub et al.	ABC-2 type transporter family protein
BnaC02g02110D	43.6511	10.9325	-1.99739	5e-05		.	AT5G06060	Chalhoub et al.	NAD(P)-binding Rossmann-fold superfamily protein
BnaC02g02190D	11.1658	4.82921	-1.20922	0.0009		Bo2g007060	AT5G05780	Chalhoub et al.	RP non-ATPase subunit 8A
BnaC02g02230D	5.16714	1.83989	-1.48975	0.0024		.	AT5G05590	Chalhoub et al.	phosphoribosylanthranilate isomerase 2
BnaC02g02430D	6.70914	2.64326	-1.34381	5e-05		Bo2g006870	AT5G05210	Chalhoub et al.	Surfeit locus protein 6
BnaC02g02620D	20.4306	7.41262	-1.46268	0.00445		Bo2g006640	.	Chalhoub et al.	.
BnaC02g02730D	10.2058	4.02622	-1.34189	0.0033		Bo2g006550	AT5G04430	Chalhoub et al.	binding to TOMV RNA 1L (long form)
BnaC02g02740D	8.2425	2.84777	-1.53325	5e-05		Bo3g002800	AT5G04410	Blast	NAC domain containing protein 2
BnaC02g02880D	92.1139	37.8266	-1.28402	0.0001		Bo2g005270	AT5G03850	Chalhoub et al.	Nucleic acid-binding%2C OB-fold-like protein
BnaC02g02930D	7.97754	2.47043	-1.69118	5e-05		Bo2g005240	AT5G03800	Chalhoub et al.	Pentatricopeptide repeat (PPR) superfamily protein
BnaC02g03130D	12.5788	6.0604	-1.05351	0.00205		Bo2g004040	AT5G03380	Chalhoub et al.	Heavy metal transport/detoxification superfamily protein
BnaC02g03140D	17.2254	6.58209	-1.38792	0.00405		Bo2g004030	.	Chalhoub et al.	.
BnaC02g03190D	7.13527	2.02656	-1.81594	0.0016		Bo2g004010	AT5G03345	Chalhoub et al.	membrane magnesium transporter-like protein
BnaC02g03240D	51.2054	22.964	-1.15692	0.0004		.	AT5G03290	Chalhoub et al.	isocitrate dehydrogenase V
BnaC02g03260D	4.183	1.83695	-1.18722	0.01645		Bo2g003950	AT5G03260	Chalhoub et al.	laccase 11
BnaC02g03270D	5.13684	1.83526	-1.4849	0.0036		Bo2g003940	AT5G03500	Chalhoub et al.	Mediator complex%2C subunit Med7
BnaC02g03340D	54.2092	23.279	-1.21951	0.0093	Yes	Bo2g003850	.	Blast	.
BnaC02g03430D	15.4075	5.05846	-1.60686	0.0014		Bo2g002790	AT5G02960	Chalhoub et al.	Ribosomal protein S12/S23 family protein
BnaC02g03470D	20.0515	8.6615	-1.21102	0.0001		Bo2g002750	AT5G02810	Chalhoub et al.	pseudo-response regulator 7
BnaC02g03480D	8.71475	4.22292	-1.04522	0.00315		Bo2g002740	AT5G02800	Chalhoub et al.	Protein kinase superfamily protein
BnaC02g07740D	7.44526	3.35182	-1.15138	0.0363		Bo2g014130	.	Chalhoub et al.	.
BnaC02g08300D	5.94762	2.44334	-1.28346	0.00045		Bo00629s220	AT5G18650	Chalhoub et al.	CHY-type/CTCHY-type/RING-type Zinc finger protein
BnaC02g15270D	55.4948	25.1517	-1.1417	0.0115		Bo2g047960	AT5G52310	Chalhoub et al.	low-temperature-responsive protein 78 (LTI78) / desiccation-responsive protein 29A (RD29A)
BnaC02g17130D	9.84775	2.5357	-1.95741	0.0001		Bo2g055350	AT1G67070	Chalhoub et al.	Mannose-6-phosphate isomerase%2C type I
BnaC02g20340D	85.1815	24.684	-1.78696	5e-05		Bo2g069590	AT1G70850	Chalhoub et al.	MLP-like protein 34
BnaC02g31070D	10.5014	3.59384	-1.54699	5e-05		Bo2g124420	.	Chalhoub et al.	.
BnaC02g31930D	18.0132	7.28541	-1.30597	0.0051		Bo2g127510	AT5G45930	Chalhoub et al.	magnesium chelatase i2
BnaC02g32490D	4.55616	9.18085	1.01081	0.021		Bo2g130260	AT5G46610	Chalhoub et al.	aluminum activated malate transporter family protein
BnaC02g33630D	5.39914	1.73579	-1.63714	0.0004		Bo2g133640	.	Chalhoub et al.	.
BnaC02g33980D	6.04177	2.897	-1.06041	0.02675		Bo2g134390	AT2G01540	Chalhoub et al.	Calcium-dependent lipid-binding (CaLB domain) family protein
BnaC02g33990D	14.398	4.93405	-1.54502	0.00255		Bo2g134400	AT2G01590	Chalhoub et al.	chlororespiratory reduction 3
BnaC02g34010D	11.909	5.68117	-1.06779	0.00175		Bo2g134420	AT2G01600	Chalhoub et al.	ENTH/ANTH/VHS superfamily protein
BnaC02g34760D	3.80105	15.1311	1.99305	0.0002		Bo2g136520	AT2G02760	Chalhoub et al.	ubiquiting-conjugating enzyme 2
BnaC02g35150D	15.939	7.76478	-1.03754	0.01515		Bo2g137140	AT2G03770	Chalhoub et al.	P-loop containing nucleoside triphosphate hydrolases superfamily protein
BnaC02g36290D	76.5954	23.1994	-1.72317	5e-05		Bo00285s430	AT3G26740	Chalhoub et al.	CCR-like protein
BnaC02g36680D	20.7339	49.2331	1.24764	0.0006		Bo2g140420	AT3G27160	Chalhoub et al.	Ribosomal protein S21 family protein
BnaC02g37730D	3.98468	1.9862	-1.00445	0.00645		Bo2g147820	AT3G29160	Chalhoub et al.	SNF1 kinase homolog 11
BnaC02g38230D	7.33696	15.7061	1.09807	0.0084		Bo2g149510	AT3G30775	Chalhoub et al.	Methylenetetrahydrofolate reductase family protein
BnaC02g39110D	44.2004	21.1396	-1.06411	0.0138		.	.	Chalhoub et al.	.
BnaC02g39140D	23.6477	11.1723	-1.08177	0.0158	Yes	Bo2g151720	.	Chalhoub et al.	.
BnaC02g39910D	16.0686	1.2111	-3.72986	0.0055		Bo3g178280	AT1G50010	Blast	tubulin alpha-2 chain
BnaC02g41300D	9.97792	4.07272	-1.29275	0.01155	Yes	Bo2g159570	.	Chalhoub et al.	.
BnaC02g41790D	6.59981	25.3888	1.9437	0.0002		Bo2g161100	AT5G23020	Chalhoub et al.	2-isopropylmalate synthase 2
BnaC02g42100D	4.84746	1.19126	-2.02474	0.0005		Bo2g161400	AT5G61210	Chalhoub et al.	soluble N-ethylmaleimide-sensitive factor adaptor protein 33
BnaC02g42260D	2.43897	6.49819	1.41376	0.005		Bo3g107270	AT5G62680	Blast	Major facilitator superfamily protein
BnaC02g42350D	4.49774	1.23391	-1.86597	5e-05		Bo2g165400	AT5G62890	Chalhoub et al.	Xanthine/uracil permease family protein
BnaC02g42580D	22.6162	7.9024	-1.517	5e-05		Bo2g165770	AT5G63600	Chalhoub et al.	flavonol synthase 5
BnaC02g42730D	9.74967	23.2339	1.25281	0.0004		Bo2g165890	AT5G63810	Chalhoub et al.	beta-galactosidase 10
BnaC02g43670D	11.6762	29.1717	1.321	0.0046		Bo00615s150	AT5G65260	Chalhoub et al.	RNA-binding (RRM/RBD/RNP motifs) family protein
BnaC02g43850D	29.8288	3.69943	-3.01133	5e-05		Bo00615s150	AT5G65260	Blast	RNA-binding (RRM/RBD/RNP motifs) family protein
BnaC02g44130D	4.05251	1.98049	-1.03296	0.0324		Bo2g013770	AT5G17520	Blast	root cap 1 (RCP1)
BnaC02g45710D	4.53234	1.93063	-1.23119	0.0022		Bo2g055790	AT1G67340	Blast	HCP-like superfamily protein with MYND-type zinc finger
BnaC02g48850D	2.97651	6.8846	1.20975	0.01165	Yes	Bo2g166110	AT5G64230	Chalhoub et al.	1%2C8-cineole synthase
BnaC03g02460D	9.79534	2.23131	-2.1342	5e-05	Yes	Bo3g003750	.	Chalhoub et al.	.
BnaC03g03940D	24.5063	6.73449	-1.86351	5e-05		Bo3g005290	AT5G09810	Chalhoub et al.	actin 7
BnaC03g05830D	6.30211	13.9608	1.14748	0.0001		Bo3g009140	AT5G13380	Chalhoub et al.	Auxin-responsive GH3 family protein
BnaC03g05840D	8.99336	21.8358	1.27976	0.0167	Yes	Bo3g009140	AT5G13380	Blast	Auxin-responsive GH3 family protein
BnaC03g08990D	8.92132	2.71637	-1.71558	0.0008	Yes	Bo3g013110	AT5G18400	Chalhoub et al.	Cytokine-induced anti-apoptosis inhibitor 1%2C Fe-S biogenesi
BnaC03g09000D	4.55776	1.72043	-1.40555	0.0025	Yes	Bo3g013120	AT5G18410	Chalhoub et al.	transcription activator
BnaC03g10490D	4.57983	2.09523	-1.12819	0.0285	Yes	Bo3g015540	.	Chalhoub et al.	.
BnaC03g20500D	3.54662	7.69315	1.11713	0.0289		Bo3g031490	AT2G37060	Chalhoub et al.	nuclear factor Y%2C subunit B8
BnaC03g21650D	7.43799	3.2661	-1.18735	0.00035		Bo3g032820	AT2G38800	Chalhoub et al.	Plant calmodulin-binding protein-like protein
BnaC03g22030D	6.55106	2.01642	-1.69993	0.0002		Bo3g034260	AT2G39330	Chalhoub et al.	jacalin-related lectin 23
BnaC03g22120D	11.7544	5.66906	-1.05202	0.00485		Bo3g034340	AT2G39460	Chalhoub et al.	ribosomal protein L23AA
BnaC03g22210D	10.4824	4.47159	-1.22911	0.0008		Bo3g034410	AT2G39720	Chalhoub et al.	RING-H2 finger C2A
BnaC03g23090D	13.4885	4.01672	-1.74764	5e-05		Bo4g179510	AT2G32890	Blast	RALF-like 17
BnaC03g24640D	13.3938	5.63653	-1.24869	0.00435		Bo3g037060	AT2G44050	Chalhoub et al.	6%2C7-dimethyl-8-ribityllumazine synthase / DMRL synthase / lumazine synthase / riboflavin synthase
BnaC03g24650D	15.6499	6.96942	-1.16704	0.00165		Bo3g037080	AT2G44060	Chalhoub et al.	Late embryogenesis abundant protein%2C group 2
BnaC03g28300D	12.1014	6.0214	-1.007	0.0003		Bo3g047110	AT4G08900	Chalhoub et al.	arginase
BnaC03g28310D	5.57355	14.936	1.42212	0.00295		Bo3g047100	AT4G08950	Chalhoub et al.	Phosphate-responsive 1 family protein
BnaC03g28910D	5.84791	2.53352	-1.20678	0.03535	Yes	Bo3g044630	.	Chalhoub et al.	.
BnaC03g30830D	5.41893	2.55327	-1.08566	0.0058	Yes	Bo01031s030	AT4G02590	Chalhoub et al.	basic helix-loop-helix (bHLH) DNA-binding superfamily protein
BnaC03g30870D	9.21029	3.82405	-1.26815	0.01715		Bo3g052480	AT4G02520	Chalhoub et al.	glutathione S-transferase PHI 2
BnaC03g34090D	8.33419	16.7492	1.00697	0.00055	Yes	Bo3g058760	AT3G05010	Chalhoub et al.	Protein of unknown function%2C transmembrane-40
BnaC03g34270D	5.61191	12.1001	1.10846	0.03215		Bo3g058950	AT3G05490	Chalhoub et al.	ralf-like 22
BnaC03g35210D	3.44548	7.51718	1.12549	0.00165		Bo3g061180	AT3G07360	Chalhoub et al.	plant U-box 9
BnaC03g37600D	40.1217	15.9076	-1.33466	0.0369		Bo3g064960	AT3G12500	Chalhoub et al.	basic chitinase
BnaC03g39000D	30.9943	13.5586	-1.1928	0.01045		Bo3g066710	AT3G15210	Chalhoub et al.	ethylene responsive element binding factor 4
BnaC03g39060D	437.166	41.0092	-3.41416	0.02535		Bo3g066750	AT3G15353	Chalhoub et al.	metallothionein 3
BnaC03g39440D	1.37598	4.23629	1.62234	0.0001		.	.	Blast	.
BnaC03g40680D	18.4249	2.94095	-2.6473	0.01105		.	AT3G18760	Chalhoub et al.	Translation elongation factor EF1B/ribosomal protein S6 family protein
BnaC03g41100D	1.76533	4.61949	1.3878	0.0095	Yes	Bo3g073430	AT3G19710	Chalhoub et al.	branched-chain aminotransferase4
BnaC03g41130D	5.13062	1.35628	-1.91948	0.0001		Bo3g074490	AT3G19760	Chalhoub et al.	eukaryotic initiation factor 4A-III
BnaC03g41290D	2.44071	6.09946	1.32138	0.0116		Bo3g074610	AT3G19950	Chalhoub et al.	RING/U-box superfamily protein
BnaC03g41990D	2.18664	6.79144	1.635	0.00555		Bo3g077410	AT3G21220	Chalhoub et al.	MAP kinase kinase 5
BnaC03g42040D	9.08592	3.13101	-1.537	0.00545		Bo3g078490	AT3G21270	Chalhoub et al.	DOF zinc finger protein 2
BnaC03g44760D	7.21976	2.57835	-1.4855	0.0078		Bo3g083700	AT3G24770	Chalhoub et al.	CLAVATA3/ESR-RELATED 41
BnaC03g45810D	9.62825	0.410166	-4.55299	5e-05		Bo3g088740	.	Chalhoub et al.	.
BnaC03g45990D	50.5885	25.2547	-1.00225	0.0038		Bo3g090030	AT2G15970	Chalhoub et al.	cold regulated 413 plasma membrane 1
BnaC03g46720D	8.02168	3.67414	-1.1265	0.01875		Bo3g091760	AT2G16890	Chalhoub et al.	UDP-Glycosyltransferase superfamily protein
BnaC03g46730D	4.35936	1.6011	-1.44505	0.00405		Bo3g091770	AT2G16900	Chalhoub et al.	phospholipase-like protein (PEARLI 4) family protein
BnaC03g50730D	42.6131	17.5999	-1.27573	0.0002		Bo3g103230	AT5G63620	Chalhoub et al.	GroES-like zinc-binding alcohol dehydrogenase family protein
BnaC03g51230D	16.2484	3.18433	-2.35123	5e-05		Bo3g105800	AT5G63030	Chalhoub et al.	Thioredoxin superfamily protein
BnaC03g54910D	6.52646	16.4395	1.33279	0.0049	Yes	Bo00874s050	AT3G44300	Blast	nitrilase 2
BnaC03g54940D	24.3433	7.75341	-1.65062	5e-05		Bo3g120940	AT3G44260	Blast	Polynucleotidyl transferase%2C ribonuclease H-like superfamily protein
BnaC03g57870D	9.38944	3.73108	-1.33145	0.0081		Bo3g141650	AT1G27530	Chalhoub et al.	ubiquitin-fold modifier-conjugating enzyme
BnaC03g58080D	19.5722	7.70882	-1.34423	0.0044		Bo3g142840	AT1G27730	Chalhoub et al.	salt tolerance zinc finger
BnaC03g58220D	3.89856	1.59306	-1.29114	0.00425	Yes	Bo3g143000	AT1G27980	Chalhoub et al.	dihydrosphingosine phosphate lyase
BnaC03g59980D	4.20431	1.99753	-1.07366	0.0003		Bo3g149330	AT4G38380	Chalhoub et al.	MATE efflux family protein
BnaC03g60120D	5.7009	2.57768	-1.14512	0.00225	Yes	Bo3g149490	AT4G38670	Chalhoub et al.	Pathogenesis-related thaumatin superfamily protein
BnaC03g60140D	14.7727	7.09925	-1.0572	0.0004		Bo3g149510	AT4G38710	Chalhoub et al.	glycine-rich protein
BnaC03g60490D	103.151	4.65001	-4.47138	5e-05		Bo3g150050	AT4G39260	Chalhoub et al.	cold%2C circadian rhythm%2C and RNA binding 1
BnaC03g61030D	11.1868	23.6114	1.07769	0.00235		Bo3g152950	AT4G40090	Chalhoub et al.	arabinogalactan protein 3
BnaC03g61730D	9.68339	3.28353	-1.56027	5e-05		Bo3g153780	AT4G37210	Chalhoub et al.	Tetratricopeptide repeat (TPR)-like superfamily protein
BnaC03g61760D	2.7532	6.37555	1.21144	0.0001		Bo3g153820	AT4G36870	Chalhoub et al.	BEL1-like homeodomain 2
BnaC03g62180D	19.899	8.07686	-1.30083	0.0001		Bo3g155370	AT4G23630	Chalhoub et al.	VIRB2-interacting protein 1
BnaC03g62400D	46.3527	23.0555	-1.00754	0.00815		Bo3g155620	AT4G35630	Chalhoub et al.	phosphoserine aminotransferase
BnaC03g62640D	16.8467	7.03531	-1.25978	0.00125		Bo3g156880	AT4G18280	Chalhoub et al.	glycine-rich cell wall protein-like protein
BnaC03g63410D	236.984	110.622	-1.09915	0.0015		Bo3g160910	AT4G19840	Chalhoub et al.	phloem protein 2-A1
BnaC03g64930D	2.81144	8.95294	1.67105	0.001		Bo3g164310	AT4G22420	Chalhoub et al.	.
BnaC03g65700D	65.5655	26.6184	-1.30052	5e-05		Bo3g167400	AT4G34920	Chalhoub et al.	PLC-like phosphodiesterases superfamily protein
BnaC03g68020D	6.69547	13.7904	1.04241	0.003		Bo3g175700	AT4G30210	Chalhoub et al.	P450 reductase 2
BnaC03g68620D	11.3033	26.3655	1.2219	5e-05		Bo3g179470	AT1G50430	Chalhoub et al.	Ergosterol biosynthesis ERG4/ERG24 family
BnaC03g68760D	1.47671	4.13056	1.48395	0.00425		Bo3g179590	AT1G51420	Chalhoub et al.	sucrose-phosphatase 1
BnaC03g68960D	13.0138	2.35312	-2.4674	5e-05		Bo3g181210	AT1G52030	Chalhoub et al.	myrosinase-binding protein 2
BnaC03g70790D	14.9531	0.0316227	-8.88527	5e-05		Bo3g185510	.	Chalhoub et al.	.
BnaC03g72020D	4.36443	8.83164	1.01689	0.04545		Bo3g031560	AT2G37190	Chalhoub et al.	Ribosomal protein L11 family protein
BnaC03g73200D	45.1177	12.5298	-1.84833	5e-05		Bo3g052590	AT4G02380	Chalhoub et al.	senescence-associated gene 21
BnaC03g73280D	16.0608	59.52	1.88983	0.0001		Bo3g061790	AT3G10020	Chalhoub et al.	plant/protein
BnaC03g73800D	9.38508	1.50308	-2.64245	0.0111		Bo3g071750	AT3G18773	Chalhoub et al.	RING/U-box superfamily protein
BnaC03g74050D	1.97905	4.49374	1.18311	0.01665		Bo3g081910	AT3G23810	Blast	S-adenosyl-l-homocysteine (SAH) hydrolase 2
BnaC03g74460D	8.02724	2.16727	-1.88903	0.0007		Bo3g086720	AT2G05630	Chalhoub et al.	Ubiquitin-like superfamily protein
BnaC03g76260D	53.9613	25.7664	-1.06643	0.00055		Bo3g151440	AT4G39730	Chalhoub et al.	Lipase/lipooxygenase%2C PLAT/LH2 family protein
BnaC03g77130D	48.1204	6.75117	-2.83344	5e-05		Bo3g169250	AT4G33985	Chalhoub et al.	membrane insertase%2C putative (DUF1685)
BnaC03g77160D	70.5777	33.3176	-1.08293	0.0021	Yes	Bo3g169220	AT4G34030	Chalhoub et al.	3-methylcrotonyl-CoA carboxylase
BnaC03g77980D	1.9859	4.12808	1.05567	0.004	Yes	Bo3g181300	AT1G51940	Chalhoub et al.	protein kinase family protein / peptidoglycan-binding LysM domain-containing protein
BnaC04g03300D	7.2699	2.22602	-1.70747	0.0007		Bo4g021240	AT2G44065	Chalhoub et al.	Ribosomal protein L2 family
BnaC04g04370D	22.8773	9.09714	-1.33043	0.00025		Bo4g024830	AT2G45640	Chalhoub et al.	SIN3 associated polypeptide P18
BnaC04g06880D	6.66491	2.62975	-1.34166	0.04055		Bo4g027390	.	Chalhoub et al.	.
BnaC04g08330D	1.01007	7.18676	2.83089	0.04795		Bo4g031060	AT2G36900	Chalhoub et al.	membrin 11
BnaC04g12300D	4.06741	1.17057	-1.79691	0.03625		Bo4g046030	AT2G32510	Chalhoub et al.	mitogen-activated protein kinase kinase kinase 17
BnaC04g12860D	15.6838	32.562	1.05392	0.00025	Yes	Bo4g049480	AT2G31790	Chalhoub et al.	UDP-Glycosyltransferase superfamily protein
BnaC04g16670D	12.2101	1.8084	-2.75529	0.00525		Bo4g074290	AT2G27690	Chalhoub et al.	cytochrome P450%2C family 94%2C subfamily C%2C polypeptide 1
BnaC04g16900D	54.2974	26.7132	-1.02333	0.0145		Bo4g075520	AT2G27385	Chalhoub et al.	Pollen Ole e 1 allergen and extensin family protein
BnaC04g17820D	2.03636	4.95948	1.2842	0.0007		Bo4g078470	AT5G42720	Chalhoub et al.	Glycosyl hydrolase family 17 protein
BnaC04g17850D	4.95986	1.83147	-1.4373	5e-05		Bo4g078460	.	Chalhoub et al.	.
BnaC04g25550D	21.5924	9.87723	-1.12835	0.0014		Bo4g116780	AT3G55380	Chalhoub et al.	ubiquitin-conjugating enzyme 14
BnaC04g33230D	4.16726	1.96858	-1.08195	0.0033		Bo4g140810	AT5G41060	Chalhoub et al.	DHHC-type zinc finger family protein
BnaC04g34500D	6.01109	2.0527	-1.5501	0.0069		Bo4g143880	AT5G37740	Chalhoub et al.	Calcium-dependent lipid-binding (CaLB domain) family protein
BnaC04g34790D	2.78056	6.60803	1.24885	5e-05		Bo4g149580	AT2G22400	Chalhoub et al.	S-adenosyl-L-methionine-dependent methyltransferases superfamily protein
BnaC04g42730D	9.95585	3.74221	-1.41165	0.0065		Bo4g177800	AT2G32030	Chalhoub et al.	Acyl-CoA N-acyltransferases (NAT) superfamily protein
BnaC04g46050D	2.10587	5.43038	1.36664	0.0106		Bo4g187910	AT2G38940	Chalhoub et al.	phosphate transporter 1%3B4
BnaC04g46230D	3.80427	1.51597	-1.32738	0.0026	Yes	Bo4g188080	AT2G39330	Chalhoub et al.	jacalin-related lectin 23
BnaC04g46780D	4.44977	2.19758	-1.01782	0.0264		Bo4g188720	AT2G39980	Chalhoub et al.	HXXXD-type acyl-transferase family protein
BnaC04g48490D	4.39296	1.67297	-1.39278	0.0083		Bo4g192750	AT2G42760	Chalhoub et al.	DUF1685 family protein
BnaC04g48710D	1.63937	3.91407	1.25552	0.0014		Bo4g194120	AT2G43160	Blast	ENTH/VHS family protein
BnaC04g48930D	2.39351	7.27053	1.60293	0.0014		Bo4g194340	AT2G43430	Chalhoub et al.	glyoxalase 2-1
BnaC04g49060D	13.7716	4.38719	-1.65033	0.00025		.	AT2G43550	Chalhoub et al.	scorpion toxin-like knottin superfamily protein
BnaC04g49280D	35.42	10.8726	-1.70387	0.00075	Yes	Bo4g194610	AT2G43750	Chalhoub et al.	O-acetylserine (thiol) lyase B
BnaC04g49360D	101.482	229.784	1.17905	0.00055	Yes	Bo4g194730	AT2G43920	Chalhoub et al.	S-adenosyl-L-methionine-dependent methyltransferases superfamily protein
BnaC04g49380D	5.97602	2.70803	-1.14194	0.00155	Yes	Bo4g194760	AT2G43950	Chalhoub et al.	chloroplast outer envelope protein 37
BnaC04g49790D	13.4938	4.28361	-1.6554	0.0039		Bo4g195140	AT2G44670	Chalhoub et al.	senescence-associated family protein (DUF581)
BnaC04g50740D	67.3809	31.6301	-1.09104	0.0001		Bo4g196060	AT2G46140	Chalhoub et al.	Late embryogenesis abundant protein
BnaC04g51290D	24.2975	11.2036	-1.11684	0.00755		Bo4g198630	.	Chalhoub et al.	.
BnaC04g51600D	48.3742	103.656	1.09949	0.0089		Bo4g197370	.	Blast	.
BnaC04g52970D	9.319	26.2883	1.49618	0.00185		Bo4g018590	AT2G43100	Chalhoub et al.	isopropylmalate isomerase 2
BnaC04g53090D	6.5149	13.1218	1.01015	0.01105	Yes	Bo4g021530	AT2G44300	Chalhoub et al.	Bifunctional inhibitor/lipid-transfer protein/seed storage 2S albumin superfamily protein
BnaC04g56100D	18.0755	5.4569	-1.72788	5e-05	Yes	Bo4g140140	AT5G40390	Chalhoub et al.	Raffinose synthase family protein
BnaC04g56220D	10.2681	4.4496	-1.20643	0.01075		Bo1g141020	AT2G23930	Blast	Putative small nuclear ribonucleoprotein G
BnaC05g00290D	19.4988	5.96984	-1.70762	5e-05		Bo5g001170	.	Chalhoub et al.	.
BnaC05g00940D	3.97888	1.49884	-1.40852	0.0035		Bo5g002860	AT1G01010	Chalhoub et al.	NAC domain containing protein 1
BnaC05g01340D	10.7448	31.8268	1.5666	0.00025		Bo5g003290	AT1G02640	Chalhoub et al.	beta-xylosidase 2
BnaC05g01870D	6.11807	3.00128	-1.0275	0.00225	Yes	Bo5g003730	AT1G03290	Chalhoub et al.	ELKS/Rab6-interacting/CAST family protein
BnaC05g03130D	6.77176	1.46549	-2.20814	0.00905		Bo5g005220	AT1G05100	Chalhoub et al.	mitogen-activated protein kinase kinase kinase 18
BnaC05g03430D	13.2358	27.0507	1.03122	0.00555		Bo5g005540	AT1G05340	Chalhoub et al.	cysteine-rich TM module stress tolerance protein
BnaC05g04700D	39.1968	81.4923	1.05593	0.00395		Bo5g007740	.	Chalhoub et al.	.
BnaC05g04860D	17.3774	7.47597	-1.21688	0.00065		Bo5g007900	AT1G07040	Chalhoub et al.	plant/protein
BnaC05g05100D	10.0759	4.87389	-1.04776	0.0288		Bo5g008130	AT1G07310	Chalhoub et al.	Calcium-dependent lipid-binding (CaLB domain) family protein
BnaC05g06270D	7.87303	3.62547	-1.11875	0.01205		Bo5g009140	AT1G08640	Chalhoub et al.	Chloroplast J-like domain 1
BnaC05g06800D	15.1302	4.26723	-1.82605	5e-05		Bo5g009660	AT1G09240	Chalhoub et al.	nicotianamine synthase 3
BnaC05g07230D	5.89799	2.48985	-1.24417	0.0006		.	AT1G58080	Chalhoub et al.	ATP phosphoribosyl transferase 1
BnaC05g10240D	4.29364	1.7301	-1.31134	0.00705		Bo5g017970	AT1G13990	Chalhoub et al.	plant/protein
BnaC05g10460D	4.00192	1.87697	-1.09228	0.00655	Yes	Bo5g019340	AT1G14220	Chalhoub et al.	Ribonuclease T2 family protein
BnaC05g10690D	32.6095	13.7956	-1.24108	0.01035		Bo5g019610	AT1G14450	Chalhoub et al.	NADH dehydrogenase (ubiquinone)s
BnaC05g11110D	7.17735	1.09502	-2.7125	5e-05		Bo2g097310	AT1G80130	Blast	Tetratricopeptide repeat (TPR)-like superfamily protein
BnaC05g12520D	6.10919	18.4446	1.59414	0.00015		Bo5g021810	AT1G16410	Chalhoub et al.	cytochrome p450 79f1
BnaC05g14270D	23.6834	7.38054	-1.68208	0.0122		Bo5g025610	AT1G18590	Chalhoub et al.	sulfotransferase 17
BnaC05g21140D	20.895	9.79453	-1.09311	0.00215		Bo5g051850	AT1G24360	Chalhoub et al.	NAD(P)-binding Rossmann-fold superfamily protein
BnaC05g21240D	12.161	3.15248	-1.94771	0.00185		Bo5g051940	AT1G27350	Chalhoub et al.	Ribosome associated membrane protein RAMP4
BnaC05g21480D	24.3862	9.88107	-1.30332	0.0067		Bo5g052290	AT1G27730	Chalhoub et al.	salt tolerance zinc finger
BnaC05g25040D	5.29281	0.0546403	-6.59792	0.04875		Bo00746s030	.	Chalhoub et al.	.
BnaC05g27530D	381.223	167.114	-1.1898	0.00595		Bo5g083900	AT1G35720	Chalhoub et al.	annexin 1
BnaC05g27940D	3.47608	7.30776	1.07197	0.02725		Bo5g085350	AT1G34640	Chalhoub et al.	peptidase
BnaC05g33030D	10.9101	27.2401	1.32006	0.00115		Bo5g113720	AT3G19710	Chalhoub et al.	branched-chain aminotransferase4
BnaC05g38810D	3.94018	11.7866	1.58082	0.0016		Bo5g128880	AT3G14790	Chalhoub et al.	rhamnose biosynthesis 3
BnaC05g38840D	2.14534	4.465	1.05746	0.0189		Bo5g128920	AT3G14750	Chalhoub et al.	structural maintenance of chromosomes domain protein
BnaC05g39570D	80.1047	189.037	1.23871	0.00655		Bo5g132160	AT3G13750	Chalhoub et al.	beta galactosidase 1
BnaC05g39650D	4.82153	10.3582	1.10321	0.00175		Bo5g132250	AT3G13670	Chalhoub et al.	Protein kinase family protein
BnaC05g39850D	7.84989	17.0475	1.11881	0.0003		Bo5g132450	AT3G13490	Chalhoub et al.	Lysyl-tRNA synthetase%2C class II
BnaC05g43460D	3.09438	8.36578	1.43485	0.0002	Yes	Bo5g139280	AT3G09410	Chalhoub et al.	Pectinacetylesterase family protein
BnaC05g47750D	107.812	25.693	-2.06907	0.00805		Bo5g149890	.	Chalhoub et al.	.
BnaC05g50160D	13.7538	6.61853	-1.05525	0.00315		Bo5g025830	AT1G18740	Chalhoub et al.	ROH1%2C putative (DUF793)
BnaC05g50800D	2.57778	6.17132	1.25945	0.0148		Bo5g041060	AT1G24050	Blast	RNA-processing%2C Lsm domain-containing protein
BnaC06g00800D	4.89599	0.659336	-2.89252	5e-05		Bo6g123270	AT1G44800	Chalhoub et al.	nodulin MtN21 /EamA-like transporter family protein
BnaC06g03310D	13.039	5.74204	-1.1832	0.0165		Bo2g024860	.	Blast	.
BnaC06g04720D	10.0989	2.3643	-2.09472	0.0426		Bo6g100690	.	Chalhoub et al.	.
BnaC06g05350D	29.7466	9.13818	-1.70274	0.025		Bo6g098720	AT1G52410	Chalhoub et al.	TSK-associating protein 1
BnaC06g08370D	5.26989	2.05179	-1.36089	0.004		Bo6g082790	AT1G34750	Chalhoub et al.	Protein phosphatase 2C family protein
BnaC06g10380D	9.82263	4.51971	-1.11988	0.0026		Bo6g076050	AT1G53990	Chalhoub et al.	GDSL-motif lipase 3
BnaC06g15200D	3.75073	8.71828	1.21687	0.0017		Bo6g058810	AT3G54360	Chalhoub et al.	zinc ion binding protein
BnaC06g20260D	73.6087	32.1919	-1.19318	0.007		Bo6g045410	AT1G78970	Chalhoub et al.	lupeol synthase 1
BnaC06g22310D	6.64084	2.91421	-1.18826	0.00085	Yes	Bo6g040590	AT1G75540	Chalhoub et al.	salt tolerance homolog2
BnaC06g23090D	5.20142	11.6047	1.15773	0.0186		.	.	Chalhoub et al.	.
BnaC06g23830D	7.57829	17.3526	1.19521	0.0052		Bo6g038730	AT1G73030	Chalhoub et al.	SNF7 family protein
BnaC06g27130D	2.51127	5.24602	1.0628	0.02755		Bo6g027430	AT1G65590	Chalhoub et al.	beta-hexosaminidase 3
BnaC06g27340D	23.5649	72.421	1.61977	0.00025		Bo6g027200	AT1G65990	Chalhoub et al.	type 2 peroxiredoxin-related / thiol specific antioxidant / mal allergen family protein
BnaC06g30280D	10.7316	24.2353	1.17525	0.01485		Bo6g019740	AT1G68590	Chalhoub et al.	Ribosomal protein PSRP-3/Ycf65
BnaC06g32580D	10.708	4.51476	-1.24597	0.0025		Bo6g013790	AT1G71480	Chalhoub et al.	Nuclear transport factor 2 (NTF2) family protein
BnaC06g32670D	13.0611	6.03987	-1.11269	0.00115		Bo6g013670	AT1G71697	Chalhoub et al.	choline kinase 1
BnaC06g34930D	5.27947	10.8601	1.04057	0.0261		Bo6g008470	AT1G74090	Chalhoub et al.	desulfo-glucosinolate sulfotransferase 18
BnaC06g35200D	21.7182	4.41331	-2.29898	0.00015		Bo6g008230	AT1G74270	Chalhoub et al.	Ribosomal protein L35Ae family protein
BnaC06g35900D	1.94835	6.40401	1.71672	0.00035		Bo6g007570	AT1G75100	Chalhoub et al.	J-domain protein required for chloroplast accumulation response 1
BnaC06g37440D	14.457	6.85034	-1.07752	0.0017		Bo6g006130	AT1G76590	Chalhoub et al.	PLATZ transcription factor family protein
BnaC06g38940D	12.5194	28.7851	1.20116	0.0097		Bo6g004750	AT1G78510	Chalhoub et al.	solanesyl diphosphate synthase 1
BnaC06g40700D	5.98461	2.59869	-1.20348	0.00845		Bo6g001110	AT1G80130	Chalhoub et al.	Tetratricopeptide repeat (TPR)-like superfamily protein
BnaC06g43410D	3.60438	10.4851	1.54052	0.0038		Bo6g095510	AT1G69490	Blast	NAC-like%2C activated by AP3/PI
BnaC07g09600D	5.29903	0.745157	-2.83011	0.01495		Bo7g045140	.	Chalhoub et al.	.
BnaC07g13160D	3.90059	8.63653	1.14676	0.01905		.	AT1G23260	Chalhoub et al.	MMS ZWEI homologue 1
BnaC07g21010D	7.54185	3.43708	-1.13374	0.0158		Bo7g078660	AT2G01670	Chalhoub et al.	nudix hydrolase homolog 17
BnaC07g22050D	7.45966	3.70823	-1.00838	0.0318	Yes	Bo7g080880	AT2G03050	Chalhoub et al.	Mitochondrial transcription termination factor family protein
BnaC07g25290D	6.75307	1.59017	-2.08637	0.00015		.	AT3G28740	Chalhoub et al.	Cytochrome P450 superfamily protein
BnaC07g25650D	6.84862	3.23939	-1.08009	0.02175		Bo7g087340	AT3G29185	Chalhoub et al.	glutamate NMDA receptor subunit epsilon-1%2C putative (DUF3598)
BnaC07g26210D	2.23809	4.90099	1.1308	0.00245		Bo7g088890	AT5G47840	Chalhoub et al.	adenosine monophosphate kinase
BnaC07g26280D	10.8534	4.89823	-1.14781	0.002	Yes	Bo7g089110	AT5G48180	Chalhoub et al.	nitrile specifier protein 5
BnaC07g26300D	4.76895	2.15225	-1.14783	0.00335		.	AT5G48230	Chalhoub et al.	acetoacetyl-CoA thiolase 2
BnaC07g27010D	4.316	8.66442	1.00541	0.0268		Bo7g089790	AT5G49030	Chalhoub et al.	tRNA synthetase class I (I%2C L%2C M and V) family protein
BnaC07g28860D	10.1501	3.48769	-1.54115	0.00025		Bo7g095300	AT5G26340	Chalhoub et al.	Major facilitator superfamily protein
BnaC07g29050D	5.94873	2.85955	-1.05679	0.03275		Bo7g095710	AT5G25810	Chalhoub et al.	Integrase-type DNA-binding superfamily protein
BnaC07g31350D	17.9856	8.49691	-1.08183	0.0107		Bo7g098860	AT5G61600	Chalhoub et al.	ethylene response factor 104
BnaC07g32410D	16.3218	7.79486	-1.06621	0.02705		Bo7g101070	AT3G51660	Chalhoub et al.	Tautomerase/MIF superfamily protein
BnaC07g33030D	5.51094	18.6515	1.75892	5e-05	Yes	Bo7g103790	AT4G15500	Chalhoub et al.	UDP-Glycosyltransferase superfamily protein
BnaC07g40350D	16.0022	2.95885	-2.43516	5e-05		.	AT4G27130	Chalhoub et al.	Translation initiation factor SUI1 family protein
BnaC07g40390D	5.13102	1.85259	-1.4697	5e-05		Bo7g111260	AT4G27080	Chalhoub et al.	PDI-like 5-4
BnaC07g40570D	8.56361	3.32659	-1.36417	0.0073		Bo7g111060	AT4G26710	Chalhoub et al.	ATPase%2C V0 complex%2C subunit E
BnaC07g43600D	4.22233	2.09967	-1.00788	0.03295		Bo7g115530	AT4G31930	Chalhoub et al.	Mitochondrial glycoprotein family protein
BnaC07g46630D	6.12643	13.1153	1.09814	0.0048		Bo7g118610	AT4G37610	Chalhoub et al.	BTB and TAZ domain protein 5
BnaC07g48760D	11.3647	5.33537	-1.0909	0.003		Bo7g078070	.	Blast	.
BnaC07g50250D	0.782249	6.10815	2.96504	0.03985	Yes	Bo7g108980	AT4G23680	Chalhoub et al.	Polyketide cyclase/dehydrase and lipid transport superfamily protein
BnaC07g50730D	12.5122	27.8536	1.15452	0.0001		Bo7g113790	AT4G29590	Blast	S-adenosyl-L-methionine-dependent methyltransferases superfamily protein
BnaC08g00300D	1.62403	9.3823	2.53036	0.02845		Bo8g001340	.	Chalhoub et al.	.
BnaC08g02900D	6.14357	2.96276	-1.05213	0.00855		Bo8g011600	AT1G49470	Chalhoub et al.	transmembrane epididymal protein (DUF716)
BnaC08g04130D	6.83201	3.36325	-1.02245	0.0031		Bo8g016650	.	Chalhoub et al.	.
BnaC08g08350D	2.06944	5.3779	1.3778	0.0023	Yes	.	AT4G14090	Chalhoub et al.	UDP-Glycosyltransferase superfamily protein
BnaC08g08360D	5.58994	2.57204	-1.11992	0.0278		.	AT4G14110	Chalhoub et al.	COP9 signalosome%2C subunit CSN8
BnaC08g13000D	6.62657	1.31012	-2.33856	0.04775	Yes	Bo8g054250	AT4G28340	Chalhoub et al.	pyrroline-5-carboxylate reductase
BnaC08g14420D	6.62035	2.8444	-1.21878	0.0149		Bo8g059540	AT1G10590	Chalhoub et al.	Nucleic acid-binding%2C OB-fold-like protein
BnaC08g16480D	16.2476	4.78981	-1.76219	0.00495		.	AT1G15010	Chalhoub et al.	mediator of RNA polymerase II transcription subunit
BnaC08g19610D	5.06915	1.55792	-1.70212	0.00515		Bo8g070540	AT1G21000	Chalhoub et al.	PLATZ transcription factor family protein
BnaC08g20450D	4.70187	2.23167	-1.07511	0.0005		Bo8g077270	.	Chalhoub et al.	.
BnaC08g20820D	9.18182	19.867	1.11352	0.00015		Bo8g077570	AT3G49120	Chalhoub et al.	peroxidase CB
BnaC08g21640D	7.91681	15.9758	1.0129	0.0056	Yes	Bo8g079660	AT5G67190	Chalhoub et al.	DREB and EAR motif protein 2
BnaC08g23050D	20.7646	6.70543	-1.63072	5e-05		Bo8g081310	AT3G51730	Chalhoub et al.	saposin B domain-containing protein
BnaC08g23480D	1.87361	6.30396	1.75044	0.0015		.	AT3G52150	Chalhoub et al.	RNA-binding (RRM/RBD/RNP motifs) family protein
BnaC08g23930D	12.6382	5.32238	-1.24764	0.0244		Bo8g082190	AT3G52730	Chalhoub et al.	ubiquinol-cytochrome C reductase UQCRX/QCR9-like family protein
BnaC08g26910D	27.4273	11.9704	-1.19614	0.0038		Bo8g090370	AT3G55980	Chalhoub et al.	salt-inducible zinc finger 1
BnaC08g26970D	43.8928	16.0936	-1.4475	5e-05		Bo8g090450	AT3G56050	Chalhoub et al.	Protein kinase family protein
BnaC08g27000D	18.1512	6.5518	-1.4701	0.0003		Bo8g090490	AT3G56090	Chalhoub et al.	ferritin 3
BnaC08g27250D	13.8005	28.138	1.0278	0.0273	Yes	Bo8g090720	AT3G56290	Chalhoub et al.	potassium transporter
BnaC08g27970D	2.9544	10.0615	1.7679	5e-05		Bo8g091410	AT3G57040	Chalhoub et al.	response regulator 9
BnaC08g31760D	6.22655	1.72387	-1.85278	0.00075		Bo8g097370	AT3G61880	Chalhoub et al.	cytochrome p450 78a9
BnaC08g32180D	7.85481	3.52851	-1.15452	0.0007		Bo8g097800	AT3G62360	Chalhoub et al.	Carbohydrate-binding-like fold
BnaC08g32270D	4.80448	1.59576	-1.59014	0.00305		.	.	Blast	.
BnaC08g32280D	3.05699	17.5831	2.524	5e-05		Bo8g097880	AT3G62550	Chalhoub et al.	Adenine nucleotide alpha hydrolases-like superfamily protein
BnaC08g32820D	6.61385	2.16221	-1.61298	0.0039		.	AT3G63420	Chalhoub et al.	Ggamma-subunit 1
BnaC08g34750D	1.36116	3.81122	1.48542	0.00435	Yes	Bo8g100760	AT2G23010	Chalhoub et al.	serine carboxypeptidase-like 9
BnaC08g34950D	0.839475	10.4635	3.63973	0.00045		Bo8g101030	.	Chalhoub et al.	.
BnaC08g35650D	9.73801	4.24333	-1.19843	0.0002		Bo8g101710	AT2G21500	Chalhoub et al.	RING/U-box superfamily protein
BnaC08g35880D	6.61153	3.26657	-1.01721	0.00335		Bo8g101880	AT2G21270	Chalhoub et al.	ubiquitin fusion degradation 1
BnaC08g35890D	27.8501	6.36	-2.13058	5e-05		Bo8g101890	AT2G21260	Chalhoub et al.	NAD(P)-linked oxidoreductase superfamily protein
BnaC08g35980D	11.6878	1.64769	-2.82648	0.0002		Bo8g101970	AT2G21180	Chalhoub et al.	transmembrane protein
BnaC08g36000D	11.313	4.36053	-1.37541	0.0067		Bo8g101990	AT2G21160	Chalhoub et al.	Translocon-associated protein (TRAP)%2C alpha subunit
BnaC08g36240D	3.43683	7.12782	1.05238	0.00615	Yes	Bo2g063110	AT4G14160	Blast	Sec23/Sec24 protein transport family protein
BnaC08g39190D	24.2149	6.69829	-1.85403	0.00025		Bo8g106440	.	Chalhoub et al.	.
BnaC08g39970D	5.54539	11.4281	1.04322	0.0007		Bo8g107110	AT1G14030	Chalhoub et al.	Rubisco methyltransferase family protein
BnaC08g48340D	14.0592	4.19864	-1.74352	0.03335		Bo8g067140	AT1G17380	Chalhoub et al.	jasmonate-zim-domain protein 5
BnaC08g49380D	15.1186	6.64175	-1.18669	0.0321		Bo8g102810	.	Chalhoub et al.	.
BnaC09g00140D	14.1807	3.97154	-1.83616	5e-05		Bo9g006010	AT4G02715	Chalhoub et al.	flocculation FLO11-like protein
BnaC09g00180D	2.82672	111.169	5.29749	5e-05		Bo9g006030	AT4G02720	Chalhoub et al.	Ras-induced vulval development antagonist protein
BnaC09g00190D	173.278	72.9055	-1.24899	0.00015		Bo9g006040	.	Chalhoub et al.	.
BnaC09g00300D	33.1253	16.0395	-1.0463	0.02185		Bo9g006150	.	Blast	.
BnaC09g01090D	116.074	51.114	-1.18326	0.0002		Bo9g007900	AT3G26330	Chalhoub et al.	cytochrome P450%2C family 71%2C subfamily B%2C polypeptide 37
BnaC09g01160D	241.57	76.0567	-1.66729	0.00095		Bo9g008010	AT3G26740	Chalhoub et al.	CCR-like protein
BnaC09g01350D	149.293	26.116	-2.51515	0.02125		Bo9g008160	AT3G27160	Chalhoub et al.	Ribosomal protein S21 family protein
BnaC09g01360D	7.30247	0.795219	-3.19896	0.01845		Bo9g008170	AT3G27230	Chalhoub et al.	S-adenosyl-L-methionine-dependent methyltransferases superfamily protein
BnaC09g01370D	21.6828	2.88448	-2.91017	5e-05		Bo9g008180	AT3G27240	Chalhoub et al.	Cytochrome C1 family
BnaC09g01520D	1843.04	485.155	-1.92557	0.0087		Bo9g008350	AT3G27690	Chalhoub et al.	photosystem II light harvesting complex protein 2.3
BnaC09g01700D	5.1746	1.547	-1.74197	0.0014		Bo9g008490	AT3G28490	Chalhoub et al.	Oxoglutarate/iron-dependent oxygenase
BnaC09g02820D	4.35418	2.06385	-1.07707	0.0042		Bo9g010070	.	Chalhoub et al.	.
BnaC09g03960D	4.42197	1.81975	-1.28095	0.0097	Yes	Bo9g011310	AT5G25590	Chalhoub et al.	DNA ligase (DUF630 and DUF632)
BnaC09g04040D	8.26217	3.22063	-1.35918	0.0084		Bo9g011380	AT5G25390	Chalhoub et al.	Integrase-type DNA-binding superfamily protein
BnaC09g04050D	11.1022	2.0331	-2.44909	5e-05		Bo9g011390	AT5G25350	Chalhoub et al.	EIN3-binding F box protein 2
BnaC09g04060D	41.8435	8.73322	-2.26042	5e-05		Bo9g011400	AT5G25280	Chalhoub et al.	serine-rich protein-like protein
BnaC09g04320D	16.6442	6.78455	-1.29469	0.00315		.	AT5G24690	Chalhoub et al.	plant/protein%2C putative (DUF3411)
BnaC09g04380D	7.10193	2.59761	-1.45103	0.00415		Bo9g012630	AT5G24470	Chalhoub et al.	two-component response regulator-like protein
BnaC09g04440D	7.19981	1.04237	-2.7881	0.0128		Bo9g013680	AT5G24420	Chalhoub et al.	6-phosphogluconolactonase 5
BnaC09g04640D	10.0526	2.71178	-1.89026	0.0007		Bo9g013870	AT5G23950	Chalhoub et al.	Calcium-dependent lipid-binding (CaLB domain) family protein
BnaC09g04650D	22.1909	7.14328	-1.63531	5e-05		.	AT5G23920	Chalhoub et al.	transmembrane protein
BnaC09g04670D	6.34524	2.10088	-1.59468	0.00125		Bo9g013890	AT5G23900	Chalhoub et al.	Ribosomal protein L13e family protein
BnaC09g05130D	47.3932	13.8038	-1.77962	5e-05		Bo9g014460	.	Chalhoub et al.	.
BnaC09g05810D	11.9968	5.88717	-1.027	0.0047		Bo9g015100	AT5G62680	Chalhoub et al.	Major facilitator superfamily protein
BnaC09g05920D	4.07125	1.4135	-1.5262	0.0019	Yes	Bo9g017370	AT5G63040	Chalhoub et al.	transmembrane protein
BnaC09g05930D	17.8782	6.74381	-1.40657	0.0001	Yes	Bo9g017380	AT5G63050	Chalhoub et al.	embryo defective 2759
BnaC09g06200D	10.5814	4.32446	-1.29094	0.00025		Bo9g017940	AT5G64000	Chalhoub et al.	Inositol monophosphatase family protein
BnaC09g06720D	23.8678	11.7675	-1.02026	0.00525		Bo9g018460	AT5G64850	Chalhoub et al.	sorbin/SH3 domain protein
BnaC09g07110D	19.285	6.70996	-1.5231	0.00025		Bo9g018980	AT5G65840	Chalhoub et al.	Thioredoxin superfamily protein
BnaC09g07150D	6.85856	2.66528	-1.36362	0.00555		Bo9g019020	AT5G67620	Chalhoub et al.	DUF4228 domain protein
BnaC09g07160D	78.2695	34.9259	-1.16415	0.0002		Bo9g019030	AT5G67590	Chalhoub et al.	NADH-ubiquinone oxidoreductase-like protein
BnaC09g07180D	7.00748	3.20168	-1.13007	0.0174		Bo9g019050	AT5G67560	Chalhoub et al.	ADP-ribosylation factor-like A1D
BnaC09g08060D	12.8878	2.66251	-2.27515	5e-05	Yes	Bo9g021950	AT5G66440	Chalhoub et al.	tRNA-methyltransferase non-catalytic subunit trm6MTase subunit
BnaC09g08130D	17.5045	5.96463	-1.55323	5e-05		Bo9g022050	AT5G66400	Chalhoub et al.	Dehydrin family protein
BnaC09g10560D	7.33673	3.62791	-1.016	0.01335	Yes	Bo9g028360	AT3G24830	Chalhoub et al.	Ribosomal protein L13 family protein
BnaC09g10580D	7.13483	3.23426	-1.14144	0.0224		Bo9g028380	.	Chalhoub et al.	.
BnaC09g11740D	7.75951	34.6016	2.1568	5e-05		Bo9g029590	AT1G63940	Chalhoub et al.	monodehydroascorbate reductase 6
BnaC09g17940D	28.4585	70.7	1.31285	0.0001		Bo9g059630	AT5G44130	Chalhoub et al.	FASCICLIN-like arabinogalactan protein 13 precursor
BnaC09g19830D	2.28365	4.57827	1.00346	0.02975		Bo9g066830	.	Chalhoub et al.	.
BnaC09g20030D	17.1455	7.47392	-1.19789	0.0005	Yes	Bo9g069310	AT5G47130	Chalhoub et al.	Bax inhibitor-1 family protein
BnaC09g20430D	6.15213	2.15759	-1.51167	0.01175	Yes	Bo9g069830	AT2G01150	Chalhoub et al.	RING-H2 finger protein 2B
BnaC09g27360D	8.31834	3.22381	-1.36753	0.00365		Bo9g100030	AT5G51190	Chalhoub et al.	Integrase-type DNA-binding superfamily protein
BnaC09g28710D	12.9629	6.47101	-1.00232	0.0468		Bo9g108390	AT5G52760	Chalhoub et al.	Copper transport protein family
BnaC09g28720D	5.03768	2.06075	-1.28959	0.0174		Bo9g108400	AT5G52770	Chalhoub et al.	Copper transport protein family
BnaC09g31850D	65.8473	31.7796	-1.05103	0.0222		Bo9g120390	AT5G55450	Chalhoub et al.	Bifunctional inhibitor/lipid-transfer protein/seed storage 2S albumin superfamily protein
BnaC09g38430D	3.63832	7.42503	1.02913	0.0273		Bo9g153970	AT5G19180	Chalhoub et al.	E1 C-terminal related 1
BnaC09g38460D	3.41674	9.33932	1.4507	0.00375		Bo9g154000	AT5G19130	Chalhoub et al.	GPI transamidase component family protein / Gaa1-like family protein
BnaC09g38470D	14.7732	34.7947	1.23588	0.0143		Bo9g154010	AT5G19120	Chalhoub et al.	Eukaryotic aspartyl protease family protein
BnaC09g39650D	4.97459	2.32509	-1.09729	0.00525		Bo9g157410	AT5G18200	Chalhoub et al.	putative galactose-1-phosphate uridyltransferase
BnaC09g41540D	3.55966	10.0896	1.50306	5e-05		Bo9g163290	.	Chalhoub et al.	.
BnaC09g43250D	7.44783	15.9835	1.10169	0.0033		Bo9g166290	AT5G13930	Chalhoub et al.	Chalcone and stilbene synthase family protein
BnaC09g48680D	1.89444	4.76977	1.33215	0.0091		Bo9g175740	.	Chalhoub et al.	.
BnaC09g50620D	2.75317	5.67647	1.0439	0.0028	Yes	Bo9g178840	AT5G04510	Chalhoub et al.	3'-phosphoinositide-dependent protein kinase 1
BnaC09g50890D	6.62667	2.86733	-1.20858	5e-05	Yes	Bo9g015250	.	Chalhoub et al.	.
BnaC09g50920D	24.4211	9.66249	-1.33766	5e-05	Yes	Bo9g015210	AT5G62810	Blast	peroxin 14
BnaCnng00840D	13.401	5.05292	-1.40716	0.00745	Yes	Bo7g030300	AT2G04900	Chalhoub et al.	hypothetical protein
BnaCnng01020D	11.4562	28.6994	1.32489	0.01325	Yes	Bo1g138270	AT3G13520	Blast	arabinogalactan protein 12
BnaCnng01440D	88.9123	43.4658	-1.0325	0.01795		Bo9g004160	AT4G01610	Chalhoub et al.	Cysteine proteinases superfamily protein
BnaCnng01510D	11.6928	3.60149	-1.69895	5e-05		Bo9g004100	AT4G01540	Chalhoub et al.	NAC with transmembrane motif1
BnaCnng04500D	2.67835	5.55512	1.05247	0.0062	Yes	Bo3g138360	AT1G26210	Chalhoub et al.	SOB five-like 1
BnaCnng05240D	16.143	8.03139	-1.00719	0.0048		Bo6g031180	.	Blast	.
BnaCnng06220D	3.97905	1.92027	-1.05111	0.01065		Bo5g150250	AT3G03090	Chalhoub et al.	vacuolar glucose transporter 1
BnaCnng10030D	6.66215	3.04718	-1.12851	0.0218	Yes	.	.	Chalhoub et al.	.
BnaCnng12490D	3.02868	6.24567	1.04417	0.0366	Yes	Bo01267s020	.	Chalhoub et al.	.
BnaCnng13310D	59.4492	141.042	1.24639	0.0065		Bo3g097760	AT5G65730	Chalhoub et al.	xyloglucan endotransglucosylase/hydrolase 6
BnaCnng13410D	1.93813	4.15302	1.0995	0.0038		Bo6g049420	AT3G61070	Chalhoub et al.	peroxin 11E
BnaCnng13720D	4.3448	1.43378	-1.59947	0.0023	Yes	Bo4g148300	AT2G22120	Chalhoub et al.	RING/FYVE/PHD zinc finger superfamily protein
BnaCnng13750D	0.809294	10.6005	3.71133	0.00335		Bo4g148250	AT2G21960	Chalhoub et al.	transmembrane protein
BnaCnng14900D	1.71537	4.18431	1.28647	0.0059		Bo3g170730	AT4G33420	Blast	Peroxidase superfamily protein
BnaCnng15730D	18.0145	8.29279	-1.11923	0.0005	Yes	Bo9g017550	AT5G63140	Chalhoub et al.	purple acid phosphatase 29
BnaCnng16590D	12.6884	5.49745	-1.20667	0.0214		Bo2g041760	AT5G54490	Chalhoub et al.	pinoid-binding protein 1
BnaCnng20070D	14.825	7.09131	-1.0639	0.00085		Bo2g010190	AT5G11060	Chalhoub et al.	homeobox protein knotted-1-like 4
BnaCnng20100D	11.6522	5.66934	-1.03935	0.00825		Bo2g010230	AT5G11090	Chalhoub et al.	serine-rich protein-like protein
BnaCnng20460D	191.31	422.322	1.14243	0.01275		Bo6g054390	AT3G56940	Chalhoub et al.	dicarboxylate diiron protein%2C putative (Crd1)
BnaCnng22210D	7.83371	2.79909	-1.48474	0.0001	Yes	.	AT2G01470	Chalhoub et al.	SEC12P-like 2 protein
BnaCnng23390D	22.6893	46.475	1.03445	0.0015		Bo1g001090	AT4G38460	Chalhoub et al.	geranylgeranyl reductase
BnaCnng24750D	2.08179	4.21008	1.01602	0.0271		Bo6g037620	AT1G72880	Chalhoub et al.	Survival protein SurE-like phosphatase/nucleotidase
BnaCnng28690D	31.6379	70.273	1.15131	0.00055	Yes	Bo9g020210	AT5G67360	Blast	Subtilase family protein
BnaCnng28710D	47.1747	15.2021	-1.63374	5e-05		Bo2g002720	.	Blast	.
BnaCnng29740D	11.8482	5.90383	-1.00494	0.0064		Bo5g053500	.	Blast	.
BnaCnng30140D	4.73146	1.61139	-1.55398	0.00275		Bo4g192910	AT2G43050	Blast	Plant invertase/pectin methylesterase inhibitor superfamily
BnaCnng30910D	1.634	5.46778	1.74255	5e-05		Bo9g009680	AT5G48970	Blast	Mitochondrial substrate carrier family protein
BnaCnng36920D	1.12144	4.62811	2.04507	0.0004		Bo1g017800	AT4G17730	Blast	syntaxin of plants 23
BnaCnng37090D	4.08236	1.28724	-1.66512	0.00195	Yes	Bo2g047340	AT5G52900	Blast	membrane-associated kinase regulator
BnaCnng37450D	118.215	57.7069	-1.03459	0.0024		Bo7g021010	AT2G15970	Chalhoub et al.	cold regulated 413 plasma membrane 1
BnaCnng38030D	2.06353	4.82734	1.22611	0.00905		Bo7g039090	AT3G23750	Chalhoub et al.	Leucine-rich repeat protein kinase family protein
BnaCnng38380D	2.39359	11.8388	2.30627	0.0001		Bo5g078750	.	Chalhoub et al.	.
BnaCnng40650D	2.8839	6.19727	1.10361	0.0428	Yes	Bo9g186140	AT5G01790	Chalhoub et al.	hypothetical protein
BnaCnng42060D	13.0381	5.72662	-1.18698	0.0007		Bo7g108800	.	Blast	.
BnaCnng44780D	4.75631	1.59298	-1.57811	0.008	Yes	Bo9g009930	AT5G49550	Chalhoub et al.	biogenesis of lysosome organelles complex 1 subunit-like protein
BnaCnng44950D	3.28489	7.07632	1.10715	0.0412		Bo4g129600	AT4G13840	Chalhoub et al.	HXXXD-type acyl-transferase family protein
BnaCnng47120D	9.11863	3.5133	-1.37599	0.0002		Bo8g100230	AT2G23820	Chalhoub et al.	Metal-dependent phosphohydrolase
BnaCnng51910D	4.46771	1.30881	-1.77127	0.0017		Bo3g022470	.	Blast	.
BnaCnng52390D	337.581	907.116	1.42605	5e-05		Bo1g002170	AT4G38770	Chalhoub et al.	proline-rich protein 4
BnaCnng52400D	6.82571	20.6025	1.59377	5e-05		Bo1g002160	AT4G38730	Chalhoub et al.	magnesium transporter%2C putative (DUF803)
BnaCnng54090D	4.95189	1.15753	-2.09692	0.0005		.	.	Chalhoub et al.	.
BnaCnng54590D	8.30475	4.11545	-1.01289	0.00555		Bo4g125400	AT3G52430	Chalhoub et al.	alpha/beta-Hydrolases superfamily protein
BnaCnng57860D	36.7006	17.733	-1.04937	0.0011	Yes	Bo9g018860	AT5G65670	Chalhoub et al.	indole-3-acetic acid inducible 9
BnaCnng59530D	14.1033	7.03906	-1.00258	0.008		Bo3g039200	AT2G46370	Chalhoub et al.	Auxin-responsive GH3 family protein
BnaCnng59860D	15.7593	7.76494	-1.02116	0.00175		Bo1g014750	.	Blast	.
BnaCnng63440D	11.1756	4.88718	-1.19327	0.0001	Yes	Bo3g170840	AT4G33300	Chalhoub et al.	ADR1-like 1
BnaCnng64850D	2.387	5.63006	1.23795	0.00335		Bo2g011730	AT5G14200	Chalhoub et al.	isopropylmalate dehydrogenase 1
BnaCnng73240D	1.75194	4.82794	1.46245	0.00435		Bo1g128350	.	Chalhoub et al.	.
BnaCnng77840D	13.8587	28.5357	1.04198	0.0066		.	AT4G15755	Chalhoub et al.	Calcium-dependent lipid-binding (CaLB domain) family protein
BnaCnng78620D	4.58445	13.4234	1.54992	5e-05		Bo7g119780	AT4G38400	Chalhoub et al.	expansin-like A2
BnaUnng02650D	34.6719	16.1332	-1.10374	0.00125		Bo9g120390	.	Blast	.
BnaUnng04820D	5.26723	1.93668	-1.44346	0.00365		Bo3g034720	.	Blast	.

## Sheet: WEAm vs. S
Supplementary Data 3. Differentially expressed genes between WEAm and other genetic clusters
(WEAm vs. S)
Gene_ID	FPKM(WEAm)	FPKM(S)	Log2(S/WEAm)	P-value	Unique	Br_homolog	Ath_homolog	Sources	Description
BnaA01g00360D	0.92114	4.54431	2.30257	5e-05		Bra011776	AT4G37610	Chalhoub et al.	BTB and TAZ domain protein 5
BnaA01g00400D	4.74617	9.70559	1.03205	0.00525		Bra011772	AT4G37540	Chalhoub et al.	LOB domain-containing protein 39
BnaA01g00480D	0.0625595	5.88352	6.55531	0.0008		Bra011766	.	Chalhoub et al.	.
BnaA01g00740D	10.5983	1.61134	-2.7175	0.00085		Bra011739	AT4G36950	Chalhoub et al.	mitogen-activated protein kinase kinase kinase 21
BnaA01g00900D	8.37338	4.05708	-1.04537	0.00465		Bra011722	AT4G37150	Chalhoub et al.	methyl esterase 9
BnaA01g01570D	5.97766	2.3293	-1.35968	0.0001		Bra011654	AT4G36010	Chalhoub et al.	Pathogenesis-related thaumatin superfamily protein
BnaA01g01780D	153.096	369.344	1.27053	0.0004		Bra011636	AT4G35770	Chalhoub et al.	Rhodanese/Cell cycle control phosphatase superfamily protein
BnaA01g02080D	1.4965	20.585	3.78193	0.0024		Bra011606	AT4G35320	Chalhoub et al.	hypothetical protein
BnaA01g02240D	13.7387	4.04453	-1.7642	0.04605		Bra011576	AT4G34990	Chalhoub et al.	myb domain protein 32
BnaA01g02300D	5.36189	1.79276	-1.58056	5e-05		Bra011570	AT4G34900	Chalhoub et al.	xanthine dehydrogenase 2
BnaA01g02540D	58.8255	26.2472	-1.16428	5e-05	Yes	Bra011546	AT4G34620	Chalhoub et al.	small subunit ribosomal protein 16
BnaA01g02590D	5.392	0.894081	-2.59234	5e-05		Bra011543	AT4G34570	Chalhoub et al.	thymidylate synthase 2
BnaA01g02770D	6.99691	2.36795	-1.56308	5e-05		Bra011524	AT4G34370	Chalhoub et al.	RING/U-box superfamily protein
BnaA01g02780D	3.43405	8.8642	1.36808	5e-05		Bra011522	AT4G34350	Chalhoub et al.	4-hydroxy-3-methylbut-2-enyl diphosphate reductase
BnaA01g02840D	6.89862	2.06721	-1.73862	5e-05		Bra011516	AT4G34270	Chalhoub et al.	TIP41-like family protein
BnaA01g03040D	4.99378	0.643403	-2.95634	0.0043		Bra011489	AT4G34120	Chalhoub et al.	Cystathionine beta-synthase (CBS) family protein
BnaA01g03320D	9.49153	2.90808	-1.70657	5e-05		Bra011458	AT4G33650	Chalhoub et al.	dynamin-related protein 3A
BnaA01g03440D	11.6621	4.86702	-1.26072	0.0009		Bra011445	AT4G33480	Chalhoub et al.	BTB/POZ domain protein TNFAIP protein
BnaA01g04310D	6.16495	2.0555	-1.5846	5e-05	Yes	Bra011371	AT4G32680	Chalhoub et al.	transmembrane protein
BnaA01g04870D	12.6363	5.12808	-1.30108	5e-05		Bra011317	AT4G32040	Chalhoub et al.	homeobox protein knotted-1-like 5
BnaA01g04880D	14.7782	4.9981	-1.56402	5e-05		Bra011316	AT4G32030	Chalhoub et al.	hypothetical protein
BnaA01g04890D	140.257	61.2722	-1.19477	5e-05		Bra011315	AT4G32020	Chalhoub et al.	serine/arginine repetitive matrix-like protein
BnaA01g05060D	4.0872	1.67951	-1.28307	0.00125		Bra011299	AT4G31800	Chalhoub et al.	WRKY DNA-binding protein 18
BnaA01g05130D	12.5327	3.88119	-1.69112	5e-05		Bra011291	AT4G31700	Chalhoub et al.	ribosomal protein S6
BnaA01g05180D	22.3369	0	#NAME?	5e-05		Bra011890	.	Chalhoub et al.	.
BnaA01g05190D	15.1688	6.6587	-1.18779	5e-05		Bra011889	AT4G38860	Chalhoub et al.	SAUR-like auxin-responsive protein family
BnaA01g05240D	1.78705	5.18774	1.53752	5e-05	Yes	Bra011885	AT4G39050	Chalhoub et al.	Kinesin motor family protein
BnaA01g05410D	195.329	87.4734	-1.15899	5e-05		Bra011869	AT4G39260	Chalhoub et al.	cold%2C circadian rhythm%2C and RNA binding 1
BnaA01g05830D	4.13488	1.29181	-1.67846	5e-05		Bra011269	AT4G31410	Chalhoub et al.	E3 ubiquitin-protein ligase%2C putative (DUF1644)
BnaA01g05840D	60.6211	27.0388	-1.16479	5e-05		Bra011268	AT4G31390	Chalhoub et al.	Protein kinase superfamily protein
BnaA01g05890D	4.9968	2.03333	-1.29716	0.001		Bra011263	AT4G31360	Chalhoub et al.	selenium binding protein
BnaA01g05900D	5.38662	2.40942	-1.16069	5e-05		Bra011262	AT4G31350	Chalhoub et al.	Core-2/I-branching beta-1%2C6-N-acetylglucosaminyltransferase family protein
BnaA01g06020D	18.1238	8.19647	-1.14482	5e-05		Bra011250	AT4G31170	Chalhoub et al.	Protein kinase superfamily protein
BnaA01g06160D	7.48354	3.20127	-1.22507	5e-05		Bra011238	AT4G30993	Chalhoub et al.	Calcineurin-like metallo-phosphoesterase superfamily protein
BnaA01g06460D	4.13035	1.84445	-1.16307	0.00045		Bra011211	AT4G30680	Chalhoub et al.	Initiation factor eIF-4 gamma%2C MA3
BnaA01g06490D	38.101	12.9457	-1.55736	5e-05		Bra011208	AT4G30650	Chalhoub et al.	Low temperature and salt responsive protein family
BnaA01g06990D	9.17145	3.19327	-1.52212	0.0003		Bra011155	AT4G29960	Chalhoub et al.	transmembrane protein
BnaA01g07050D	9.02502	3.22069	-1.48656	5e-05	Yes	Bra011148	.	Chalhoub et al.	.
BnaA01g07610D	11.9614	4.19118	-1.51296	5e-05	Yes	Bra011089	AT4G29220	Chalhoub et al.	phosphofructokinase 1
BnaA01g07980D	8.21623	3.85618	-1.0913	0.0017		Bra011069	AT4G28910	Chalhoub et al.	Putative interactor of JAZ
BnaA01g08240D	14.9694	7.44698	-1.00729	0.0002	Yes	Bra011049	AT4G28680	Chalhoub et al.	L-tyrosine decarboxylase
BnaA01g08560D	0.347111	4.25018	3.61406	0.00105	Yes	Bra040174	.	Chalhoub et al.	.
BnaA01g08990D	1.25735	4.71373	1.90649	5e-05	Yes	Bra013289	AT4G18170	Chalhoub et al.	WRKY DNA-binding protein 28
BnaA01g09290D	3.22826	12.2548	1.92451	5e-05		Bra013316	.	Chalhoub et al.	.
BnaA01g09360D	5.78134	1.00223	-2.52819	5e-05		Bra013320	AT4G18530	Chalhoub et al.	lysine ketoglutarate reductase trans-splicing-like protein%2C putative (DUF707)
BnaA01g09930D	5.15177	1.9437	-1.40626	5e-05		Bra013381	AT4G19190	Chalhoub et al.	zinc knuckle (CCHC-type) family protein
BnaA01g10520D	28.8264	5.95364	-2.27554	5e-05	Yes	Bra037269	.	Blast	.
BnaA01g11400D	17.1981	3.66315	-2.23109	0.01785		Bra013537	AT4G21570	Chalhoub et al.	organic solute transporter ostalpha protein (DUF300)
BnaA01g11420D	14.1396	6.03999	-1.22712	5e-05	Yes	Bra013539	.	Chalhoub et al.	.
BnaA01g11840D	4.30757	1.07686	-2.00005	5e-05		Bra013579	AT4G21990	Chalhoub et al.	APS reductase 3
BnaA01g12060D	26.167	9.62152	-1.44341	5e-05		Bra013602	AT4G22240	Chalhoub et al.	Plastid-lipid associated protein PAP / fibrillin family protein
BnaA01g12190D	12.3199	3.2171	-1.93716	5e-05		Bra013616	AT4G22380	Chalhoub et al.	Ribosomal protein L7Ae/L30e/S12e/Gadd45 family protein
BnaA01g12510D	23.0866	8.3279	-1.47103	0.00015		Bra013650	AT4G22830	Chalhoub et al.	YCF49-like protein
BnaA01g12570D	4.0074	1.70292	-1.23466	0.00245		Bra013656	AT4G22920	Blast	non-yellowing 1
BnaA01g12930D	32.9218	14.8193	-1.15156	5e-05		Bra013678	AT4G23300	Chalhoub et al.	cysteine-rich RLK (RECEPTOR-like protein kinase) 22
BnaA01g13280D	313.043	114.858	-1.44651	0.0131		Bra013714	AT4G23600	Chalhoub et al.	Tyrosine transaminase family protein
BnaA01g14240D	5.35063	2.64401	-1.01698	0.0002	Yes	Bra013843	AT4G24890	Chalhoub et al.	purple acid phosphatase 24
BnaA01g15780D	18.647	7.13161	-1.38664	5e-05		Bra026412	AT4G26670	Chalhoub et al.	Mitochondrial import inner membrane translocase subunit Tim17/Tim22/Tim23 family protein
BnaA01g17050D	8.23644	3.91173	-1.07421	0.00435	Yes	Bra026268	AT4G28300	Chalhoub et al.	formin-like protein (DUF1421)
BnaA01g17500D	6.51019	2.27425	-1.51731	5e-05		Bra038447	AT4G16330	Chalhoub et al.	2-oxoglutarate (2OG) and Fe(II)-dependent oxygenase superfamily protein
BnaA01g18650D	2.18289	7.10764	1.70313	5e-05		Bra039555	AT4G15390	Chalhoub et al.	HXXXD-type acyl-transferase family protein
BnaA01g19120D	14.4429	6.88322	-1.0692	0.00025		Bra036882	AT4G14680	Chalhoub et al.	Pseudouridine synthase/archaeosine transglycosylase-like family protein
BnaA01g20340D	6.75039	2.65294	-1.34738	5e-05	Yes	Bra033774	AT3G48080	Chalhoub et al.	alpha/beta-Hydrolases superfamily protein
BnaA01g20790D	4.27889	1.75312	-1.28731	0.00085		Bra029946	AT3G49340	Chalhoub et al.	Cysteine proteinases superfamily protein
BnaA01g21620D	3.9009	8.33845	1.09597	0.00015	Yes	Bra035461	AT1G58180	Chalhoub et al.	beta carbonic anhydrase 6
BnaA01g22990D	4.69117	12.1541	1.37342	0.0009	Yes	Bra028372	AT3G24420	Chalhoub et al.	alpha/beta-Hydrolases superfamily protein
BnaA01g23340D	7.07549	15.3524	1.11756	5e-05	Yes	Bra028359	AT3G24120	Chalhoub et al.	Homeodomain-like superfamily protein
BnaA01g24950D	3.4388	6.91415	1.00765	0.0027		Bra023867	AT3G21690	Chalhoub et al.	MATE efflux family protein
BnaA01g25900D	15.7228	7.48192	-1.07138	5e-05	Yes	Bra038231	AT3G19760	Chalhoub et al.	eukaryotic initiation factor 4A-III
BnaA01g25950D	5.26112	2.6148	-1.00867	0.0072	Yes	Bra038227	AT3G19680	Chalhoub et al.	hypothetical protein (DUF1005)
BnaA01g27710D	325.183	149.539	-1.12073	0.00255		Bra021187	AT3G16640	Chalhoub et al.	translationally controlled tumor protein
BnaA01g28160D	2.75282	5.70051	1.05018	0.02215	Yes	Bra021167	AT3G16175	Chalhoub et al.	Thioesterase superfamily protein
BnaA01g28350D	7.58391	16.2063	1.09554	0.00525		Bra021147	.	Chalhoub et al.	.
BnaA01g28500D	9.1023	4.10924	-1.14736	0.00175		Bra021136	AT3G15790	Chalhoub et al.	methyl-CPG-binding domain 11
BnaA01g28610D	4.52694	2.00642	-1.17391	0.00385		Bra021125	AT3G15660	Chalhoub et al.	glutaredoxin 4
BnaA01g28970D	17.5538	5.67415	-1.62931	5e-05		Bra021594	AT3G15210	Chalhoub et al.	ethylene responsive element binding factor 4
BnaA01g29040D	5.86738	2.80992	-1.06218	0.0072		Bra021587	AT3G15040	Chalhoub et al.	senescence regulator (Protein of unknown function%2C DUF584)
BnaA01g29390D	7.3043	3.54592	-1.04259	0.00115		Bra021558	AT3G14440	Chalhoub et al.	nine-cis-epoxycarotenoid dioxygenase 3
BnaA01g29870D	4.07007	1.2411	-1.71343	5e-05		Bra039385	AT3G13320	Chalhoub et al.	cation exchanger 2
BnaA01g30390D	12.1026	5.59851	-1.1122	0.00235	Yes	Bra038743	AT3G12685	Chalhoub et al.	Acid phosphatase/vanadium-dependent haloperoxidase-related protein
BnaA01g30440D	25.3925	6.31435	-2.0077	5e-05		Bra038739	AT3G12630	Chalhoub et al.	A20/AN1-like zinc finger family protein
BnaA01g30490D	7.61711	0.595727	-3.67652	5e-05		Bra038734	AT3G12580	Chalhoub et al.	heat shock protein 70
BnaA01g30510D	12.5571	3.03951	-2.04659	5e-05		Bra038729	AT3G12560	Chalhoub et al.	TRF-like 9
BnaA01g31120D	8.65441	3.64631	-1.247	5e-05		Bra034170	AT3G11210	Chalhoub et al.	SGNH hydrolase-type esterase superfamily protein
BnaA01g31320D	4.90872	0.622895	-2.97829	0.0131		Bra034157	AT3G10985	Chalhoub et al.	senescence associated gene 20
BnaA01g31620D	7.05656	16.4748	1.22322	0.00245		Bra034123	AT3G10525	Chalhoub et al.	LOSS OF GIANT CELLS FROM ORGANS
BnaA01g32640D	6.74969	0.268543	-4.65159	0.00775		Bra040288	AT3G06740	Chalhoub et al.	GATA transcription factor 15
BnaA01g32650D	12.4623	3.86331	-1.68966	5e-05		Bra040287	AT3G06730	Chalhoub et al.	Thioredoxin z
BnaA01g32770D	13.162	3.21177	-2.03494	5e-05		Bra040276	AT3G06550	Chalhoub et al.	O-acetyltransferase family protein
BnaA01g33120D	4.03123	1.45499	-1.47021	0.00015	Yes	Bra021472	AT3G02250	Chalhoub et al.	O-fucosyltransferase family protein
BnaA01g33130D	4.18671	2.03767	-1.0389	0.007	Yes	Bra021473	AT3G02230	Chalhoub et al.	reversibly glycosylated polypeptide 1
BnaA01g33230D	27.7212	11.6888	-1.24586	0.0005	Yes	Bra021478	AT3G02080	Chalhoub et al.	Ribosomal protein S19e family protein
BnaA01g33500D	37.9432	18.5052	-1.03591	5e-05		Bra040131	.	Chalhoub et al.	.
BnaA01g33530D	5.40073	2.67172	-1.01538	0.0003		Bra040133	AT3G04590	Chalhoub et al.	AT hook motif DNA-binding family protein
BnaA01g33600D	9.41697	4.38102	-1.104	5e-05		Bra040140	.	Chalhoub et al.	.
BnaA01g33620D	11.4267	4.23812	-1.43091	5e-05	Yes	Bra040142	AT3G04260	Chalhoub et al.	plastid transcriptionally active 3
BnaA01g33640D	25.7253	8.26194	-1.63863	5e-05		Bra040144	AT3G04240	Chalhoub et al.	Tetratricopeptide repeat (TPR)-like superfamily protein
BnaA01g33650D	102.891	46.9127	-1.13306	5e-05	Yes	Bra040145	AT3G04230	Chalhoub et al.	Ribosomal protein S5 domain 2-like superfamily protein
BnaA01g33660D	54.0703	12.3965	-2.1249	5e-05		Bra040146	AT3G04120	Chalhoub et al.	glyceraldehyde-3-phosphate dehydrogenase C subunit 1
BnaA01g33700D	17.0605	8.39193	-1.02358	5e-05		Bra040151	AT3G04090	Chalhoub et al.	small and basic intrinsic protein 1A
BnaA01g33780D	8.03352	2.50184	-1.68304	5e-05		Bra036417	AT3G04220	Chalhoub et al.	Disease resistance protein (TIR-NBS-LRR class) family
BnaA01g33790D	24.4735	7.40014	-1.72559	5e-05		Bra036413	.	Blast	.
BnaA01g33800D	11.8557	3.92337	-1.59542	5e-05		Bra036418	AT3G04000	Chalhoub et al.	NAD(P)-binding Rossmann-fold superfamily protein
BnaA01g33870D	7.25545	3.53207	-1.03855	0.00555		Bra036427	AT3G03920	Chalhoub et al.	H/ACA ribonucleoprotein complex%2C subunit Gar1/Naf1 protein
BnaA01g34620D	5.67687	2.04936	-1.46992	5e-05		Bra011822	AT4G39940	Chalhoub et al.	APS-kinase 2
BnaA01g36280D	35.9371	2.58564	-3.79688	5e-05		Bra031393	AT1G61800	Chalhoub et al.	glucose-6-phosphate/phosphate translocator 2
BnaA01g36530D	2.10313	4.51615	1.10255	0.00015		Bra023861	AT3G21790	Chalhoub et al.	UDP-Glycosyltransferase superfamily protein
BnaA01g37030D	35.1772	14.456	-1.28298	0.00055		Bra021123	AT3G15640	Chalhoub et al.	Rubredoxin-like superfamily protein
BnaA01g37160D	5.34298	2.24088	-1.25358	0.0035	Yes	Bra021502	.	Chalhoub et al.	.
BnaA01g37170D	6.78723	2.5081	-1.43623	0.0001		Bra021503	.	Chalhoub et al.	.
BnaA01g37210D	82.0114	224.452	1.45251	5e-05		Bra021506	AT3G13750	Chalhoub et al.	beta galactosidase 1
BnaA01g37360D	10.8243	4.36056	-1.31169	5e-05		Bra021519	AT3G13940	Chalhoub et al.	DNA binding / DNA-directed RNA polymerase
BnaA01g37370D	17.1012	3.83271	-2.15766	5e-05		Bra002038	AT3G11410	Chalhoub et al.	protein phosphatase 2CA
BnaA02g00370D	6.88938	3.18649	-1.11241	0.0013		Bra028599	AT5G10140	Chalhoub et al.	K-box region and MADS-box transcription factor family protein
BnaA02g00470D	15.6533	1.72571	-3.1812	0.00015		Bra028590	AT5G10360	Chalhoub et al.	Ribosomal protein S6e
BnaA02g00620D	4.81989	2.02012	-1.25456	5e-05		Bra028577	AT5G10630	Chalhoub et al.	Translation elongation factor EF1A/initiation factor IF2gamma family protein
BnaA02g01170D	2.61852	6.39579	1.28837	0.00095		Bra023368	AT5G12270	Chalhoub et al.	2-oxoglutarate (2OG) and Fe(II)-dependent oxygenase superfamily protein
BnaA02g01370D	6.6821	2.64117	-1.33912	5e-05	Yes	Bra023387	AT5G13010	Chalhoub et al.	RNA helicase family protein
BnaA02g01410D	10.5121	4.35183	-1.27236	5e-05		Bra023390	AT5G13070	Chalhoub et al.	MSF1-like family protein
BnaA02g01460D	12.5142	1.16126	-3.4298	0.0001		Bra023395	AT5G13180	Chalhoub et al.	NAC domain containing protein 83
BnaA02g01470D	10.5039	1.16254	-3.17557	0.0009		Bra023396	AT5G13190	Chalhoub et al.	GSH-induced LITAF domain protein
BnaA02g01630D	37.9664	18.2189	-1.05929	5e-05	Yes	Bra023412	.	Chalhoub et al.	.
BnaA02g01700D	6.122	2.2472	-1.44587	5e-05	Yes	Bra023419	AT5G13520	Chalhoub et al.	peptidase M1 family protein
BnaA02g01820D	24.4316	5.19915	-2.2324	5e-05		Bra023431	AT5G13720	Chalhoub et al.	Uncharacterized protein family (UPF0114)
BnaA02g01840D	11.3077	3.03992	-1.89519	5e-05		Bra023432	AT5G13750	Chalhoub et al.	zinc induced facilitator-like 1
BnaA02g02020D	8.11546	2.99618	-1.43755	0.0001		Bra023450	AT5G14200	Chalhoub et al.	isopropylmalate dehydrogenase 1
BnaA02g02050D	6.84631	3.2183	-1.08903	5e-05	Yes	Bra023453	AT5G14250	Chalhoub et al.	Proteasome component (PCI) domain protein
BnaA02g02160D	6.58338	1.69779	-1.95517	5e-05	Yes	Bra023465	AT5G14420	Chalhoub et al.	RING domain ligase2
BnaA02g02350D	80.5192	32.047	-1.32914	0.0002	Yes	Bra023492	AT5G14910	Chalhoub et al.	Heavy metal transport/detoxification superfamily protein
BnaA02g02610D	26.72	9.25613	-1.52944	5e-05		Bra023518	.	Blast	.
BnaA02g03280D	8.83867	3.94843	-1.16255	5e-05		Bra023585	AT5G16840	Chalhoub et al.	binding partner of acd11 1
BnaA02g03350D	2.74207	9.63073	1.81238	5e-05	Yes	Bra023592	AT5G17010	Chalhoub et al.	Major facilitator superfamily protein
BnaA02g03370D	5.66651	2.2829	-1.3116	0.0011		Bra023594	AT5G17050	Chalhoub et al.	UDP-glucosyl transferase 78D2
BnaA02g03640D	5.27849	1.34013	-1.97776	5e-05	Yes	Bra023622	AT5G17523	Chalhoub et al.	maltose excess-like protein
BnaA02g03760D	10.597	43.8877	2.05016	5e-05		Bra023644	AT5G17870	Chalhoub et al.	plastid-specific 50S ribosomal protein 6
BnaA02g03850D	33.6938	11.707	-1.52512	0.02905		Bra023651	AT5G17990	Chalhoub et al.	tryptophan biosynthesis 1
BnaA02g03980D	5.61061	0.272131	-4.36579	0.0047		Bra023665	AT5G18130	Chalhoub et al.	transmembrane protein
BnaA02g04750D	47.1977	20.7497	-1.18563	5e-05		Bra020090	AT5G20190	Chalhoub et al.	Tetratricopeptide repeat (TPR)-like superfamily protein
BnaA02g04780D	46.5596	100.521	1.11034	5e-05	Yes	Bra020094	AT5G20250	Chalhoub et al.	Raffinose synthase family protein
BnaA02g04900D	7.78586	3.18082	-1.29146	0.00105		Bra020106	AT5G20500	Chalhoub et al.	Glutaredoxin family protein
BnaA02g05020D	8.59607	21.6616	1.33339	5e-05	Yes	Bra020120	AT5G20670	Chalhoub et al.	DUF1677 family protein (DUF1677)
BnaA02g05220D	57.4392	20.9481	-1.45522	5e-05		Bra040899	AT5G21090	Blast	Leucine-rich repeat (LRR) family protein
BnaA02g05230D	82.2199	18.023	-2.18965	5e-05		Bra040902	AT5G21100	Blast	Plant L-ascorbate oxidase
BnaA02g05300D	6.20737	1.44059	-2.10732	5e-05	Yes	Bra020153	AT5G21160	Chalhoub et al.	LA RNA-binding protein
BnaA02g05310D	56.3913	24.3048	-1.21423	5e-05		Bra020154	AT5G21170	Chalhoub et al.	5'-AMP-activated protein kinase beta-2 subunit protein
BnaA02g05340D	18.1161	8.28005	-1.12956	5e-05		Bra020157	AT5G21482	Chalhoub et al.	cytokinin oxidase 7
BnaA02g05430D	84.3555	33.3397	-1.33924	5e-05	Yes	Bra020169	AT5G22060	Chalhoub et al.	DNAJ homologue 2
BnaA02g05650D	72.4957	3.11139	-4.54226	5e-05		Bra020192	AT5G22430	Chalhoub et al.	Pollen Ole e 1 allergen and extensin family protein
BnaA02g05840D	20.0264	0.335853	-5.89793	0.00045		Bra020209	AT5G22650	Chalhoub et al.	histone deacetylase 2B
BnaA02g05940D	23.4656	3.32387	-2.81961	5e-05		Bra020215	AT5G22800	Chalhoub et al.	Alanyl-tRNA synthetase%2C class IIc
BnaA02g06400D	54.1199	0.523381	-6.69215	0.0101		Bra020251	AT5G60390	Chalhoub et al.	GTP binding Elongation factor Tu family protein
BnaA02g06670D	8.74341	20.9195	1.25858	0.00085		Bra020275	AT5G59910	Chalhoub et al.	Histone superfamily protein
BnaA02g06680D	15.1238	1.34176	-3.49462	5e-05		Bra020276	AT5G59890	Chalhoub et al.	actin depolymerizing factor 4
BnaA02g06910D	15.815	0.920895	-4.10211	0.0002		Bra020297	AT5G59970	Chalhoub et al.	Histone superfamily protein
BnaA02g07060D	4.57141	1.94554	-1.23247	0.00235	Yes	Bra020317	AT5G59460	Chalhoub et al.	scarecrow-like transcription factor 11 (SCL11)
BnaA02g07070D	4.57568	1.46495	-1.64314	5e-05	Yes	Bra020318	AT5G59380	Chalhoub et al.	methyl-CPG-binding domain 6
BnaA02g07110D	9.23382	0.0732903	-6.97716	5e-05		Bra020322	AT5G59330	Chalhoub et al.	Bifunctional inhibitor/lipid-transfer protein/seed storage 2S albumin superfamily protein
BnaA02g07170D	22.3446	9.24582	-1.27305	5e-05	Yes	Bra020328	AT5G59030	Chalhoub et al.	copper transporter 1
BnaA02g07250D	8.4386	0.82132	-3.36099	0.03		Bra020336	AT5G59180	Chalhoub et al.	DNA-directed RNA polymerase II
BnaA02g07320D	9.18982	3.83502	-1.2608	5e-05		Bra020340	AT5G59010	Chalhoub et al.	kinase with tetratricopeptide repeat domain-containing protein
BnaA02g07330D	4.03139	0.431483	-3.2239	0.01245	Yes	Bra020341	AT5G58990	Chalhoub et al.	28S ribosomal S34 protein
BnaA02g07370D	4.05855	0.635445	-2.67513	0.0293	Yes	Bra020344	AT5G58920	Chalhoub et al.	homeobox prospero protein
BnaA02g07750D	4.90264	1.89446	-1.37178	5e-05		Bra020377	AT5G58300	Chalhoub et al.	Leucine-rich repeat protein kinase family protein
BnaA02g07850D	4.17841	11.5221	1.46338	5e-05		Bra020389	AT5G58090	Chalhoub et al.	O-Glycosyl hydrolases family 17 protein
BnaA02g07900D	1.09028	7.78686	2.83634	0.0292		Bra020393	AT5G58070	Chalhoub et al.	temperature-induced lipocalin
BnaA02g07970D	4.75346	1.24523	-1.93256	5e-05		Bra020400	AT5G57990	Chalhoub et al.	ubiquitin-specific protease 23
BnaA02g07990D	5.41937	1.01773	-2.41277	5e-05		Bra020402	AT5G57940	Chalhoub et al.	cyclic nucleotide gated channel 5
BnaA02g08000D	34.2373	7.90633	-2.11449	5e-05		Bra020403	AT5G57930	Chalhoub et al.	APO RNA-binding protein (DUF794)
BnaA02g08400D	14.0963	2.82888	-2.31701	5e-05		Bra035641	AT5G56980	Chalhoub et al.	cotton fiber protein
BnaA02g08440D	14.9761	5.34664	-1.48596	5e-05	Yes	Bra035637	AT5G56940	Chalhoub et al.	Ribosomal protein S16 family protein
BnaA02g08560D	2.2136	6.18702	1.48285	0.0003		Bra035625	AT5G56550	Chalhoub et al.	oxidative stress 3
BnaA02g08680D	4.4826	0.0499163	-6.48868	0.0459		Bra018312	.	Blast	.
BnaA02g08850D	32.7127	0.962405	-5.08706	0.01135	Yes	Bra035591	AT5G55850	Chalhoub et al.	RPM1-interacting protein 4 (RIN4) family protein
BnaA02g09210D	30.1046	13.6309	-1.1431	5e-05		Bra035560	AT5G55170	Chalhoub et al.	small ubiquitin-like modifier 3
BnaA02g09460D	1543.37	702.952	-1.13459	5e-05	Yes	Bra022742	AT5G54770	Chalhoub et al.	thiazole biosynthetic enzyme%2C chloroplast (ARA6) (THI1) (THI4)
BnaA02g09580D	12.1335	5.01113	-1.27579	0.0004		Bra022724	AT5G54500	Chalhoub et al.	flavodoxin-like quinone reductase 1
BnaA02g09590D	9.16538	4.02722	-1.18641	0.0027		Bra022723	AT5G54490	Chalhoub et al.	pinoid-binding protein 1
BnaA02g09700D	0.713354	8.68136	3.60523	0.00015		Bra022707	AT5G54270	Chalhoub et al.	light-harvesting chlorophyll B-binding protein 3
BnaA02g10130D	4.45149	1.99847	-1.15539	0.0073		Bra022668	AT5G53730	Chalhoub et al.	Late embryogenesis abundant (LEA) hydroxyproline-rich glycoprotein family
BnaA02g10160D	17.7392	0.531867	-5.05973	0.03415		Bra022666	AT5G53650	Chalhoub et al.	ABC transporter A family protein
BnaA02g10740D	2.53499	6.67438	1.39665	5e-05		Bra022603	.	Chalhoub et al.	.
BnaA02g10970D	112.902	36.4203	-1.63226	5e-05		Bra022585	AT5G52310	Chalhoub et al.	low-temperature-responsive protein 78 (LTI78) / desiccation-responsive protein 29A (RD29A)
BnaA02g10990D	6.85821	2.07418	-1.72529	5e-05		Bra022583	AT5G52280	Chalhoub et al.	Myosin heavy chain-related protein
BnaA02g11610D	6.57193	2.1574	-1.60702	5e-05	Yes	Bra022521	AT5G50630	Chalhoub et al.	Major facilitator superfamily protein
BnaA02g11690D	31.0568	14.9344	-1.05627	5e-05		Bra022516	AT5G50450	Chalhoub et al.	HCP-like superfamily protein with MYND-type zinc finger
BnaA02g12130D	0.0490375	5.57205	6.82818	5e-05	Yes	Bra022475	AT1G65480	Chalhoub et al.	PEBP (phosphatidylethanolamine-binding protein) family protein
BnaA02g12250D	45.3459	21.5997	-1.06996	5e-05	Yes	Bra039739	AT1G65720	Chalhoub et al.	transmembrane protein
BnaA02g12330D	131.817	56.9248	-1.21141	5e-05	Yes	Bra039747	AT1G65990	Chalhoub et al.	type 2 peroxiredoxin-related / thiol specific antioxidant / mal allergen family protein
BnaA02g12770D	11.2447	4.39243	-1.35615	5e-05	Yes	Bra034033	AT1G67050	Chalhoub et al.	membrane-associated kinase regulator
BnaA02g13090D	31.6462	6.17681	-2.3571	5e-05		Bra034003	AT1G67350	Chalhoub et al.	NADH-ubiquinone oxidoreductase
BnaA02g13100D	24.9554	6.32929	-1.97924	5e-05		Bra034002	AT1G67360	Chalhoub et al.	Rubber elongation factor protein (REF)
BnaA02g13300D	28.6516	6.64178	-2.10897	5e-05		Bra033985	.	Chalhoub et al.	.
BnaA02g13370D	4.59327	1.35743	-1.75864	5e-05		Bra033977	AT1G67810	Chalhoub et al.	sulfur E2
BnaA02g13410D	9.55973	2.29626	-2.05769	5e-05		Bra033973	AT1G67870	Chalhoub et al.	glycine-rich protein
BnaA02g13970D	20.2453	7.97967	-1.34319	5e-05		.	AT1G68560	Chalhoub et al.	alpha-xylosidase 1
BnaA02g14260D	29.3043	7.89262	-1.89253	5e-05		Bra038310	.	Chalhoub et al.	.
BnaA02g14280D	8.28214	0.467312	-4.14754	0.01215		Bra038308	AT1G69390	Chalhoub et al.	homologue of bacterial MinE 1
BnaA02g14430D	12.156	1.38795	-3.13063	0.02755		Bra007869	AT1G69600	Chalhoub et al.	zinc finger homeodomain 1
BnaA02g14460D	20.8998	8.90702	-1.23047	5e-05		Bra007872	AT1G69640	Chalhoub et al.	sphingoid base hydroxylase 1
BnaA02g14760D	18.9427	8.68647	-1.1248	5e-05	Yes	Bra007898	AT1G70160	Chalhoub et al.	zinc finger MYND domain protein
BnaA02g15620D	5.1397	10.2895	1.00141	5e-05	Yes	Bra007991	AT1G71890	Chalhoub et al.	Major facilitator superfamily protein
BnaA02g15990D	28.6793	12.59	-1.18772	0.0001		Bra008033	AT1G72450	Chalhoub et al.	jasmonate-zim-domain protein 6
BnaA02g16020D	4.25764	1.36946	-1.63645	5e-05		Bra008037	AT1G72520	Chalhoub et al.	PLAT/LH2 domain-containing lipoxygenase family protein
BnaA02g16070D	5.21909	2.53571	-1.04141	5e-05		Bra008042	AT1G72700	Chalhoub et al.	ATPase E1-E2 type family protein / haloacid dehalogenase-like hydrolase family protein
BnaA02g16590D	88.575	24.2548	-1.86863	5e-05	Yes	Bra008115	AT1G73885	Chalhoub et al.	AT-rich interactive domain protein
BnaA02g16610D	14.9758	6.51266	-1.20132	5e-05	Yes	Bra008117	AT1G73980	Chalhoub et al.	Phosphoribulokinase / Uridine kinase family
BnaA02g17040D	14.6508	3.52941	-2.05348	5e-05	Yes	Bra008172	AT1G74950	Chalhoub et al.	TIFY domain/Divergent CCT motif family protein
BnaA02g17670D	68.8369	23.5642	-1.54659	5e-05		Bra008271	AT1G76690	Chalhoub et al.	12-oxophytodienoate reductase 2
BnaA02g18390D	9.35345	3.59526	-1.3794	5e-05		Bra008309	AT1G77450	Chalhoub et al.	NAC domain containing protein 32
BnaA02g18860D	37.3521	18.2689	-1.0318	0.00435		Bra008357	AT1G78380	Chalhoub et al.	glutathione S-transferase TAU 19
BnaA02g19540D	4.12118	1.1672	-1.82	5e-05		Bra008451	AT1G80610	Chalhoub et al.	hypothetical protein
BnaA02g20020D	15.709	5.07383	-1.63045	5e-05		Bra008495	AT1G80130	Chalhoub et al.	Tetratricopeptide repeat (TPR)-like superfamily protein
BnaA02g20030D	9.72396	3.6567	-1.411	0.0005		Bra008497	AT1G80120	Chalhoub et al.	LURP-one-like protein (DUF567)
BnaA02g20640D	50.2026	22.1999	-1.17721	5e-05		Bra018543	AT4G02520	Chalhoub et al.	glutathione S-transferase PHI 2
BnaA02g21580D	2.22651	4.79793	1.10763	0.00025	Yes	Bra033126	AT4G11820	Chalhoub et al.	hydroxymethylglutaryl-CoA synthase / HMG-CoA synthase / 3-hydroxy-3-methylglutaryl coenzyme A synthase
BnaA02g23180D	267.083	96.5457	-1.46801	0.00505		Bra035320	AT5G42650	Chalhoub et al.	allene oxide synthase
BnaA02g24400D	5.48077	0.738599	-2.89151	0.00105		Bra022029	AT5G46290	Chalhoub et al.	3-ketoacyl-acyl carrier protein synthase I
BnaA02g24730D	5.04414	0.483719	-3.38237	0.0019	Yes	Bra030167	AT1G29720	Blast	Leucine-rich repeat transmembrane protein kinase
BnaA02g24770D	7.36218	0.191423	-5.2653	0.01075		Bra022073	AT5G46860	Chalhoub et al.	Syntaxin/t-SNARE family protein
BnaA02g25110D	12.9797	3.12498	-2.05433	5e-05		Bra022115	AT5G47230	Chalhoub et al.	ethylene responsive element binding factor 5
BnaA02g25930D	72.7297	23.0376	-1.65856	5e-05		.	.	Blast	.
BnaA02g27830D	1.1065	5.54793	2.32595	5e-05		Bra036346	AT3G26180	Chalhoub et al.	cytochrome P450%2C family 71%2C subfamily B%2C polypeptide 20
BnaA02g27940D	45.0375	15.0584	-1.58056	5e-05		Bra022738	AT5G54680	Blast	basic helix-loop-helix (bHLH) DNA-binding superfamily protein
BnaA02g27980D	1449.43	332.062	-2.12596	5e-05		Bra022742	AT5G54770	Blast	thiazole biosynthetic enzyme%2C chloroplast (ARA6) (THI1) (THI4)
BnaA02g28180D	0.432858	4.85155	3.48648	0.02065	Yes	Bra032942	AT3G26700	Chalhoub et al.	Protein kinase superfamily protein
BnaA02g28200D	90.3247	7.2238	-3.64429	0.00025		Bra032945	AT3G26740	Chalhoub et al.	CCR-like protein
BnaA02g28610D	13.261	5.65386	-1.22988	5e-05	Yes	Bra032981	AT3G27090	Chalhoub et al.	DCD (Development and Cell Death) domain protein
BnaA02g29440D	3.4461	8.21425	1.25316	0.00135		Bra005888	AT5G06270	Blast	hypothetical protein
BnaA02g30100D	9.70798	4.4314	-1.13141	0.0001		Bra020705	AT5G48380	Chalhoub et al.	BAK1-interacting receptor-like kinase 1
BnaA02g30470D	4.32619	2.15883	-1.00285	5e-05	Yes	Bra020673	AT5G48880	Chalhoub et al.	peroxisomal 3-keto-acyl-CoA thiolase 2
BnaA02g30530D	3.95764	1.16718	-1.76162	5e-05		Bra020667	AT5G49020	Chalhoub et al.	protein arginine methyltransferase 4A
BnaA02g30740D	64.7128	139.833	1.11158	5e-05	Yes	Bra020646	AT5G49360	Chalhoub et al.	beta-xylosidase 1
BnaA02g31150D	5.08044	1.59254	-1.67363	0.0002		Bra020590	AT5G27430	Chalhoub et al.	Signal peptidase subunit
BnaA02g31390D	5.19543	0.728004	-2.83522	5e-05		Bra020567	AT5G27030	Chalhoub et al.	TOPLESS-related 3
BnaA02g32320D	6.45966	1.70489	-1.92178	5e-05		Bra020472	AT5G24810	Chalhoub et al.	ABC1 family protein
BnaA02g32410D	5.37712	1.93616	-1.47363	0.0003		Bra020464	AT5G24610	Chalhoub et al.	cyclic AMP-responsive element-binding protein
BnaA02g32880D	37.4018	15.4186	-1.27844	0.00015		Bra029372	AT5G23440	Chalhoub et al.	ferredoxin/thioredoxin reductase subunit A (variable subunit) 1
BnaA02g33270D	20.5469	9.39102	-1.12956	5e-05		Bra029278	AT5G62180	Chalhoub et al.	carboxyesterase 20
BnaA02g33370D	207.478	83.3499	-1.31571	5e-05	Yes	Bra029267	AT5G62350	Chalhoub et al.	Plant invertase/pectin methylesterase inhibitor superfamily protein
BnaA02g33650D	0.895035	4.85914	2.44068	5e-05		Bra029235	AT5G63160	Chalhoub et al.	BTB and TAZ domain protein 1
BnaA02g34030D	5.33328	14.0322	1.39565	5e-05		Bra031937	AT5G64040	Chalhoub et al.	photosystem I reaction center subunit PSI-N%2C chloroplast%2C putative / PSI-N%2C putative (PSAN)
BnaA02g34370D	5.09425	1.46181	-1.80111	0.027		Bra031903	AT5G64750	Chalhoub et al.	Integrase-type DNA-binding superfamily protein
BnaA02g35120D	6.28178	2.89328	-1.11847	5e-05		Bra023680	AT5G18520	Chalhoub et al.	Lung seven transmembrane receptor family protein
BnaA02g35410D	2.45863	6.15115	1.323	5e-05		Bra035596	AT5G55930	Chalhoub et al.	oligopeptide transporter 1
BnaA02g35440D	5.30689	1.14473	-2.21286	5e-05		Bra035599	AT5G56030	Chalhoub et al.	heat shock protein 81-2
BnaA02g35860D	2.01771	4.17622	1.04948	0.0054	Yes	Bra008099	AT1G73500	Chalhoub et al.	MAP kinase kinase 9
BnaA02g36380D	18.5985	79.4672	2.09517	5e-05		Bra008533	AT4G01150	Chalhoub et al.	CURVATURE THYLAKOID 1A-like protein
BnaA02g36610D	7.67509	16.7937	1.12966	5e-05		Bra022052	AT5G46630	Chalhoub et al.	Clathrin adaptor complexes medium subunit family protein
BnaA02g36830D	2.10308	4.26186	1.01898	0.0075		Bra022052	AT5G46630	Blast	Clathrin adaptor complexes medium subunit family protein
BnaA02g36940D	7.88917	2.36433	-1.73844	5e-05		Bra026551	AT2G03440	Chalhoub et al.	nodulin-related protein 1
BnaA02g37020D	5.13716	1.68717	-1.60637	5e-05	Yes	Bra029392	AT5G24160	Chalhoub et al.	squalene monooxygenase 6
BnaA03g00750D	5.49726	11.9086	1.11522	0.0021		Bra005743	AT5G03120	Chalhoub et al.	transmembrane protein
BnaA03g00860D	8.37867	3.72622	-1.16901	0.00275		.	AT5G03370	Chalhoub et al.	acylphosphatase family
BnaA03g00870D	5.3035	11.3016	1.09151	5e-05	Yes	Bra005762	AT5G03380	Chalhoub et al.	Heavy metal transport/detoxification superfamily protein
BnaA03g00990D	20.6707	7.4724	-1.46794	5e-05		Bra005775	AT5G03630	Chalhoub et al.	Pyridine nucleotide-disulfide oxidoreductase family protein
BnaA03g01350D	14.9306	6.7983	-1.13502	0.0034		Bra005813	.	Chalhoub et al.	.
BnaA03g01650D	74.2105	31.2083	-1.24969	0.0293		Bra005860	AT5G05600	Chalhoub et al.	2-oxoglutarate (2OG) and Fe(II)-dependent oxygenase superfamily protein
BnaA03g02250D	3.19087	7.269	1.18781	0.0001	Yes	Bra005957	AT5G07870	Chalhoub et al.	HXXXD-type acyl-transferase family protein
BnaA03g02410D	1.58603	6.03892	1.92887	5e-05		Bra005979	AT5G08260	Chalhoub et al.	serine carboxypeptidase-like 35
BnaA03g03570D	9.14631	2.51894	-1.86037	5e-05		Bra006119	AT5G11810	Chalhoub et al.	rhomboid family protein
BnaA03g03620D	20.4486	2.6215	-2.96354	5e-05		Bra006124	AT5G11880	Chalhoub et al.	Pyridoxal-dependent decarboxylase family protein
BnaA03g03790D	8.31629	3.42869	-1.27828	5e-05		Bra006141	AT5G12120	Chalhoub et al.	Ubiquitin-associated/translation elongation factor EF1B protein
BnaA03g04040D	1.86794	5.42096	1.5371	0.0002		Bra006165	AT5G12840	Chalhoub et al.	nuclear factor Y%2C subunit A1
BnaA03g04240D	21.2569	8.41041	-1.33769	5e-05		Bra006186	AT5G13180	Chalhoub et al.	NAC domain containing protein 83
BnaA03g04250D	5.6515	0.568031	-3.31459	0.0024		Bra006190	AT5G13220	Chalhoub et al.	jasmonate-zim-domain protein 10
BnaA03g04320D	11.3823	4.54674	-1.32389	5e-05	Yes	Bra006198	AT5G13430	Chalhoub et al.	Ubiquinol-cytochrome C reductase iron-sulfur subunit
BnaA03g04400D	7.8128	2.54611	-1.61755	5e-05		Bra006205	AT5G13530	Blast	protein kinases%3Bubiquitin-protein ligase
BnaA03g04410D	11.3546	4.20826	-1.43198	5e-05		Bra006206	AT5G13550	Chalhoub et al.	sulfate transporter 4.1
BnaA03g04420D	4.759	0.154038	-4.9493	0.00735		Bra032766	.	Blast	.
BnaA03g04460D	8.41286	1.57313	-2.41896	0.00035		Bra006210	AT5G13700	Chalhoub et al.	polyamine oxidase 1
BnaA03g05110D	5.8912	1.99483	-1.5623	0.0334	Yes	Bra006273	AT5G14920	Chalhoub et al.	Gibberellin-regulated family protein
BnaA03g05380D	40.7917	15.3574	-1.40935	5e-05		.	AT5G15320	Chalhoub et al.	ATP synthase E chain
BnaA03g05390D	6.43822	2.18244	-1.56072	0.0252		Bra006297	AT5G15350	Chalhoub et al.	early nodulin-like protein 17
BnaA03g05580D	5.54572	2.73916	-1.01764	0.00705	Yes	Bra006315	AT5G15650	Chalhoub et al.	reversibly glycosylated polypeptide 2
BnaA03g05830D	5.43377	2.25621	-1.26805	0.00025	Yes	Bra006339	AT5G16110	Chalhoub et al.	hypothetical protein
BnaA03g05950D	3.57025	8.30597	1.21813	5e-05	Yes	.	.	Chalhoub et al.	.
BnaA03g07480D	33.5949	77.7182	1.21001	5e-05		.	AT5G19120	Chalhoub et al.	Eukaryotic aspartyl protease family protein
BnaA03g07800D	15.0269	6.13127	-1.29329	0.0003		Bra006523	AT5G19875	Chalhoub et al.	transmembrane protein
BnaA03g07980D	6.86284	3.16891	-1.11482	0.00185		Bra006546	AT5G20180	Chalhoub et al.	Ribosomal protein L36
BnaA03g07990D	4.12954	23.1321	2.48584	5e-05	Yes	Bra035233	.	Blast	.
BnaA03g08150D	7.67138	3.06672	-1.32279	0.0006	Yes	Bra006585	AT5G20910	Chalhoub et al.	RING/U-box superfamily protein
BnaA03g08200D	16.2195	5.60604	-1.53268	0.00015		Bra006590	AT5G20990	Chalhoub et al.	molybdopterin biosynthesis CNX1 protein / molybdenum cofactor biosynthesis enzyme CNX1 (CNX1)
BnaA03g08250D	45.9741	15.6955	-1.55047	5e-05		Bra006595	AT5G21274	Chalhoub et al.	calmodulin 6
BnaA03g08520D	7.28398	3.54133	-1.04043	0.0001	Yes	Bra006625	AT5G22500	Chalhoub et al.	fatty acid reductase 1
BnaA03g08720D	25.0278	9.37759	-1.41624	0.0001		Bra006641	AT5G22920	Chalhoub et al.	CHY-type/CTCHY-type/RING-type Zinc finger protein
BnaA03g08750D	8.96831	4.05399	-1.14549	0.0015		Bra006645	AT5G22950	Chalhoub et al.	SNF7 family protein
BnaA03g09400D	7.76289	1.55824	-2.31668	5e-05		Bra006709	AT5G59550	Chalhoub et al.	zinc finger (C3HC4-type RING finger) family protein
BnaA03g09480D	5.23078	0.893521	-2.54945	0.0207		Bra006716	AT5G59490	Chalhoub et al.	Haloacid dehalogenase-like hydrolase (HAD) superfamily protein
BnaA03g09490D	7.26769	0.767837	-3.24263	0.0058		Bra006717	.	Chalhoub et al.	.
BnaA03g09540D	5.78535	0.967171	-2.58056	0.0373		.	.	Chalhoub et al.	.
BnaA03g09600D	8.02377	3.13192	-1.35723	0.00165		Bra006726	AT5G59050	Chalhoub et al.	G patch domain protein
BnaA03g09730D	11.4181	4.0607	-1.49152	5e-05		Bra006738	AT5G58950	Chalhoub et al.	Protein kinase superfamily protein
BnaA03g09830D	29.1133	13.4601	-1.113	5e-05		Bra006775	AT5G58290	Chalhoub et al.	regulatory particle triple-A ATPase 3
BnaA03g10070D	6.33329	13.1731	1.05657	5e-05	Yes	Bra006801	AT5G57800	Chalhoub et al.	Fatty acid hydroxylase superfamily
BnaA03g11100D	22.0315	6.25615	-1.81622	5e-05		Bra028948	AT5G56010	Chalhoub et al.	heat shock protein 81-3
BnaA03g11220D	4.81672	1.87846	-1.3585	0.00255	Yes	Bra028960	.	Chalhoub et al.	.
BnaA03g12260D	5.27354	2.10174	-1.32719	5e-05		Bra029068	AT5G53440	Chalhoub et al.	LOW protein: zinc finger CCCH domain protein
BnaA03g12450D	2.31522	5.55663	1.26306	0.00145		Bra029093	AT5G53160	Chalhoub et al.	regulatory components of ABA receptor 3
BnaA03g12600D	6.40073	0.619317	-3.36949	0.00075		Bra029116	AT5G52440	Chalhoub et al.	Bacterial sec-independent translocation protein mttA/Hcf106
BnaA03g13140D	15.157	4.90599	-1.62736	5e-05		Bra029172	.	Chalhoub et al.	.
BnaA03g13310D	6.90507	3.21375	-1.1034	0.00205		Bra029190	AT5G51100	Chalhoub et al.	Fe superoxide dismutase 2
BnaA03g13470D	26.7367	11.9832	-1.15781	5e-05		Bra022755	AT5G50870	Chalhoub et al.	ubiquitin-conjugating enzyme 27
BnaA03g13610D	4.36496	2.05129	-1.08944	0.0129		Bra022769	AT2G30000	Chalhoub et al.	PHF5-like protein
BnaA03g13630D	8.9134	1.30793	-2.76869	0.00245		Bra022771	.	Chalhoub et al.	.
BnaA03g13650D	7.02011	2.93467	-1.25829	0.0016		Bra022772	AT2G30020	Chalhoub et al.	Protein phosphatase 2C family protein
BnaA03g14140D	168.496	52.5547	-1.68082	5e-05		Bra022815	AT2G30860	Chalhoub et al.	glutathione S-transferase PHI 9
BnaA03g14580D	27.8236	11.5029	-1.27431	5e-05		Bra022853	AT2G31570	Chalhoub et al.	glutathione peroxidase 2
BnaA03g14630D	8.82211	2.8578	-1.62622	0.008	Yes	Bra022859	AT2G31610	Chalhoub et al.	Ribosomal protein S3 family protein
BnaA03g14740D	4.85243	1.46347	-1.72931	5e-05		Bra022868	AT2G31840	Chalhoub et al.	Thioredoxin superfamily protein
BnaA03g14850D	10.6853	4.51496	-1.24285	0.0004		Bra022880	AT2G32240	Chalhoub et al.	early endosome antigen
BnaA03g15390D	53.8024	1.96459	-4.77537	0.00095		Bra022936	AT2G33380	Chalhoub et al.	Caleosin-related family protein
BnaA03g15500D	8.80155	1.83586	-2.2613	0.0143	Yes	Bra022945	AT2G33585	Chalhoub et al.	subtilisin-like protease
BnaA03g15830D	1629.07	669.446	-1.28301	0.0209		Bra022976	AT2G34430	Chalhoub et al.	light-harvesting chlorophyll-protein complex II subunit B1
BnaA03g15840D	1.24721	9.251	2.8909	0.01995		Bra031948	.	Blast	.
BnaA03g15870D	9.51077	3.05725	-1.63733	0.0178		Bra022978	AT2G34480	Chalhoub et al.	Ribosomal protein L18ae/LX family protein
BnaA03g16540D	5.84026	12.5448	1.10298	0.0046		.	AT2G36170	Chalhoub et al.	60S ribosomal protein L40-1
BnaA03g17240D	9.69328	3.18784	-1.6044	5e-05		Bra000003	AT2G37480	Chalhoub et al.	hypothetical protein
BnaA03g17630D	5.96446	2.8619	-1.05942	0.00635		Bra000042	AT2G38180	Chalhoub et al.	SGNH hydrolase-type esterase superfamily protein
BnaA03g17820D	6.17726	2.03472	-1.60213	5e-05	Yes	Bra000064	AT2G38470	Chalhoub et al.	WRKY DNA-binding protein 33
BnaA03g18060D	12.3912	5.47197	-1.17919	0.00085		Bra000089	AT2G38740	Chalhoub et al.	Haloacid dehalogenase-like hydrolase (HAD) superfamily protein
BnaA03g18070D	27.1951	2.01228	-3.75645	0.0045		Bra000090	AT2G38750	Chalhoub et al.	annexin 4
BnaA03g18540D	28.2425	7.65516	-1.88336	0.00315		Bra000129	AT2G39330	Chalhoub et al.	jacalin-related lectin 23
BnaA03g18630D	22.9692	11.0215	-1.05938	0.00025		Bra000135	AT2G39460	Chalhoub et al.	ribosomal protein L23AA
BnaA03g18760D	4.07744	1.75803	-1.2137	5e-05	Yes	Bra000150	AT2G39800	Chalhoub et al.	delta1-pyrroline-5-carboxylate synthase 1
BnaA03g20940D	5.1676	1.53765	-1.74876	5e-05		Bra000365	.	Chalhoub et al.	.
BnaA03g21830D	5.47311	1.29753	-2.07659	5e-05		.	AT2G47630	Chalhoub et al.	alpha/beta-Hydrolases superfamily protein
BnaA03g22100D	4.12628	1.70454	-1.27546	5e-05		Bra000487	AT2G28550	Chalhoub et al.	related to AP2.7
BnaA03g22680D	9.3867	1.18705	-2.98324	0.01405		Bra000539	AT2G26660	Chalhoub et al.	SPX domain-containing protein 2 (SPX2)
BnaA03g22740D	10.5679	3.26403	-1.69496	5e-05		Bra000544	AT2G26530	Chalhoub et al.	AR781%2C pheromone receptor-like protein (DUF1645)
BnaA03g23010D	24.1142	11.2436	-1.10078	0.0001		Bra000571	.	Chalhoub et al.	.
BnaA03g23050D	120.924	58.9107	-1.0375	5e-05	Yes	Bra000574	AT2G23090	Chalhoub et al.	Uncharacterized protein family SERF
BnaA03g23730D	5.94973	2.539	-1.22856	0.0014		Bra000654	AT4G08685	Chalhoub et al.	Pollen Ole e 1 allergen and extensin family protein
BnaA03g24580D	194.91	88.702	-1.13577	0.0016	Yes	Bra000734	.	Blast	.
BnaA03g25240D	6.92652	1.33307	-2.37738	0.01085	Yes	Bra000781	AT4G12600	Chalhoub et al.	Ribosomal protein L7Ae/L30e/S12e/Gadd45 family protein
BnaA03g25760D	15.7582	6.96806	-1.17727	0.0009	Yes	Bra000840	AT4G03210	Chalhoub et al.	xyloglucan endotransglucosylase/hydrolase 9
BnaA03g25810D	6.52705	2.49025	-1.39014	0.00075	Yes	Bra034187	AT4G03120	Blast	C2H2 and C2HC zinc fingers superfamily protein
BnaA03g25960D	4.1983	1.905	-1.14001	5e-05	Yes	Bra000857	AT4G02880	Chalhoub et al.	ELKS/Rab6-interacting/CAST family protein
BnaA03g26220D	20.0958	2.5099	-3.00119	5e-05		Bra000884	AT4G02380	Chalhoub et al.	senescence-associated gene 21
BnaA03g26950D	29.2912	14.1963	-1.04495	5e-05	Yes	Bra000955	AT4G01370	Chalhoub et al.	MAP kinase 4
BnaA03g27090D	5.86269	2.47124	-1.24633	5e-05		.	AT4G00520	Chalhoub et al.	Acyl-CoA thioesterase family protein
BnaA03g27490D	7.05343	3.28951	-1.10045	0.0003		Bra001006	AT3G01400	Chalhoub et al.	ARM repeat superfamily protein
BnaA03g27800D	6.21433	2.44314	-1.34686	0.0002		Bra001037	AT3G02230	Chalhoub et al.	reversibly glycosylated polypeptide 1
BnaA03g28430D	5.49016	1.59154	-1.78642	5e-05		Bra001092	AT3G03860	Chalhoub et al.	APR-like 5
BnaA03g28450D	6.69887	1.82278	-1.87778	5e-05		Bra001094	AT3G03960	Chalhoub et al.	TCP-1/cpn60 chaperonin family protein
BnaA03g29110D	5.32425	1.51531	-1.81296	0.0369		Bra001158	AT3G05625	Chalhoub et al.	Tetratricopeptide repeat (TPR)-like superfamily protein
BnaA03g29170D	2.33528	4.70607	1.01093	0.01065		Bra001168	AT3G05800	Chalhoub et al.	AtBS1(activation-tagged BRI1 suppressor 1)-interacting factor 1
BnaA03g29370D	3.9647	1.82431	-1.11986	0.0036		Bra001191	AT3G06300	Chalhoub et al.	P4H isoform 2
BnaA03g30030D	25.219	7.56871	-1.73639	5e-05		Bra001253	AT3G07470	Chalhoub et al.	transmembrane protein%2C putative (Protein of unknown function%2C DUF538)
BnaA03g30060D	13.4486	6.1719	-1.12367	0.0021		Bra001256	AT3G07540	Chalhoub et al.	Actin-binding FH2 (formin homology 2) family protein
BnaA03g30440D	108.73	242.298	1.15603	5e-05	Yes	Bra001291	AT3G10020	Chalhoub et al.	plant/protein
BnaA03g30770D	5.60931	2.33098	-1.26689	5e-05		Bra001317	AT3G09300	Chalhoub et al.	OSBP(oxysterol binding protein)-related protein 3B
BnaA03g30950D	4.46094	2.05406	-1.11887	0.0031		Bra001332	AT3G09190	Chalhoub et al.	Concanavalin A-like lectin family protein
BnaA03g31350D	5.66532	2.09561	-1.43479	5e-05	Yes	Bra001374	AT3G10690	Chalhoub et al.	DNA GYRASE A
BnaA03g31380D	6.91711	3.00673	-1.20197	5e-05	Yes	Bra001376	AT3G10740	Chalhoub et al.	alpha-L-arabinofuranosidase 1
BnaA03g31560D	11.0762	3.96267	-1.48292	0.00145		Bra001390	AT3G11110	Chalhoub et al.	RING/U-box superfamily protein
BnaA03g31580D	4.3082	9.76307	1.18025	5e-05		Bra001391	AT3G11130	Chalhoub et al.	Clathrin%2C heavy chain
BnaA03g31730D	11.7942	4.56427	-1.36962	0.0299		Bra001405	AT3G11480	Chalhoub et al.	S-adenosyl-L-methionine-dependent methyltransferases superfamily protein
BnaA03g32320D	12.0725	1.80321	-2.74308	5e-05		Bra001457	AT3G12580	Chalhoub et al.	heat shock protein 70
BnaA03g32410D	10.4948	4.6801	-1.16507	5e-05	Yes	Bra001466	AT3G12700	Chalhoub et al.	Eukaryotic aspartyl protease family protein
BnaA03g32620D	5.92371	0.619767	-3.2567	5e-05		Bra001486	AT3G13062	Chalhoub et al.	Polyketide cyclase/dehydrase and lipid transport superfamily protein
BnaA03g32640D	9.158	1.71226	-2.41913	5e-05		.	.	Chalhoub et al.	.
BnaA03g32870D	4.15398	1.80937	-1.199	5e-05		Bra001510	AT3G13530	Chalhoub et al.	mitogen-activated protein kinase kinase kinase 7
BnaA03g33080D	4.71648	0.0171338	-8.10472	5e-05		.	.	Chalhoub et al.	.
BnaA03g33210D	20.2171	1.98201	-3.35054	5e-05		Bra001535	AT3G14110	Chalhoub et al.	Tetratricopeptide repeat (TPR)-like superfamily protein
BnaA03g35690D	4.66422	2.0693	-1.17249	0.00085		Bra001785	AT3G20360	Chalhoub et al.	TRAF-like family protein
BnaA03g36340D	10.6271	4.24616	-1.32352	0.00035		Bra001834	AT3G21580	Chalhoub et al.	cobalt ion transmembrane transporter
BnaA03g36610D	3.93834	1.33165	-1.56437	0.00015		Bra001864	AT3G22320	Chalhoub et al.	Eukaryotic rpb5 RNA polymerase subunit family protein
BnaA03g37140D	10.7693	4.46163	-1.27128	5e-05	Yes	Bra001925	AT3G24050	Chalhoub et al.	GATA transcription factor 1
BnaA03g37260D	7.89742	18.1041	1.19687	0.0012		Bra001937	AT3G23920	Chalhoub et al.	beta-amylase 1
BnaA03g37290D	9.39785	1.62224	-2.53435	5e-05	Yes	Bra001942	.	Chalhoub et al.	.
BnaA03g38100D	47.7498	13.7461	-1.79647	5e-05		.	AT2G05710	Chalhoub et al.	aconitase 3
BnaA03g38210D	46.6813	22.3458	-1.06284	0.0018		Bra013161	AT2G06050	Chalhoub et al.	oxophytodienoate-reductase 3
BnaA03g38630D	18.1978	4.51153	-2.01207	0.00125	Yes	Bra013123	AT2G14610	Chalhoub et al.	pathogenesis-related protein 1
BnaA03g38670D	7.97555	3.3329	-1.25881	5e-05		Bra013120	AT2G14750	Chalhoub et al.	APS kinase
BnaA03g39450D	12.5931	4.87383	-1.36951	0.00025	Yes	Bra013034	AT2G17040	Chalhoub et al.	NAC domain containing protein 36
BnaA03g40020D	10.0453	1.96776	-2.35189	5e-05		Bra012978	AT5G61210	Chalhoub et al.	soluble N-ethylmaleimide-sensitive factor adaptor protein 33
BnaA03g40370D	8.04056	20.987	1.38413	5e-05	Yes	Bra012939	AT5G61590	Chalhoub et al.	Integrase-type DNA-binding superfamily protein
BnaA03g40450D	9.00921	3.71743	-1.2771	0.00085		.	AT5G61660	Chalhoub et al.	glycine-rich protein
BnaA03g41150D	17.4508	5.1878	-1.7501	5e-05		Bra012869	AT3G51100	Chalhoub et al.	altered inheritance of mitochondria protein
BnaA03g41900D	394.167	185.828	-1.08484	5e-05		Bra012788	AT4G15440	Chalhoub et al.	hydroperoxide lyase 1
BnaA03g42520D	30.7804	15.1726	-1.02055	5e-05		Bra012724	AT4G16380	Chalhoub et al.	Heavy metal transport/detoxification superfamily protein
BnaA03g42620D	13.6062	6.05483	-1.1681	5e-05		Bra012714	AT4G16480	Chalhoub et al.	inositol transporter 4
BnaA03g42660D	9.50857	2.94295	-1.69196	5e-05		Bra012710	AT4G16520	Chalhoub et al.	Ubiquitin-like superfamily protein
BnaA03g42880D	6.82165	2.38674	-1.51508	0.0018		Bra012687	AT4G17030	Chalhoub et al.	expansin-like B1
BnaA03g42940D	51.5163	21.1025	-1.28762	5e-05		Bra012676	AT4G17090	Chalhoub et al.	chloroplast beta-amylase
BnaA03g43430D	1.68648	4.16451	1.30413	0.00045	Yes	Bra012634	.	Blast	.
BnaA03g43960D	4.09429	1.01506	-2.01205	5e-05		Bra012551	AT4G19230	Chalhoub et al.	cytochrome P450%2C family 707%2C subfamily A%2C polypeptide 1
BnaA03g44480D	2.64364	7.35078	1.47537	5e-05		Bra038811	AT4G20260	Chalhoub et al.	plasma-membrane associated cation-binding protein 1
BnaA03g45270D	1.41032	4.4343	1.65269	5e-05	Yes	Bra019386	AT4G22300	Chalhoub et al.	carboxylesterase
BnaA03g45280D	6.40109	17.0936	1.41706	5e-05		Bra019384	AT4G22310	Chalhoub et al.	Uncharacterized protein family (UPF0041)
BnaA03g45480D	1.78007	4.51638	1.34324	0.00015	Yes	Bra019362	AT4G22740	Chalhoub et al.	glycine-rich protein
BnaA03g46920D	3.01342	6.10464	1.01851	0.0001		Bra019209	AT4G24780	Chalhoub et al.	Pectin lyase-like superfamily protein
BnaA03g47030D	8.43813	0.632609	-3.73754	0.0013		Bra019200	AT4G24960	Chalhoub et al.	HVA22 homologue D
BnaA03g47200D	5.07547	1.83394	-1.46859	0.00025		Bra019183	AT4G25210	Chalhoub et al.	DNA-binding storekeeper protein-related transcriptional regulator
BnaA03g47220D	4.40938	1.58531	-1.47581	5e-05		Bra019181	AT4G25230	Chalhoub et al.	RPM1 interacting protein 2
BnaA03g47580D	16.1624	6.022	-1.42433	5e-05	Yes	Bra019147	AT4G25690	Chalhoub et al.	stress response NST1-like protein
BnaA03g47610D	5.11398	0.464404	-3.46099	0.013		Bra019143	AT4G25740	Chalhoub et al.	RNA binding Plectin/S10 domain-containing protein
BnaA03g48040D	5.22965	2.09927	-1.31683	5e-05	Yes	Bra019104	AT4G26450	Chalhoub et al.	hypothetical protein
BnaA03g48570D	23.0434	11.4093	-1.01414	0.00045		Bra019052	AT4G27410	Chalhoub et al.	NAC (No Apical Meristem) domain transcriptional regulator superfamily protein
BnaA03g48950D	57.7166	6.07333	-3.24843	5e-05		Bra024234	AT4G28025	Chalhoub et al.	hypothetical protein
BnaA03g49120D	9.63595	4.42894	-1.12146	5e-05	Yes	Bra024217	AT4G28220	Chalhoub et al.	NAD(P)H dehydrogenase B1
BnaA03g49130D	36.2815	8.46641	-2.09941	5e-05	Yes	Bra024216	AT4G28240	Chalhoub et al.	Wound-responsive family protein
BnaA03g49190D	7.51186	15.3178	1.02797	0.00895		Bra024209	.	Chalhoub et al.	.
BnaA03g50080D	6.19507	14.2854	1.20535	5e-05		Bra024086	AT4G30310	Chalhoub et al.	FGGY family of carbohydrate kinase
BnaA03g50740D	4.58079	2.10516	-1.12167	0.0028		Bra036972	AT4G33920	Chalhoub et al.	Protein phosphatase 2C family protein
BnaA03g50760D	9.33686	2.18301	-2.09662	0.0284		Bra017616	AT4G33960	Chalhoub et al.	hypothetical protein
BnaA03g53450D	6.56072	3.18299	-1.04347	0.0073		Bra017725	.	Chalhoub et al.	.
BnaA03g54130D	8.71606	19.3835	1.15308	5e-05		Bra017839	AT4G37610	Chalhoub et al.	BTB and TAZ domain protein 5
BnaA03g54400D	36.492	10.4332	-1.8064	0.011		Bra017872	AT4G39940	Chalhoub et al.	APS-kinase 2
BnaA03g54460D	3.03172	6.33942	1.06421	0.0004		Bra017879	AT4G39780	Chalhoub et al.	Integrase-type DNA-binding superfamily protein
BnaA03g54470D	5.0452	0.97555	-2.37062	0.0168		.	.	Blast	.
BnaA03g54620D	36.3543	13.6314	-1.41519	0.0001		Bra034523	AT1G62810	Blast	Copper amine oxidase family protein
BnaA03g55180D	6.61213	2.6468	-1.32086	0.00045		Bra005842	AT5G05140	Chalhoub et al.	Transcription elongation factor (TFIIS) family protein
BnaA03g55240D	9.49791	4.73094	-1.00548	5e-05	Yes	Bra005848	AT5G05200	Chalhoub et al.	Protein kinase superfamily protein
BnaA03g55250D	7.0596	1.78771	-1.98147	5e-05		Bra005849	AT5G05210	Chalhoub et al.	Surfeit locus protein 6
BnaA03g55270D	6.84429	0.945534	-2.8557	0.0086	Yes	Bra005851	AT5G05370	Chalhoub et al.	Cytochrome b-c1 complex%2C subunit 8 protein
BnaA03g55350D	6.73289	3.35613	-1.00443	0.00065	Yes	Bra005894	AT5G06390	Chalhoub et al.	FASCICLIN-like arabinogalactan protein 17 precursor
BnaA03g55500D	4.67663	12.0311	1.36323	5e-05		Bra005927	AT5G07200	Chalhoub et al.	gibberellin 20-oxidase 3
BnaA03g55810D	5.23005	0.521895	-3.32499	0.00745		Bra037649	.	Blast	.
BnaA03g56080D	7.70244	15.882	1.04401	0.0042		Bra006567	AT5G20630	Chalhoub et al.	germin 3
BnaA03g56240D	5.05635	1.81782	-1.47589	0.00095	Yes	Bra006753	.	Blast	.
BnaA03g56300D	5.6354	12.881	1.19265	5e-05		Bra029099	AT5G53050	Blast	alpha/beta-Hydrolases superfamily protein
BnaA03g56880D	1.06259	9.43112	3.14985	5e-05		Bra000393	AT2G45660	Chalhoub et al.	AGAMOUS-like 20
BnaA03g57390D	9.95462	4.49469	-1.14714	5e-05		Bra001182	AT3G06080	Blast	trichome birefringence-like protein (DUF828)
BnaA03g57460D	9.30875	3.98456	-1.22417	0.00355		Bra001547	AT3G14310	Blast	pectin methylesterase 3
BnaA03g57920D	13.4807	5.09014	-1.40511	0.0002		Bra013209	AT2G04400	Chalhoub et al.	Aldolase-type TIM barrel family protein
BnaA03g58940D	8.58269	2.3862	-1.84671	5e-05		Bra024191	AT4G28540	Chalhoub et al.	casein kinase I-like 6
BnaA03g59010D	17.8622	8.88538	-1.0074	5e-05	Yes	Bra024182	AT4G28740	Chalhoub et al.	LOW PSII ACCUMULATION-like protein
BnaA03g59800D	57.5254	19.1628	-1.58589	5e-05	Yes	Bra034466	AT1G62180	Chalhoub et al.	5'adenylylphosphosulfate reductase 2
BnaA03g60000D	17.7397	5.62271	-1.65764	0.0112		Bra038569	AT1G61120	Chalhoub et al.	terpene synthase 04
BnaA04g00320D	12.396	25.7843	1.05662	0.00025		Bra014387	AT3G62870	Chalhoub et al.	Ribosomal protein L7Ae/L30e/S12e/Gadd45 family protein
BnaA04g01110D	40.9858	20.2095	-1.02009	5e-05		Bra014472	AT3G60770	Chalhoub et al.	Ribosomal protein S13/S15
BnaA04g01170D	4.46747	0.667112	-2.74346	0.01645	Yes	Bra014476	AT3G60690	Chalhoub et al.	SAUR-like auxin-responsive protein family
BnaA04g01240D	10.2438	4.82891	-1.08499	5e-05	Yes	Bra014482	AT3G60590	Chalhoub et al.	cytochrome P450 family protein
BnaA04g01780D	74.853	32.7604	-1.19211	5e-05		Bra014550	AT3G59010	Chalhoub et al.	pectin methylesterase 61
BnaA04g02420D	4.92541	1.06168	-2.2139	0.0309		.	AT3G57400	Chalhoub et al.	transmembrane protein
BnaA04g02470D	13.2116	3.94996	-1.74189	5e-05		Bra014633	AT3G57290	Chalhoub et al.	eukaryotic translation initiation factor 3E
BnaA04g02490D	23.9251	9.15921	-1.38523	0.0001		Bra014635	AT3G57260	Chalhoub et al.	beta-1%2C3-glucanase 2
BnaA04g02760D	126.059	53.2217	-1.24401	5e-05		Bra014671	AT3G56800	Chalhoub et al.	calmodulin 3
BnaA04g02800D	15.4225	7.65816	-1.00996	0.00615		Bra014665	AT3G56880	Chalhoub et al.	VQ motif-containing protein
BnaA04g02970D	59.5994	17.3442	-1.78085	0.0372		.	AT3G57010	Chalhoub et al.	Calcium-dependent phosphotriesterase superfamily protein
BnaA04g03270D	5.7512	2.05065	-1.48778	0.0001		Bra014711	AT3G56050	Chalhoub et al.	Protein kinase family protein
BnaA04g03340D	3.99129	1.53109	-1.3823	5e-05		Bra014719	AT3G55850	Chalhoub et al.	Amidohydrolase family
BnaA04g03370D	6.33523	3.06683	-1.04665	0.00395		Bra014721	AT3G55770	Chalhoub et al.	GATA type zinc finger transcription factor family protein
BnaA04g03590D	59.9701	29.7289	-1.01238	5e-05		Bra014744	AT3G55440	Chalhoub et al.	triosephosphate isomerase
BnaA04g05850D	69.2609	27.4367	-1.33593	5e-05		Bra033467	AT3G51920	Chalhoub et al.	calmodulin 9
BnaA04g07520D	24.2774	11.3311	-1.09932	0.00345		Bra035384	AT5G35735	Chalhoub et al.	Auxin-responsive family protein
BnaA04g07970D	5.34936	2.34059	-1.19249	0.0014		Bra028112	.	Chalhoub et al.	.
BnaA04g08360D	5.63793	2.61221	-1.1099	0.00015	Yes	Bra028155	AT5G37850	Chalhoub et al.	pfkB-like carbohydrate kinase family protein
BnaA04g08480D	7.02575	3.44951	-1.02626	5e-05	Yes	Bra028165	AT5G38260	Chalhoub et al.	Protein kinase superfamily protein
BnaA04g08490D	12.9202	1.70743	-2.91973	0.04105	Yes	Bra028166	AT5G38130	Chalhoub et al.	HXXXD-type acyl-transferase family protein
BnaA04g09760D	5.65084	1.55857	-1.85824	5e-05		Bra025627	AT5G39990	Chalhoub et al.	Core-2/I-branching beta-1%2C6-N-acetylglucosaminyltransferase family protein
BnaA04g09880D	6.64252	0.566838	-3.55072	0.0015		Bra025612	AT2G04690	Chalhoub et al.	Pyridoxamine 5'-phosphate oxidase family protein
BnaA04g09900D	73.6503	27.0466	-1.44524	5e-05		Bra025610	AT2G04700	Chalhoub et al.	ferredoxin thioredoxin reductase catalytic beta chain family protein
BnaA04g10600D	46.6039	11.7215	-1.99129	5e-05		Bra025547	AT5G40780	Chalhoub et al.	lysine histidine transporter 1
BnaA04g11100D	6.70991	1.6506	-2.02331	5e-05	Yes	Bra025504	AT5G41350	Chalhoub et al.	RING/U-box superfamily protein
BnaA04g11200D	6.00071	2.78005	-1.11002	0.0096	Yes	Bra025491	AT5G41560	Chalhoub et al.	DET1 complexing ubiquitin ligase
BnaA04g12340D	1.44721	7.68578	2.40892	0.00535	Yes	Bra030285	AT2G21650	Chalhoub et al.	Homeodomain-like superfamily protein
BnaA04g12350D	86.7436	203.909	1.2331	0.00045	Yes	Bra030284	AT2G21690	Chalhoub et al.	RNA-binding (RRM/RBD/RNP motifs) family protein
BnaA04g12800D	6.82793	2.78186	-1.2954	0.0001		Bra030245	AT2G22360	Chalhoub et al.	DNAJ heat shock family protein
BnaA04g12890D	7.25975	15.9839	1.13863	5e-05		Bra030238	AT2G22430	Chalhoub et al.	homeobox protein 6
BnaA04g13080D	42.5633	90.6669	1.09097	0.02855		Bra030220	AT2G22660	Blast	DNA-binding protein%2C putative (duplicated DUF1399)
BnaA04g13930D	11.145	23.2106	1.05839	5e-05		Bra032139	AT2G23820	Chalhoub et al.	Metal-dependent phosphohydrolase
BnaA04g14130D	122.121	58.6699	-1.05762	5e-05		Bra032118	AT2G24200	Chalhoub et al.	Cytosol aminopeptidase family protein
BnaA04g14140D	23.2088	1.69809	-3.77269	5e-05		.	.	Blast	.
BnaA04g14220D	6.13742	12.3514	1.00897	0.00035		Bra032110	AT2G24270	Chalhoub et al.	aldehyde dehydrogenase 11A3
BnaA04g14430D	2.51655	5.64917	1.16659	5e-05	Yes	Bra032089	AT2G24500	Chalhoub et al.	Zinc finger protein 622
BnaA04g14520D	4.10549	10.1307	1.30311	5e-05		Bra032082	AT2G24590	Chalhoub et al.	RNA recognition motif and CCHC-type zinc finger domains containing protein
BnaA04g15550D	21.8124	9.05328	-1.26864	5e-05		Bra034317	AT2G27030	Chalhoub et al.	calmodulin 5
BnaA04g15780D	17.9785	8.5622	-1.07022	0.00075	Yes	.	AT2G27290	Chalhoub et al.	FAM210B-like protein%2C putative (DUF1279)
BnaA04g15790D	7.97361	3.79349	-1.07171	0.00235		Bra034346	AT2G27310	Chalhoub et al.	F-box family protein
BnaA04g16620D	41.2451	18.1923	-1.18089	0.00045	Yes	Bra035673	AT2G28740	Chalhoub et al.	histone H4
BnaA04g16690D	186.794	52.4327	-1.83291	5e-05	Yes	Bra035669	AT2G28800	Chalhoub et al.	63 kDa inner membrane family protein
BnaA04g17420D	6.01277	1.90003	-1.662	5e-05		Bra021623	AT2G30250	Chalhoub et al.	WRKY DNA-binding protein 25
BnaA04g17470D	11.2327	2.5959	-2.11339	5e-05		Bra021628	AT2G30360	Chalhoub et al.	SOS3-interacting protein 4
BnaA04g17540D	39.9737	14.643	-1.44884	5e-05		Bra021634	AT2G30440	Chalhoub et al.	thylakoid processing peptide
BnaA04g17910D	177.148	75.2334	-1.23551	5e-05		Bra021673	AT2G30870	Chalhoub et al.	glutathione S-transferase PHI 10
BnaA04g18600D	53.1418	21.3776	-1.31375	5e-05		Bra021759	AT2G31880	Chalhoub et al.	Leucine-rich repeat protein kinase family protein
BnaA04g18860D	4.20662	8.5537	1.02389	5e-05	Yes	Bra021797	AT2G32620	Chalhoub et al.	cellulose synthase-like B
BnaA04g19410D	260.039	128.043	-1.0221	5e-05		Bra021847	AT2G33380	Chalhoub et al.	Caleosin-related family protein
BnaA04g19750D	32.0464	14.361	-1.15801	5e-05	Yes	Bra021874	AT2G33770	Chalhoub et al.	phosphate 2
BnaA04g20010D	14.9151	7.20982	-1.04874	5e-05	Yes	Bra021898	AT2G34250	Blast	SecY protein transport family protein
BnaA04g20030D	6.67344	2.43831	-1.45255	5e-05		Bra021900	AT1G29350	Blast	RNA polymerase II degradation factor-like protein (DUF1296)
BnaA04g20040D	15.1887	5.99571	-1.341	0.00055		Bra021898	AT2G34250	Chalhoub et al.	SecY protein transport family protein
BnaA04g20090D	8.57743	2.01529	-2.08956	0.012		Bra021903	AT2G34340	Chalhoub et al.	senescence regulator (Protein of unknown function%2C DUF584)
BnaA04g20220D	22.9539	8.58545	-1.41877	5e-05		Bra021918	AT2G34520	Chalhoub et al.	mitochondrial ribosomal protein S14
BnaA04g20410D	8.84715	2.78794	-1.66601	5e-05	Yes	Bra021936	AT2G34860	Chalhoub et al.	DnaJ/Hsp40 cysteine-rich domain superfamily protein
BnaA04g20490D	1.59505	4.74696	1.5734	5e-05		Bra021945	AT2G35050	Chalhoub et al.	kinase superfamily with octicosapeptide/Phox/Bem1p domain-containing protein
BnaA04g20520D	1.54192	4.21304	1.45014	5e-05	Yes	Bra017316	AT2G35530	Chalhoub et al.	basic region/leucine zipper transcription factor 16
BnaA04g20540D	3.36499	11.7205	1.80036	5e-05	Yes	Bra017314	AT2G35580	Chalhoub et al.	Serine protease inhibitor (SERPIN) family protein
BnaA04g20720D	5.69516	2.77595	-1.03675	0.0061		Bra017301	AT2G35710	Chalhoub et al.	Nucleotide-diphospho-sugar transferases superfamily protein
BnaA04g22040D	6.01074	1.89895	-1.66235	5e-05		Bra017117	AT2G38470	Chalhoub et al.	WRKY DNA-binding protein 33
BnaA04g23490D	2.17617	6.24919	1.52188	5e-05		Bra016973	AT2G40760	Chalhoub et al.	Rhodanese/Cell cycle control phosphatase superfamily protein
BnaA04g23590D	8.39081	3.40087	-1.3029	0.00035		Bra016965	AT2G40880	Chalhoub et al.	cystatin A
BnaA04g23940D	4.47243	2.06362	-1.11588	0.0005		Bra016932	AT2G41460	Chalhoub et al.	apurinic endonuclease-redox protein
BnaA04g23950D	6.05354	2.57295	-1.23435	0.00105		Bra016931	AT2G41475	Chalhoub et al.	Embryo-specific protein 3%2C (ATS3)
BnaA04g24630D	53.2258	22.4284	-1.2468	5e-05	Yes	Bra016862	AT2G42690	Chalhoub et al.	alpha/beta-Hydrolases superfamily protein
BnaA04g24890D	4.21302	1.1485	-1.87511	5e-05		.	AT2G43210	Chalhoub et al.	Ubiquitin-like superfamily protein
BnaA04g25030D	5.0356	2.06041	-1.28923	0.00075	Yes	Bra037719	AT2G43330	Chalhoub et al.	inositol transporter 1
BnaA04g25260D	5.84735	1.16142	-2.3319	0.0328		Bra037696	AT2G43640	Chalhoub et al.	Signal recognition particle%2C SRP9/SRP14 subunit
BnaA04g26320D	3.84528	15.2243	1.98521	5e-05	Yes	Bra039324	AT2G45660	Chalhoub et al.	AGAMOUS-like 20
BnaA04g26380D	13.7959	6.68089	-1.04612	0.00015	Yes	Bra039320	AT2G45740	Chalhoub et al.	peroxin 11D
BnaA04g27110D	7.50638	2.98505	-1.33036	0.0011	Yes	Bra039268	AT2G46650	Chalhoub et al.	cytochrome B5 isoform C
BnaA04g27330D	4.74002	9.62267	1.02155	5e-05	Yes	Bra014497	AT3G60320	Blast	bZIP domain class transcription factor (DUF630 and DUF632)
BnaA04g28040D	1.67553	4.17365	1.31669	0.00045	Yes	Bra032050	AT4G02720	Blast	Ras-induced vulval development antagonist protein
BnaA04g28480D	21.4041	9.56182	-1.16253	5e-05	Yes	Bra039995	AT2G29670	Chalhoub et al.	Tetratricopeptide repeat (TPR)-like superfamily protein
BnaA04g28630D	29.8976	10.5725	-1.49971	5e-05		Bra039980	AT2G29420	Chalhoub et al.	glutathione S-transferase tau 7
BnaA04g29080D	9.46613	4.07078	-1.21747	0.001		Bra038030	AT2G35040	Blast	AICARFT/IMPCHase bienzyme family protein
BnaA04g29140D	4.22229	1.95695	-1.10942	0.00165		Bra017160	AT2G37700	Blast	Fatty acid hydroxylase superfamily
BnaA04g29210D	300.924	129.225	-1.21951	5e-05	Yes	Bra017201	AT2G37220	Blast	RNA-binding (RRM/RBD/RNP motifs) family protein
BnaA04g29670D	4.28226	2.0486	-1.06373	0.0006		Bra039279	AT2G46510	Chalhoub et al.	ABA-inducible BHLH-type transcription factor
BnaA05g00170D	7.95814	3.5169	-1.17813	0.00865	Yes	Bra004424	AT2G47880	Chalhoub et al.	Glutaredoxin family protein
BnaA05g00280D	9.3247	31.204	1.7426	5e-05		Bra004435	AT2G47710	Chalhoub et al.	Adenine nucleotide alpha hydrolases-like superfamily protein
BnaA05g00640D	50.0745	14.793	-1.75916	5e-05		.	.	Chalhoub et al.	.
BnaA05g00990D	9.80175	3.52605	-1.47499	0.00015		Bra004497	AT2G46910	Chalhoub et al.	Plastid-lipid associated protein PAP / fibrillin family protein
BnaA05g01340D	9.65855	1.17933	-3.03384	0.00315		Bra004533	AT2G46505	Chalhoub et al.	succinate dehydrogenase subunit 4
BnaA05g01350D	19.7202	8.25898	-1.25564	5e-05	Yes	Bra004534	AT2G46490	Chalhoub et al.	hypothetical protein
BnaA05g01420D	21.1571	6.36954	-1.73188	0.03925		.	AT2G46390	Chalhoub et al.	succinate dehydrogenase subunit
BnaA05g01590D	18.6235	8.93146	-1.06016	0.0001	Yes	Bra004556	AT2G46220	Chalhoub et al.	DUF2358 family protein (DUF2358)
BnaA05g02780D	47.3057	9.7249	-2.28226	0.01185		Bra004683	.	Chalhoub et al.	.
BnaA05g03390D	15.4108	0.594732	-4.69556	0.00575		Bra004768	AT2G43535	Chalhoub et al.	Scorpion toxin-like knottin superfamily protein
BnaA05g03550D	12.7105	5.06946	-1.32612	5e-05		Bra004784	AT2G43790	Chalhoub et al.	MAP kinase 6
BnaA05g03640D	31.3318	15.3105	-1.0331	0.0044		Bra004794	AT2G43945	Chalhoub et al.	hypothetical protein
BnaA05g03790D	13.0775	4.98314	-1.39195	5e-05		Bra004810	AT2G44160	Chalhoub et al.	methylenetetrahydrofolate reductase 2
BnaA05g03810D	4.27671	2.06614	-1.04956	0.0001		Bra004812	AT2G44200	Chalhoub et al.	pre-mRNA splicing factor domain-containing protein
BnaA05g04150D	10.4576	1.515	-2.78716	0.01935		Bra004847	AT2G44578	Chalhoub et al.	RING/U-box superfamily protein
BnaA05g04220D	10.9607	1.66625	-2.71766	0.0149		Bra004855	AT2G44670	Chalhoub et al.	senescence-associated family protein (DUF581)
BnaA05g04230D	4.67608	2.17544	-1.10399	0.00165	Yes	Bra004856	AT2G44680	Chalhoub et al.	casein kinase II beta subunit 4
BnaA05g04510D	5.33303	1.9263	-1.46913	5e-05		Bra004884	AT2G45030	Chalhoub et al.	Translation elongation factor EFG/EF2 protein
BnaA05g04540D	27.8146	9.28125	-1.58345	5e-05		Bra004887	AT2G45070	Chalhoub et al.	Preprotein translocase Sec%2C Sec61-beta subunit protein
BnaA05g05010D	0.756072	4.82567	2.67413	5e-05	Yes	Bra004928	AT2G45660	Chalhoub et al.	AGAMOUS-like 20
BnaA05g05070D	1.95044	4.34412	1.15527	5e-05	Yes	Bra004933	AT2G45750	Chalhoub et al.	S-adenosyl-L-methionine-dependent methyltransferases superfamily protein
BnaA05g05120D	9.05919	3.883	-1.22221	0.00055		Bra004938	AT2G45790	Chalhoub et al.	phosphomannomutase
BnaA05g05200D	5.8935	2.60882	-1.17572	5e-05		Bra004947	AT2G45920	Chalhoub et al.	U-box domain-containing protein
BnaA05g05290D	23.8236	11.7559	-1.01901	0.00445		Bra004954	AT2G45990	Chalhoub et al.	ribosomal RNA small subunit methyltransferase G
BnaA05g05610D	10.5809	4.18858	-1.33693	0.00025		Bra004996	AT2G39980	Chalhoub et al.	HXXXD-type acyl-transferase family protein
BnaA05g05630D	14.0624	4.97527	-1.499	0.0001		Bra004998	AT2G39960	Chalhoub et al.	Microsomal signal peptidase 25 kDa subunit (SPC25)
BnaA05g06060D	4.11568	1.82772	-1.17108	5e-05		Bra005056	.	Chalhoub et al.	.
BnaA05g06230D	4.50178	0.821255	-2.45459	5e-05		Bra005071	.	Chalhoub et al.	.
BnaA05g06520D	263.716	120.755	-1.1269	5e-05		Bra005134	AT2G38140	Chalhoub et al.	plastid-specific ribosomal protein 4
BnaA05g06800D	9.2324	4.32846	-1.09285	5e-05		Bra005159	AT2G37790	Chalhoub et al.	NAD(P)-linked oxidoreductase superfamily protein
BnaA05g07030D	7.75043	2.00412	-1.95131	5e-05		Bra005191	AT2G37480	Chalhoub et al.	hypothetical protein
BnaA05g07100D	14.413	4.61357	-1.64341	5e-05		Bra005199	AT2G37410	Chalhoub et al.	translocase inner membrane subunit 17-2
BnaA05g07240D	115.594	19.8353	-2.54292	5e-05		Bra005212	AT2G37220	Chalhoub et al.	RNA-binding (RRM/RBD/RNP motifs) family protein
BnaA05g07290D	11.7615	48.3922	2.04071	5e-05		Bra005215	AT2G37180	Chalhoub et al.	Aquaporin-like superfamily protein
BnaA05g07300D	158.761	65.3766	-1.28001	5e-05		Bra005216	AT2G37180	Chalhoub et al.	Aquaporin-like superfamily protein
BnaA05g07380D	5.31808	1.80052	-1.5625	5e-05		Bra005222	AT2G37035	Chalhoub et al.	transmembrane protein
BnaA05g07740D	11.5791	4.39609	-1.39724	0.00045		Bra005258	AT2G36620	Chalhoub et al.	ribosomal protein L24
BnaA05g07770D	22.8404	8.841	-1.36931	5e-05	Yes	Bra005261	AT2G36530	Chalhoub et al.	Enolase
BnaA05g07860D	7.00424	1.27359	-2.45933	5e-05		Bra005269	AT2G36390	Chalhoub et al.	starch branching enzyme 2.1
BnaA05g07870D	2.15957	4.52258	1.0664	5e-05	Yes	Bra005271	.	Chalhoub et al.	.
BnaA05g07930D	5.65839	0.258438	-4.4525	5e-05		Bra005277	.	Chalhoub et al.	.
BnaA05g07970D	47.8922	4.65302	-3.36355	5e-05		Bra005282	AT2G36320	Chalhoub et al.	A20/AN1-like zinc finger family protein
BnaA05g07980D	5.74667	2.0764	-1.46864	0.00015		Bra005283	AT2G36310	Chalhoub et al.	uridine-ribohydrolase 1
BnaA05g08010D	6.2574	2.01649	-1.63372	0.0001		Bra005286	AT2G36290	Chalhoub et al.	alpha/beta-Hydrolases superfamily protein
BnaA05g08070D	5.13936	1.89791	-1.43718	0.00015		Bra005291	AT2G36220	Chalhoub et al.	hypothetical protein
BnaA05g08120D	8.43878	1.17833	-2.8403	0.0043		.	AT2G36170	Chalhoub et al.	60S ribosomal protein L40-1
BnaA05g08140D	15.3758	6.97774	-1.13983	0.0007		Bra005297	AT2G36130	Chalhoub et al.	Cyclophilin-like peptidyl-prolyl cis-trans isomerase family protein
BnaA05g08250D	16.757	6.93948	-1.27186	0.00015		Bra005306	AT2G35880	Chalhoub et al.	TPX2 (targeting protein for Xklp2) protein family
BnaA05g08780D	5.06598	1.5638	-1.69579	5e-05		Bra005363	AT2G35155	Chalhoub et al.	Trypsin family protein
BnaA05g08860D	7.41557	3.70172	-1.00236	0.00025		Bra005371	AT2G35040	Chalhoub et al.	AICARFT/IMPCHase bienzyme family protein
BnaA05g08950D	18.115	5.97262	-1.60075	5e-05		Bra005378	AT2G34930	Chalhoub et al.	disease resistance family protein / LRR family protein
BnaA05g09180D	183.439	11.0892	-4.04807	0.001		.	AT2G34620	Chalhoub et al.	Mitochondrial transcription termination factor family protein
BnaA05g09450D	9.91673	0.14299	-6.11587	0.00605		Bra005428	AT2G34390	Chalhoub et al.	NOD26-like intrinsic protein 2%3B1
BnaA05g10480D	90.55	33.5707	-1.43151	5e-05		Bra005522	AT2G33150	Chalhoub et al.	peroxisomal 3-ketoacyl-CoA thiolase 3
BnaA05g10710D	8.82509	4.13201	-1.09477	5e-05	Yes	Bra005573	AT2G32230	Chalhoub et al.	proteinaceous RNase P 1
BnaA05g10740D	8.71494	3.28098	-1.40937	5e-05		Bra005576	.	Chalhoub et al.	.
BnaA05g10780D	1.67157	4.17084	1.31913	5e-05	Yes	Bra005581	AT2G32290	Chalhoub et al.	beta-amylase 6
BnaA05g11150D	2.15499	5.16669	1.26156	5e-05	Yes	Bra005639	AT2G31820	Chalhoub et al.	Ankyrin repeat family protein
BnaA05g11160D	2.3634	5.43461	1.20131	5e-05		Bra005640	AT2G31810	Chalhoub et al.	ACT domain-containing small subunit of acetolactate synthase protein
BnaA05g12320D	3.98506	1.80076	-1.14599	0.00545		Bra018344	AT2G30040	Chalhoub et al.	mitogen-activated protein kinase kinase kinase 14
BnaA05g12360D	20.5346	48.9811	1.25417	5e-05		Bra018348	AT2G29980	Chalhoub et al.	fatty acid desaturase 3
BnaA05g12370D	5.72023	2.48171	-1.20474	5e-05		Bra018369	AT2G29660	Chalhoub et al.	zinc finger (C2H2 type) family protein
BnaA05g13500D	10.0718	4.80266	-1.06841	0.00065		Bra037094	AT1G55920	Chalhoub et al.	serine acetyltransferase 2%3B1
BnaA05g14370D	0.375841	4.76273	3.6636	0.0057	Yes	Bra010048	.	Blast	.
BnaA05g14890D	4.60402	11.9638	1.37771	5e-05		Bra030386	AT1G52400	Chalhoub et al.	beta glucosidase 18
BnaA05g15170D	2.25405	5.93812	1.39748	5e-05		Bra030411	AT1G51890	Chalhoub et al.	Leucine-rich repeat protein kinase family protein
BnaA05g16130D	36.9909	79.0978	1.09647	5e-05		Bra032288	AT1G49500	Chalhoub et al.	transcription initiation factor TFIID subunit 1b-like protein
BnaA05g16370D	26.7214	97.7117	1.87054	5e-05		Bra033851	AT1G32160	Chalhoub et al.	beta-casein (DUF760)
BnaA05g16450D	1.3924	6.17894	2.14979	5e-05		Bra033858	AT1G32090	Chalhoub et al.	early-responsive to dehydration stress protein (ERD4)
BnaA05g16470D	1.78137	6.98319	1.9709	5e-05		Bra033860	AT1G32070	Chalhoub et al.	nuclear shuttle interacting
BnaA05g16520D	1.36631	5.30971	1.95835	5e-05		Bra033865	AT1G31930	Chalhoub et al.	extra-large GTP-binding protein 3
BnaA05g16530D	3.78121	7.6388	1.0145	5e-05		Bra033866	AT1G31920	Chalhoub et al.	Tetratricopeptide repeat (TPR)-like superfamily protein
BnaA05g16640D	2.00673	5.00091	1.31735	5e-05		Bra033882	AT3G23080	Chalhoub et al.	Polyketide cyclase/dehydrase and lipid transport superfamily protein
BnaA05g16980D	13.4358	28.3651	1.07803	0.00505		Bra040829	AT3G22680	Chalhoub et al.	RNA-DIRECTED DNA METHYLATION 1
BnaA05g17000D	9.29825	21.808	1.22983	0.00165		Bra040831	AT3G22630	Chalhoub et al.	20S proteasome beta subunit D1
BnaA05g17120D	2.61227	5.74863	1.13792	5e-05	Yes	Bra039958	AT3G22520	Chalhoub et al.	spindle assembly abnormal protein
BnaA05g17180D	5.49309	14.4036	1.39075	5e-05		Bra039953	AT3G22425	Chalhoub et al.	imidazoleglycerol-phosphate dehydratase
BnaA05g18210D	6.45222	1.94762	-1.72808	5e-05		Bra034418	.	Chalhoub et al.	.
BnaA05g18320D	4.79132	15.0753	1.6537	5e-05		Bra034430	AT1G35160	Chalhoub et al.	GF14 protein phi chain
BnaA05g18690D	15.7287	5.73464	-1.45562	5e-05		Bra035787	AT3G20380	Chalhoub et al.	TRAF-like family protein
BnaA05g19010D	0.755166	4.51017	2.57832	0.0307		Bra035812	AT3G20130	Chalhoub et al.	cytochrome P450%2C family 705%2C subfamily A%2C polypeptide 22
BnaA05g19050D	0.645637	4.78257	2.88899	0.00125	Yes	Bra030382	.	Blast	.
BnaA05g19090D	0.910127	7.50313	3.04335	0.00335		Bra035819	AT3G20060	Chalhoub et al.	ubiquitin-conjugating enzyme19
BnaA05g19360D	9.60486	4.24458	-1.17814	0.0004	Yes	Bra022458	AT3G19810	Chalhoub et al.	BTB/POZ domain protein%2C putative (DUF177)
BnaA05g20490D	6.24697	2.24476	-1.47659	0.00045		Bra022436	AT3G19580	Chalhoub et al.	zinc-finger protein 2
BnaA05g20580D	9.16502	21.1975	1.20969	5e-05		Bra022427	AT3G19490	Chalhoub et al.	sodium:hydrogen antiporter 1
BnaA05g21170D	5.00711	2.09676	-1.25582	0.00035		Bra022373	.	Chalhoub et al.	.
BnaA05g21210D	32.5579	72.9915	1.16472	0.00125		Bra022369	AT3G18890	Chalhoub et al.	NAD(P)-binding Rossmann-fold superfamily protein
BnaA05g21380D	2.27036	6.21352	1.45249	0.0005		Bra022354	AT3G18773	Chalhoub et al.	RING/U-box superfamily protein
BnaA05g21410D	5.68702	14.8197	1.38178	0.00015		Bra022351	AT3G18740	Chalhoub et al.	Ribosomal protein L7Ae/L30e/S12e/Gadd45 family protein
BnaA05g22280D	10.4331	22.9686	1.1385	5e-05		Bra022264	AT3G17940	Chalhoub et al.	Galactose mutarotase-like superfamily protein
BnaA05g24100D	377.041	783.701	1.05558	0.0001		Bra027243	AT3G15450	Chalhoub et al.	aluminum induced protein with YGL and LRDR motifs
BnaA05g25830D	6.27873	2.45124	-1.35696	0.00015	Yes	Bra027431	AT3G13470	Chalhoub et al.	TCP-1/cpn60 chaperonin family protein
BnaA05g26030D	8.80237	1.92873	-2.19024	0.0277	Yes	Bra034691	.	Blast	.
BnaA05g26360D	9.74728	4.54427	-1.10095	0.0019		Bra034725	AT3G12830	Chalhoub et al.	SAUR-like auxin-responsive protein family
BnaA05g26470D	5.16759	11.4274	1.14493	5e-05		Bra034739	AT3G12710	Chalhoub et al.	DNA glycosylase superfamily protein
BnaA05g26660D	17.9003	0	#NAME?	5e-05		Bra034755	AT3G12490	Blast	cystatin B
BnaA05g27200D	100.594	225.115	1.16211	5e-05		Bra034800	AT3G11930	Chalhoub et al.	Adenine nucleotide alpha hydrolases-like superfamily protein
BnaA05g27390D	7.636	17.1134	1.16424	5e-05		Bra034818	AT3G11690	Chalhoub et al.	hypothetical protein
BnaA05g29310D	9.05982	3.19304	-1.50455	5e-05		Bra029740	AT3G09020	Chalhoub et al.	alpha 1%2C4-glycosyltransferase family protein
BnaA05g29500D	21.56	6.17892	-1.80293	5e-05		Bra029712	AT3G08730	Chalhoub et al.	protein-serine kinase 1
BnaA05g29510D	19.6849	6.51304	-1.59569	5e-05	Yes	.	AT3G08710	Chalhoub et al.	thioredoxin H-type 9
BnaA05g29640D	44.5006	21.2596	-1.06571	0.00315	Yes	Bra029700	AT3G08590	Chalhoub et al.	Phosphoglycerate mutase%2C 2%2C3-bisphosphoglycerate-independent
BnaA05g29710D	25.4044	12.4528	-1.02861	5e-05	Yes	Bra029693	AT3G08030	Chalhoub et al.	DNA-directed RNA polymerase subunit beta (Protein of unknown function%2C DUF642)
BnaA05g30650D	10.3147	3.79126	-1.44395	0.00015	Yes	Bra029604	.	Chalhoub et al.	.
BnaA05g30880D	2.43419	6.55588	1.42935	5e-05	Yes	Bra029581	AT3G06483	Chalhoub et al.	pyruvate dehydrogenase kinase
BnaA05g31370D	6.46651	3.094	-1.06352	0.00245		Bra010755	.	Blast	.
BnaA05g32040D	14.6271	7.30812	-1.00108	0.0001	Yes	Bra039460	AT3G05120	Chalhoub et al.	alpha/beta-Hydrolases superfamily protein
BnaA05g32250D	6.28902	13.5193	1.10411	5e-05	Yes	Bra032027	AT3G02950	Chalhoub et al.	Tho complex subunit 7/Mft1p
BnaA05g32480D	10.5855	4.62417	-1.19483	5e-05		Bra032004	AT3G03250	Chalhoub et al.	UDP-GLUCOSE PYROPHOSPHORYLASE 1
BnaA05g32880D	4.50728	0.485636	-3.21431	5e-05		Bra031987	AT3G03540	Chalhoub et al.	non-specific phospholipase C5
BnaA05g33020D	28.0994	4.5171	-2.63707	0.005	Yes	.	AT3G04400	Chalhoub et al.	Ribosomal protein L14p/L23e family protein
BnaA05g33200D	69.9288	17.7301	-1.97968	5e-05		Bra040213	AT3G04120	Chalhoub et al.	glyceraldehyde-3-phosphate dehydrogenase C subunit 1
BnaA05g33440D	4.50538	1.91931	-1.23106	0.0007		Bra040591	AT3G02530	Chalhoub et al.	TCP-1/cpn60 chaperonin family protein
BnaA05g33720D	12.228	28.6089	1.22628	5e-05		Bra040546	AT3G01670	Chalhoub et al.	sieve element occlusion protein
BnaA05g33830D	72.0827	153.5	1.09052	5e-05	Yes	Bra039115	AT3G01480	Chalhoub et al.	cyclophilin 38
BnaA05g33840D	20.6632	49.5986	1.26324	5e-05	Yes	Bra039116	AT3G01470	Chalhoub et al.	homeobox 1
BnaA05g33870D	8.10872	17.5307	1.11234	0.0004		Bra039119	AT3G01435	Chalhoub et al.	Expressed protein
BnaA05g33900D	78.0979	159.745	1.03241	5e-05	Yes	Bra039122	AT3G01380	Chalhoub et al.	sulfatase and phosphatidylinositolglycan class N domain-containing protein
BnaA05g33910D	4.38435	9.56693	1.12569	5e-05	Yes	Bra039123	AT3G01370	Chalhoub et al.	CRM family member 2
BnaA05g34770D	27.3513	12.2229	-1.16202	5e-05		Bra005097	AT2G38550	Chalhoub et al.	Transmembrane proteins 14C
BnaA05g35110D	2.79124	6.05234	1.11659	5e-05		Bra005553	AT2G32840	Chalhoub et al.	proline-rich family protein
BnaA05g35130D	28.4114	80.0254	1.49399	0.0002		Bra005609	AT2G32150	Blast	Haloacid dehalogenase-like hydrolase (HAD) superfamily protein
BnaA05g35470D	5.31702	1.62124	-1.71352	5e-05		Bra018364	AT2G29730	Chalhoub et al.	UDP-glucosyl transferase 71D1
BnaA05g36340D	1.56131	5.61819	1.84735	5e-05		Bra040386	.	Chalhoub et al.	.
BnaA05g36380D	2.92265	6.13379	1.0695	5e-05		Bra032267	AT1G48840	Chalhoub et al.	heat-inducible transcription repressor (DUF639)
BnaA05g36480D	1.29443	5.03546	1.95981	5e-05		Bra032258	AT1G48620	Chalhoub et al.	high mobility group A5
BnaA05g37050D	5.24204	2.35719	-1.15306	0.00325		Bra027426	AT3G13510	Blast	carboxyl-terminal peptidase%2C putative (DUF239)
BnaA05g37310D	17.3024	36.095	1.06083	5e-05		Bra031957	AT3G03990	Chalhoub et al.	alpha/beta-Hydrolases superfamily protein
BnaA06g00770D	18.7464	6.93263	-1.43514	5e-05		Bra039685	AT1G53690	Chalhoub et al.	DNA directed RNA polymerase%2C 7 kDa subunit
BnaA06g00980D	9.96289	3.87827	-1.36115	5e-05	Yes	Bra039668	AT1G53390	Chalhoub et al.	P-loop containing nucleoside triphosphate hydrolases superfamily protein
BnaA06g01040D	14.7813	6.09041	-1.27916	0.0006	Yes	Bra039664	AT3G15010	Chalhoub et al.	RNA-binding (RRM/RBD/RNP motifs) family protein
BnaA06g01390D	1852.95	553.365	-1.74352	5e-05		Bra037958	AT1G54040	Blast	epithiospecifier protein
BnaA06g01420D	26.7998	11.8849	-1.17309	0.00045		Bra037955	AT1G54030	Chalhoub et al.	GDSL-like Lipase/Acylhydrolase superfamily protein
BnaA06g01730D	29.9326	78.9804	1.39978	0.0003		Bra019002	.	Chalhoub et al.	.
BnaA06g01980D	194.608	76.0974	-1.35465	5e-05		Bra018941	.	Chalhoub et al.	.
BnaA06g02010D	8.12929	1.65071	-2.30005	5e-05		Bra018938	AT1G51950	Chalhoub et al.	indole-3-acetic acid inducible 18
BnaA06g02080D	17.6636	5.90004	-1.58199	0.0263		Bra018932	AT1G51780	Chalhoub et al.	IAA-amino acid hydrolase ILR1-like 5
BnaA06g02440D	13.6431	3.72069	-1.87453	5e-05		.	AT1G51210	Chalhoub et al.	UDP-Glycosyltransferase superfamily protein
BnaA06g02980D	6.38478	0.929355	-2.78033	0.00035		Bra018807	AT1G49660	Chalhoub et al.	carboxyesterase 5
BnaA06g03700D	9.06696	4.32489	-1.06796	0.00155		Bra018736	AT1G48570	Chalhoub et al.	zinc finger (Ran-binding) family protein
BnaA06g03740D	4.10053	1.69455	-1.27491	0.00035		Bra018732	AT1G48550	Chalhoub et al.	Vacuolar protein sorting-associated protein 26
BnaA06g03860D	10.597	4.33938	-1.28809	0.0033		Bra018723	AT1G48330	Chalhoub et al.	SsrA-binding protein
BnaA06g04820D	573.991	181.117	-1.66411	5e-05		Bra018629	AT1G08380	Chalhoub et al.	photosystem I subunit O
BnaA06g05000D	5.50211	14.842	1.43163	5e-05	Yes	Bra018611	AT1G08630	Chalhoub et al.	threonine aldolase 1
BnaA06g05010D	7.69657	2.20681	-1.80225	5e-05		Bra018610	AT1G08640	Chalhoub et al.	Chloroplast J-like domain 1
BnaA06g05050D	4.12434	1.72073	-1.26114	0.0026		Bra018606	AT1G08700	Chalhoub et al.	Presenilin-1
BnaA06g05190D	4.73669	0.127303	-5.21754	0.00875		Bra018593	AT1G08910	Chalhoub et al.	zinc ion binding protein
BnaA06g05230D	4.82721	0.468426	-3.3653	0.04205		Bra018589	AT1G08970	Chalhoub et al.	nuclear factor Y%2C subunit C9
BnaA06g05280D	20.4238	9.04866	-1.17448	5e-05		Bra018576	AT1G09180	Chalhoub et al.	secretion-associated RAS super family 1
BnaA06g05530D	25.7295	5.30323	-2.27848	5e-05		Bra020006	AT1G09630	Chalhoub et al.	RAB GTPase 11C
BnaA06g05550D	7.05331	0.646487	-3.44761	0.0018		Bra020004	AT1G57765	Chalhoub et al.	transmembrane protein
BnaA06g05590D	18.4672	4.16002	-2.1503	0.01555		Bra020009	AT1G09590	Chalhoub et al.	Translation protein SH3-like family protein
BnaA06g07470D	5.85109	2.24724	-1.38055	0.0012		Bra019821	AT1G13260	Chalhoub et al.	related to ABI3/VP1 1
BnaA06g07710D	6.32584	1.82908	-1.79014	5e-05		Bra019803	AT1G13000	Chalhoub et al.	transmembrane protein%2C putative (DUF707)
BnaA06g07980D	20.5602	3.69507	-2.47618	5e-05		Bra019781	AT1G12710	Chalhoub et al.	phloem protein 2-A12
BnaA06g08320D	22.3692	10.9255	-1.03381	0.00015	Yes	Bra019748	AT1G12230	Chalhoub et al.	Aldolase superfamily protein
BnaA06g08920D	24.5256	5.77236	-2.08705	5e-05		Bra019693	AT1G13990	Chalhoub et al.	plant/protein
BnaA06g09020D	5.19608	2.3614	-1.13778	0.00025		Bra019670	AT1G14250	Chalhoub et al.	GDA1/CD39 nucleoside phosphatase family protein
BnaA06g09050D	18.0211	6.56234	-1.4574	5e-05		Bra019667	AT1G14270	Chalhoub et al.	CAAX amino terminal protease family protein
BnaA06g09130D	6.39016	3.01048	-1.08586	0.00205	Yes	Bra019660	AT1G14340	Chalhoub et al.	RNA-binding (RRM/RBD/RNP motifs) family protein
BnaA06g09960D	5.81418	2.89848	-1.00428	5e-05	Yes	Bra026148	AT1G15280	Chalhoub et al.	CASC3/Barentsz eIF4AIII binding protein
BnaA06g10050D	7.01284	1.04755	-2.74297	0.019		Bra026139	AT1G15370	Chalhoub et al.	SNARE-like superfamily protein
BnaA06g10080D	8.40203	0.293654	-4.83855	5e-05		Bra026136	.	Chalhoub et al.	.
BnaA06g10360D	24.7025	10.8103	-1.19225	5e-05	Yes	Bra026113	AT1G15740	Chalhoub et al.	Leucine-rich repeat family protein
BnaA06g10370D	8.42745	2.34776	-1.84381	5e-05	Yes	Bra026112	AT1G15750	Chalhoub et al.	Transducin family protein / WD-40 repeat family protein
BnaA06g11610D	21.9279	9.30895	-1.23607	5e-05	Yes	Bra025984	AT1G17300	Chalhoub et al.	hypothetical protein
BnaA06g11630D	6.7357	15.7457	1.22506	5e-05	Yes	Bra025982	AT1G17340	Chalhoub et al.	Phosphoinositide phosphatase family protein
BnaA06g11670D	8.88253	4.36482	-1.02505	0.0036	Yes	Bra025979	AT1G17360	Chalhoub et al.	LOW protein: protein phosphatase 1 regulatory subunit-like protein
BnaA06g11890D	19.9211	8.81639	-1.17604	0.0005	Yes	Bra025958	AT1G17650	Chalhoub et al.	glyoxylate reductase 2
BnaA06g12100D	38.4503	10.4868	-1.87442	5e-05		Bra025940	AT1G17880	Chalhoub et al.	basic transcription factor 3
BnaA06g12350D	4.59422	2.1747	-1.079	0.00355	Yes	Bra025926	AT1G18180	Chalhoub et al.	3-oxo-5-alpha-steroid 4-dehydrogenase (DUF1295)
BnaA06g12720D	22.1106	2.05869	-3.42494	0.0179		Bra025668	AT1G18590	Chalhoub et al.	sulfotransferase 17
BnaA06g12810D	91.8989	44.856	-1.03475	0.0001		.	AT1G18650	Chalhoub et al.	plasmodesmata callose-binding protein 3
BnaA06g12890D	20.0567	8.25899	-1.28005	5e-05		Bra025683	AT1G18740	Chalhoub et al.	ROH1%2C putative (DUF793)
BnaA06g13400D	4.95822	0.862621	-2.52302	0.0115		Bra025129	.	Blast	.
BnaA06g13740D	4.41679	16.4701	1.89878	5e-05		Bra025747	AT1G19530	Chalhoub et al.	DNA polymerase epsilon catalytic subunit A
BnaA06g14130D	3.3459	8.50555	1.34601	0.00085		Bra037894	.	Blast	.
BnaA06g14220D	21.991	9.51513	-1.20862	5e-05	Yes	Bra025790	AT1G20070	Chalhoub et al.	hypothetical protein
BnaA06g14230D	9.41954	3.57297	-1.39853	5e-05		Bra025792	AT1G20100	Chalhoub et al.	DNA ligase-like protein
BnaA06g14860D	42.5227	13.6072	-1.64386	5e-05	Yes	Bra025868	AT1G21050	Chalhoub et al.	MIZU-KUSSEI-like protein (Protein of unknown function%2C DUF617)
BnaA06g14880D	3.13815	10.2562	1.7085	5e-05	Yes	Bra025869	AT1G21065	Chalhoub et al.	secondary thiamine-phosphate synthase enzyme
BnaA06g16060D	5.73387	1.92154	-1.57724	0.0002	Yes	Bra017997	AT3G49260	Chalhoub et al.	IQ-domain 21
BnaA06g17110D	3.99535	1.73154	-1.20627	0.0001		Bra018108	AT3G47820	Chalhoub et al.	PLANT U-BOX 39
BnaA06g17230D	31.1756	15.378	-1.01955	5e-05		Bra018122	AT3G47670	Chalhoub et al.	Plant invertase/pectin methylesterase inhibitor superfamily protein
BnaA06g17710D	108.593	33.4418	-1.69921	5e-05		Bra018180	AT3G46970	Chalhoub et al.	alpha-glucan phosphorylase 2
BnaA06g17770D	4.11176	2.05456	-1.00093	0.0054		Bra018183	AT3G46930	Chalhoub et al.	Protein kinase superfamily protein
BnaA06g18800D	3.24898	8.66761	1.41565	0.0011		Bra019427	.	Blast	.
BnaA06g19050D	4.49246	1.52895	-1.55497	0.04165		.	.	Blast	.
BnaA06g19610D	22.8723	9.95083	-1.20072	0.0017	Yes	Bra019447	AT3G43520	Chalhoub et al.	Transmembrane proteins 14C
BnaA06g20530D	7.25024	17.6524	1.28376	5e-05		Bra019493	.	Chalhoub et al.	.
BnaA06g22110D	2.91811	7.80389	1.41916	5e-05		Bra010106	AT5G62630	Chalhoub et al.	hipl2 protein precursor
BnaA06g22160D	49.5643	18.994	-1.38376	5e-05		Bra010111	AT5G62680	Chalhoub et al.	Major facilitator superfamily protein
BnaA06g22560D	19.9808	8.74707	-1.19174	0.00175		Bra038611	AT5G63140	Chalhoub et al.	purple acid phosphatase 29
BnaA06g22640D	4.3402	1.91981	-1.1768	0.00205		Bra038619	AT5G63260	Chalhoub et al.	Zinc finger C-x8-C-x5-C-x3-H type family protein
BnaA06g23720D	107.058	48.5582	-1.1406	5e-05		Bra024326	AT5G64770	Chalhoub et al.	root meristem growth factor
BnaA06g24210D	8.70229	4.17274	-1.0604	0.00185		Bra024374	AT5G65280	Chalhoub et al.	GCR2-like 1
BnaA06g24680D	64.9227	136.022	1.06705	5e-05		Bra024415	AT5G65730	Chalhoub et al.	xyloglucan endotransglucosylase/hydrolase 6
BnaA06g25000D	24.2809	7.59558	-1.67659	5e-05		Bra024443	AT5G67520	Chalhoub et al.	adenosine-5'-phosphosulfate (APS) kinase 4
BnaA06g26970D	11.2377	4.53769	-1.30832	0.00025		Bra009767	AT5G24460	Chalhoub et al.	RING-H2 zinc finger protein
BnaA06g26980D	34.2058	15.7389	-1.1199	5e-05		Bra009768	AT5G24470	Chalhoub et al.	two-component response regulator-like protein
BnaA06g27000D	10.4095	2.17599	-2.25815	5e-05		Bra009771	AT5G24530	Chalhoub et al.	2-oxoglutarate (2OG) and Fe(II)-dependent oxygenase superfamily protein
BnaA06g27980D	6.52952	13.7452	1.07388	5e-05	Yes	Bra009872	.	Chalhoub et al.	.
BnaA06g28610D	25.0427	50.2289	1.00413	0.00025		Bra009947	AT5G27700	Chalhoub et al.	Ribosomal protein S21e
BnaA06g30100D	22.7138	60.0935	1.40364	5e-05		Bra037475	AT5G48590	Chalhoub et al.	phosphoserine aminotransferase%2C putative (DUF760)
BnaA06g30110D	3.25588	8.67034	1.41304	0.0008		Bra037476	AT5G48580	Chalhoub et al.	FK506- and rapamycin-binding protein 15 kD-2
BnaA06g30540D	14.9285	40.5813	1.44275	5e-05	Yes	Bra037522	AT5G47890	Chalhoub et al.	NADH-ubiquinone oxidoreductase B8 subunit
BnaA06g31050D	4.60288	0.844827	-2.44581	0.0114	Yes	Bra025377	AT3G29130	Chalhoub et al.	kxDL motif protein
BnaA06g31070D	9.02375	1.64524	-2.45543	5e-05	Yes	Bra025375	AT3G29075	Chalhoub et al.	glycine-rich protein
BnaA06g31080D	7.76775	1.94399	-1.99847	5e-05		Bra025374	AT3G29035	Chalhoub et al.	NAC domain containing protein 3
BnaA06g31360D	15.6771	6.23314	-1.33063	5e-05		Bra025347	AT3G28715	Chalhoub et al.	ATPase%2C V0/A0 complex%2C subunit C/D
BnaA06g31480D	7.53233	2.91628	-1.36897	5e-05	Yes	Bra025336	AT3G28460	Chalhoub et al.	methyltransferase
BnaA06g31910D	627.095	49.6164	-3.65979	5e-05		Bra025297	AT3G27690	Chalhoub et al.	photosystem II light harvesting complex protein 2.3
BnaA06g32070D	2.29476	5.76723	1.32953	5e-05		Bra025280	.	Chalhoub et al.	.
BnaA06g33190D	4.22246	1.98642	-1.08792	5e-05		Bra025177	AT3G26000	Chalhoub et al.	Ribonuclease inhibitor
BnaA06g33410D	114.646	25.0664	-2.19336	5e-05		Bra025160	AT3G25780	Chalhoub et al.	allene oxide cyclase 3
BnaA06g34070D	49.4741	102.539	1.05142	5e-05	Yes	Bra024812	AT2G02710	Chalhoub et al.	PAS/LOV protein B
BnaA06g34160D	16.8725	3.17007	-2.41209	0.03885		Bra024820	AT2G02390	Chalhoub et al.	glutathione S-transferase zeta 1
BnaA06g34380D	1.68546	17.111	3.34371	0.0011		Bra024838	AT2G02040	Chalhoub et al.	peptide transporter 2
BnaA06g34780D	9.8382	21.9704	1.1591	5e-05		Bra024870	.	Chalhoub et al.	.
BnaA06g34840D	3.00978	8.78181	1.54486	0.0001	Yes	Bra024877	AT2G01540	Chalhoub et al.	Calcium-dependent lipid-binding (CaLB domain) family protein
BnaA06g35060D	2.2916	6.98053	1.60698	5e-05		Bra024896	AT2G01220	Chalhoub et al.	Nucleotidylyl transferase superfamily protein
BnaA06g35120D	15.7276	3.95804	-1.99044	5e-05		Bra024902	AT2G01150	Chalhoub et al.	RING-H2 finger protein 2B
BnaA06g35590D	44.262	17.6346	-1.32766	5e-05		Bra024964	AT5G47110	Chalhoub et al.	Chlorophyll A-B binding family protein
BnaA06g35620D	9.77799	4.65832	-1.06973	5e-05		Bra024967	AT5G47050	Chalhoub et al.	SBP (S-ribonuclease binding protein) family protein
BnaA06g37500D	20.1865	5.13061	-1.97619	0.0028		Bra018970	AT1G52410	Chalhoub et al.	TSK-associating protein 1
BnaA06g37900D	2.09157	4.88898	1.22495	0.0018	Yes	Bra020023	AT1G09460	Blast	Carbohydrate-binding X8 domain superfamily protein
BnaA06g38090D	24.5172	8.19072	-1.58173	5e-05		Bra019784	AT1G12760	Chalhoub et al.	Zinc finger%2C C3HC4 type (RING finger) family protein
BnaA06g38100D	10.7064	26.8794	1.32802	5e-05		Bra019785	AT1G12790	Chalhoub et al.	DNA ligase-like protein
BnaA06g38130D	4.571	0.863444	-2.40434	0.00295		Bra019689	.	Chalhoub et al.	.
BnaA06g38260D	12.3912	3.31992	-1.9001	5e-05		.	.	Chalhoub et al.	.
BnaA06g38500D	3.08606	6.24471	1.01687	0.0003	Yes	Bra025736	AT1G19400	Blast	Erythronate-4-phosphate dehydrogenase family protein
BnaA06g39370D	15.4141	6.2245	-1.30822	0.0002		Bra017321	AT2G35410	Chalhoub et al.	RNA-binding (RRM/RBD/RNP motifs) family protein
BnaA06g39540D	22.8742	5.91874	-1.95036	5e-05		Bra009896	AT5G26340	Chalhoub et al.	Major facilitator superfamily protein
BnaA06g39660D	2.34587	5.47501	1.22274	0.00265		Bra025421	AT3G30775	Chalhoub et al.	Methylenetetrahydrofolate reductase family protein
BnaA06g39970D	5.07099	0.216689	-4.54857	0.0097		Bra024939	AT5G47500	Chalhoub et al.	Pectin lyase-like superfamily protein
BnaA06g40860D	1.51263	8.85556	2.54953	5e-05		Bra033570	AT4G38580	Chalhoub et al.	farnesylated protein 6
BnaA07g00260D	11.4636	5.53547	-1.05028	5e-05	Yes	Bra036467	AT2G20370	Chalhoub et al.	Exostosin family protein
BnaA07g00390D	41.6172	15.7318	-1.4035	5e-05	Yes	Bra036480	.	Chalhoub et al.	.
BnaA07g00460D	74.4165	26.3317	-1.49882	0.0001		Bra036490	AT2G20610	Chalhoub et al.	Tyrosine transaminase family protein
BnaA07g00980D	2.24617	5.05885	1.17134	0.00125		Bra039021	AT2G19800	Chalhoub et al.	myo-inositol oxygenase 2
BnaA07g01850D	10.0392	1.9939	-2.33198	5e-05		Bra028091	AT2G18660	Chalhoub et al.	plant natriuretic peptide A
BnaA07g03060D	4.27029	1.15892	-1.88155	5e-05		Bra002096	AT2G17840	Chalhoub et al.	Senescence/dehydration-associated protein-like protein
BnaA07g03370D	15.8575	7.3207	-1.11511	5e-05		Bra002001	.	Chalhoub et al.	.
BnaA07g03740D	198.192	29.0871	-2.76845	5e-05		Bra001953	AT2G15970	Chalhoub et al.	cold regulated 413 plasma membrane 1
BnaA07g04720D	3.16232	7.61885	1.26859	0.0007	Yes	Bra015139	AT2G04220	Chalhoub et al.	DUF868 family protein (DUF868)
BnaA07g05110D	5.45557	2.45388	-1.15266	0.0018	Yes	Bra015096	.	Chalhoub et al.	.
BnaA07g05300D	2.46185	5.00401	1.02334	0.00685	Yes	Bra015076	AT3G24760	Chalhoub et al.	Galactose oxidase/kelch repeat superfamily protein
BnaA07g05920D	4.72279	9.92388	1.07126	0.00525	Yes	Bra015014	AT3G24030	Chalhoub et al.	hydroxyethylthiazole kinase family protein
BnaA07g06240D	3.68961	7.91429	1.10099	0.0018		Bra014981	AT3G23800	Chalhoub et al.	selenium-binding protein 3
BnaA07g06900D	113.615	1490.1	3.71318	5e-05		Bra014908	AT1G31330	Chalhoub et al.	photosystem I subunit F
BnaA07g08440D	5.417	2.34422	-1.20839	0.0037		Bra030095	AT1G28370	Chalhoub et al.	ERF domain protein 11
BnaA07g08820D	10.2369	4.84833	-1.07823	0.0001		Bra030043	AT1G27385	Chalhoub et al.	phosphoribosylformylglycinamidine synthase
BnaA07g09060D	6.9497	19.073	1.45651	5e-05		Bra012417	AT1G24170	Blast	Nucleotide-diphospho-sugar transferases superfamily protein
BnaA07g09270D	5.26325	1.32376	-1.99131	0.0207		Bra012433	AT1G27030	Blast	hypothetical protein
BnaA07g09350D	10.7948	3.81171	-1.50182	0.0002		Bra012441	AT1G26800	Blast	RING/U-box superfamily protein
BnaA07g09970D	4.28915	2.13453	-1.00677	0.00575		Bra012374	AT1G23440	Chalhoub et al.	Peptidase C15%2C pyroglutamyl peptidase I-like protein
BnaA07g10090D	11.6518	5.06373	-1.20227	5e-05		Bra012365	AT1G23170	Chalhoub et al.	transmembrane protein (Protein of unknown function DUF2359%2C transmembrane)
BnaA07g10250D	5.06988	2.20793	-1.19926	0.0012		Bra012347	AT1G22850	Chalhoub et al.	SNARE associated Golgi protein family
BnaA07g12410D	7.31528	3.56726	-1.0361	0.00035	Yes	Bra012088	AT5G66650	Chalhoub et al.	calcium uniporter (DUF607)
BnaA07g12590D	6.70598	2.87245	-1.22317	0.00065		Bra012074	AT5G66460	Chalhoub et al.	Glycosyl hydrolase superfamily protein
BnaA07g12770D	5.20259	1.81874	-1.51629	0.00015	Yes	Bra012058	AT5G66210	Chalhoub et al.	calcium-dependent protein kinase 28
BnaA07g13320D	14.5197	3.70608	-1.97004	0.0082		Bra012006	AT2G27690	Chalhoub et al.	cytochrome P450%2C family 94%2C subfamily C%2C polypeptide 1
BnaA07g14410D	4.47072	10.7005	1.2591	5e-05	Yes	Bra028405	AT5G38360	Chalhoub et al.	alpha/beta-Hydrolases superfamily protein
BnaA07g14500D	7.08048	15.6223	1.14169	0.00045	Yes	Bra028414	.	Chalhoub et al.	.
BnaA07g14820D	39.6438	12.4615	-1.66962	5e-05		Bra028445	AT5G39950	Chalhoub et al.	thioredoxin 2
BnaA07g14980D	20.2811	8.89535	-1.18901	5e-05		Bra028459	AT5G40450	Chalhoub et al.	A-kinase anchor-like protein
BnaA07g15180D	18.067	7.29896	-1.3076	0.0001	Yes	Bra028478	AT5G40890	Chalhoub et al.	chloride channel A
BnaA07g15320D	18.8612	6.8737	-1.45626	5e-05	Yes	Bra028491	AT5G41240	Chalhoub et al.	glutathione S-transferase THETA 2
BnaA07g15520D	12.2496	5.07781	-1.27046	0.0011		Bra028510	AT5G41860	Chalhoub et al.	transmembrane protein
BnaA07g15660D	4.67397	14.9867	1.68096	5e-05	Yes	Bra028522	AT5G42030	Chalhoub et al.	ABL interactor-like protein 4
BnaA07g16120D	1.56175	8.18633	2.39005	0.01185		Bra003155	AT3G53740	Chalhoub et al.	Ribosomal protein L36e family protein
BnaA07g16190D	5.36578	19.8175	1.88492	5e-05		Bra003162	AT3G53970	Chalhoub et al.	proteasome inhibitor-like protein
BnaA07g16670D	3.35518	7.32046	1.12554	0.00365	Yes	Bra003222	AT3G55880	Blast	Alpha/beta hydrolase related protein
BnaA07g16710D	24.3926	49.4758	1.02028	5e-05		Bra003226	AT3G56090	Chalhoub et al.	ferritin 3
BnaA07g16750D	18.2799	37.6154	1.04107	5e-05	Yes	Bra003229	AT3G56140	Chalhoub et al.	DUF399 family protein%2C putative (DUF399 and DUF3411)
BnaA07g18020D	12.677	5.70247	-1.15255	5e-05	Yes	Bra003352	AT3G58730	Chalhoub et al.	vacuolar ATP synthase subunit D (VATD) / V-ATPase D subunit / vacuolar proton pump D subunit (VATPD)
BnaA07g18580D	6.9325	102.49	3.88597	5e-05		Bra003396	AT3G59960	Chalhoub et al.	histone-lysine N-methyltransferase ASHH4
BnaA07g18590D	2.27594	40.6114	4.15735	5e-05		Bra003396	.	Blast	.
BnaA07g18980D	6.97741	2.26434	-1.6236	5e-05	Yes	Bra003466	AT3G61710	Chalhoub et al.	AUTOPHAGY 6
BnaA07g19050D	10.8702	27.5251	1.34037	5e-05	Yes	Bra003473	AT3G61790	Chalhoub et al.	Protein with RING/U-box and TRAF-like domain
BnaA07g19310D	37.6728	14.0928	-1.41856	0.0004		Bra003498	AT3G62400	Chalhoub et al.	cytochrome C oxidase subunit
BnaA07g19320D	701.947	307.215	-1.19211	5e-05		Bra003499	AT3G62410	Chalhoub et al.	CP12 domain-containing protein 2
BnaA07g19330D	8.11828	0.801589	-3.34024	0.02545		Bra003500	AT3G62420	Chalhoub et al.	basic region/leucine zipper motif 53
BnaA07g19550D	11.1081	2.493	-2.15566	5e-05	Yes	Bra003522	AT3G63080	Chalhoub et al.	glutathione peroxidase 5
BnaA07g20150D	182.024	10.1195	-4.16892	5e-05		Bra003592	AT1G80920	Chalhoub et al.	Chaperone DnaJ-domain superfamily protein
BnaA07g20300D	4.79021	12.3201	1.36286	5e-05		Bra003606	AT1G79530	Chalhoub et al.	glyceraldehyde-3-phosphate dehydrogenase of plastid 1
BnaA07g20420D	7.70369	3.07228	-1.32624	5e-05		Bra003617	AT1G79230	Chalhoub et al.	mercaptopyruvate sulfurtransferase 1
BnaA07g20430D	6.74385	2.73259	-1.3033	0.00115	Yes	Bra003618	AT1G79210	Chalhoub et al.	N-terminal nucleophile aminohydrolases (Ntn hydrolases) superfamily protein
BnaA07g20490D	5.64683	2.43773	-1.2119	5e-05	Yes	Bra003622	AT1G79090	Chalhoub et al.	topoisomerase II-associated protein
BnaA07g20680D	5.36826	0.139897	-5.26202	0.0026		Bra003655	AT1G78170	Chalhoub et al.	E3 ubiquitin-protein ligase
BnaA07g21190D	6.11843	57.2334	3.22563	0.01315		Bra032942	.	Blast	.
BnaA07g21610D	40.8071	6.81485	-2.58207	5e-05	Yes	Bra003745	AT1G75600	Chalhoub et al.	Histone superfamily protein
BnaA07g21750D	25.0115	4.07536	-2.61759	5e-05	Yes	Bra003758	AT1G75330	Chalhoub et al.	ornithine carbamoyltransferase
BnaA07g21960D	7.83016	3.62412	-1.11141	0.0054		Bra003778	AT1G74950	Chalhoub et al.	TIFY domain/Divergent CCT motif family protein
BnaA07g22090D	13.66	5.19631	-1.39439	5e-05	Yes	Bra003789	AT1G74710	Chalhoub et al.	ADC synthase superfamily protein
BnaA07g22240D	4.84741	2.00459	-1.2739	0.0017		Bra003801	AT1G74430	Chalhoub et al.	myb domain protein 95
BnaA07g22530D	4.46344	20.7848	2.2193	5e-05		Bra003830	AT1G73760	Chalhoub et al.	RING/U-box superfamily protein
BnaA07g23080D	43.2381	16.2501	-1.41186	5e-05	Yes	Bra003882	AT1G72370	Chalhoub et al.	40s ribosomal protein SA
BnaA07g23620D	5.01851	2.1985	-1.19074	0.0026		.	AT1G71190	Chalhoub et al.	senescence associated gene 18
BnaA07g24050D	9.4799	3.99087	-1.24817	5e-05	Yes	Bra003975	AT1G69900	Chalhoub et al.	Actin cross-linking protein
BnaA07g25120D	5.30106	10.619	1.0023	0.0041	Yes	Bra004098	AT1G67250	Chalhoub et al.	Proteasome maturation factor UMP1
BnaA07g25750D	48.499	21.8805	-1.14831	0.00015		Bra004158	AT1G66260	Chalhoub et al.	RNA-binding (RRM/RBD/RNP motifs) family protein
BnaA07g26580D	8.7958	4.34891	-1.01616	5e-05	Yes	Bra004243	AT1G67680	Chalhoub et al.	SRP72 RNA-binding domain-containing protein
BnaA07g26730D	5.05966	10.7454	1.08661	0.0021	Yes	Bra004271	AT1G67940	Chalhoub et al.	non-intrinsic ABC protein 3
BnaA07g26770D	230.489	501.92	1.12276	5e-05		Bra004275	AT1G68020	Chalhoub et al.	UDP-Glycosyltransferase / trehalose-phosphatase family protein
BnaA07g27640D	14.0829	5.89822	-1.25559	5e-05	Yes	Bra004355	AT1G69010	Chalhoub et al.	BES1-interacting Myc-like protein 2
BnaA07g28460D	39.2844	13.0013	-1.59531	5e-05		Bra016252	AT1G69920	Chalhoub et al.	glutathione S-transferase TAU 12
BnaA07g28710D	4.88027	2.18526	-1.15916	0.0028	Yes	Bra016230	AT1G70170	Chalhoub et al.	matrix metalloproteinase
BnaA07g28790D	8.00968	1.45128	-2.46442	5e-05		Bra016195	AT1G70680	Chalhoub et al.	Caleosin-related family protein
BnaA07g28810D	179.913	73.643	-1.28868	5e-05		Bra016193	AT1G70700	Chalhoub et al.	TIFY domain/Divergent CCT motif family protein
BnaA07g28860D	19.7556	3.53517	-2.48241	0.0064		Bra016189	AT1G70760	Chalhoub et al.	inorganic carbon transport protein-like protein
BnaA07g28900D	9.46607	4.33297	-1.12741	0.0027		Bra016185	AT1G70810	Chalhoub et al.	Calcium-dependent lipid-binding (CaLB domain) family protein
BnaA07g29680D	6.21901	1.51051	-2.04165	0.01705		Bra016103	AT1G71890	Chalhoub et al.	Major facilitator superfamily protein
BnaA07g29750D	3.93305	8.55592	1.12128	0.0035		Bra016096	AT1G71950	Chalhoub et al.	Proteinase inhibitor%2C propeptide
BnaA07g30040D	23.7299	2.16212	-3.45619	0.0049		Bra016070	.	Chalhoub et al.	.
BnaA07g30200D	38.4675	11.7545	-1.71042	5e-05		Bra016056	AT1G72450	Chalhoub et al.	jasmonate-zim-domain protein 6
BnaA07g30700D	14.8906	4.98644	-1.57832	5e-05		Bra016008	AT1G73250	Chalhoub et al.	GDP-4-keto-6-deoxymannose-3%2C5-epimerase-4-reductase 1
BnaA07g31070D	5.74248	11.5169	1.004	0.0002	Yes	Bra015954	AT1G73920	Chalhoub et al.	alpha/beta-Hydrolases superfamily protein
BnaA07g31930D	10.3071	3.47079	-1.57031	5e-05		Bra015863	AT1G75170	Chalhoub et al.	Sec14p-like phosphatidylinositol transfer family protein
BnaA07g32150D	971.25	423.459	-1.19762	0.0004		Bra015809	AT1G75830	Chalhoub et al.	low-molecular-weight cysteine-rich 67
BnaA07g32170D	9.51724	4.72981	-1.00876	5e-05	Yes	Bra015807	AT1G75840	Chalhoub et al.	RAC-like GTP binding protein 5
BnaA07g32310D	13.3193	5.98317	-1.15454	5e-05		Bra015789	AT1G76090	Chalhoub et al.	sterol methyltransferase 3
BnaA07g32570D	5.17838	0	#NAME?	5e-05		Bra015767	.	Chalhoub et al.	.
BnaA07g33060D	17.6234	1.58486	-3.47507	0.04905	Yes	Bra015719	AT1G76790	Chalhoub et al.	O-methyltransferase family protein
BnaA07g33410D	19.1567	5.63908	-1.76432	5e-05		Bra015683	AT1G77240	Chalhoub et al.	AMP-dependent synthetase and ligase family protein
BnaA07g33550D	6.69577	3.33116	-1.00722	0.0004	Yes	Bra015669	AT1G77480	Chalhoub et al.	Eukaryotic aspartyl protease family protein
BnaA07g34190D	4.41449	1.90343	-1.21365	0.0023		Bra035028	AT1G78310	Chalhoub et al.	VQ motif-containing protein
BnaA07g34300D	5.30829	2.22178	-1.25653	0.002		Bra035056	AT1G78670	Chalhoub et al.	gamma-glutamyl hydrolase 3
BnaA07g35260D	11.332	4.58056	-1.30681	0.0008		Bra035148	AT1G80840	Chalhoub et al.	WRKY DNA-binding protein 40
BnaA07g35330D	4.12586	8.43532	1.03175	0.0003		Bra035156	AT1G80760	Chalhoub et al.	NOD26-like intrinsic protein 6%3B1
BnaA07g35600D	18.426	49.6835	1.43103	0.0001		Bra035179	.	Chalhoub et al.	.
BnaA07g35640D	209.961	454.101	1.11289	5e-05	Yes	Bra035183	AT1G80440	Chalhoub et al.	Galactose oxidase/kelch repeat superfamily protein
BnaA07g35800D	2.42811	5.45557	1.1679	0.006		Bra035198	AT1G80110	Chalhoub et al.	phloem protein 2-B11
BnaA07g36290D	5.30945	11.6842	1.13793	0.0029		Bra002054	AT2G17380	Chalhoub et al.	associated protein 19
BnaA07g37590D	3.12189	8.37776	1.42415	0.0001		Bra003151	AT3G53670	Chalhoub et al.	hypothetical protein
BnaA07g38190D	39.1388	14.1692	-1.46584	5e-05	Yes	Bra003457	AT3G61580	Chalhoub et al.	Fatty acid/sphingolipid desaturase
BnaA07g38210D	4.74245	1.5911	-1.5756	0.00025		Bra003455	AT3G61560	Chalhoub et al.	Reticulon family protein
BnaA07g38400D	4.27457	9.38	1.13381	5e-05		Bra003635	AT1G78860	Chalhoub et al.	D-mannose binding lectin protein with Apple-like carbohydrate-binding domain-containing protein
BnaA07g38420D	6.05098	3.01571	-1.00467	0.0104		Bra003634	AT1G78895	Blast	Reticulon family protein
BnaA07g38520D	21.2544	5.55195	-1.9367	5e-05		Bra003864	AT1G72950	Chalhoub et al.	Disease resistance protein (TIR-NBS class)
BnaA07g38540D	8.67614	2.16744	-2.00106	5e-05		Bra004058	AT3G45140	Blast	lipoxygenase 2
BnaA07g38660D	14.5223	5.96763	-1.28304	5e-05	Yes	Bra004068	AT1G67840	Chalhoub et al.	chloroplast sensor kinase
BnaA07g38920D	5.76253	2.66373	-1.11326	0.0002	Yes	Bra016176	AT1G70900	Chalhoub et al.	hypothetical protein
BnaA08g00370D	4.89735	0.234787	-4.38258	5e-05		Bra030842	AT1G55680	Chalhoub et al.	Transducin/WD40 repeat-like superfamily protein
BnaA08g00650D	4.75271	1.83825	-1.37042	0.0004		Bra030883	AT1G55160	Chalhoub et al.	WAS/WASL-interacting family protein
BnaA08g00890D	4.21334	2.05411	-1.03645	0.00615	Yes	Bra030905	AT1G54115	Chalhoub et al.	cation calcium exchanger 4
BnaA08g04520D	131.755	46.8462	-1.49185	5e-05		Bra034941	.	Chalhoub et al.	.
BnaA08g05380D	4.52333	2.09431	-1.11091	0.00515		Bra016207	AT1G70520	Chalhoub et al.	cysteine-rich RLK (RECEPTOR-like protein kinase) 2
BnaA08g05470D	5.82968	2.45118	-1.24994	0.00145	Yes	Bra016216	AT1G70480	Chalhoub et al.	OBP32pep%2C putative (DUF220)
BnaA08g12420D	4.99503	2.21427	-1.17366	0.00285		Bra010231	AT4G31550	Chalhoub et al.	WRKY DNA-binding protein 11
BnaA08g13340D	93.7532	24.6893	-1.92498	0.00915		Bra010320	AT4G29710	Chalhoub et al.	Alkaline-phosphatase-like family protein
BnaA08g14490D	7.84952	3.66643	-1.09823	0.00165	Yes	Bra010441	AT4G26080	Chalhoub et al.	Protein phosphatase 2C family protein
BnaA08g14830D	5.88413	2.82121	-1.06051	0.00285		Bra010503	AT4G36010	Chalhoub et al.	Pathogenesis-related thaumatin superfamily protein
BnaA08g14930D	18.6664	8.40988	-1.15029	0.0022		Bra010528	AT4G35630	Chalhoub et al.	phosphoserine aminotransferase
BnaA08g15660D	9.38447	0.269686	-5.12092	5e-05		Bra010598	AT4G37430	Chalhoub et al.	cytochrome P450%2C family 91%2C subfamily A%2C polypeptide 2
BnaA08g16310D	74.9953	30.1773	-1.31334	0.00065		Bra010665	AT4G39730	Chalhoub et al.	Lipase/lipooxygenase%2C PLAT/LH2 family protein
BnaA08g16340D	6.1938	3.04957	-1.02222	0.00025	Yes	Bra010668	AT4G39680	Chalhoub et al.	SAP domain-containing protein
BnaA08g16740D	49.1144	174.941	1.83265	5e-05		Bra010706	AT4G39090	Chalhoub et al.	Papain family cysteine protease
BnaA08g17160D	8.24747	3.05162	-1.43438	0.02035		Bra010751	AT4G14210	Chalhoub et al.	phytoene desaturase 3
BnaA08g18720D	4.0724	1.21763	-1.7418	5e-05		Bra010915	AT1G27900	Chalhoub et al.	RNA helicase family protein
BnaA08g18790D	13.6408	4.04729	-1.7529	5e-05		Bra010922	AT1G27730	Chalhoub et al.	salt tolerance zinc finger
BnaA08g18910D	8.16489	18.1298	1.15086	5e-05		Bra010933	AT1G27510	Chalhoub et al.	UvrB/UvrC domain protein (DUF3506)
BnaA08g18980D	5.76659	12.6529	1.13368	0.00415	Yes	Bra010941	AT1G27435	Chalhoub et al.	hypothetical protein
BnaA08g19140D	4.87368	0.317037	-3.94229	0.00615		Bra010967	AT1G24530	Chalhoub et al.	Transducin/WD40 repeat-like superfamily protein
BnaA08g19440D	14.1582	0.314936	-5.49043	5e-05	Yes	Bra010996	AT1G25490	Chalhoub et al.	ARM repeat superfamily protein
BnaA08g19490D	10.7108	4.47249	-1.25991	5e-05	Yes	Bra011002	AT1G25560	Chalhoub et al.	AP2/B3 transcription factor family protein
BnaA08g21390D	4.08338	1.5426	-1.4044	0.0289		Bra016427	AT1G21270	Chalhoub et al.	wall-associated kinase 2
BnaA08g22180D	31.1095	8.50857	-1.87036	0.0302		Bra016520	AT1G19180	Chalhoub et al.	jasmonate-zim-domain protein 1
BnaA08g22970D	33.1383	14.422	-1.20023	0.00015		Bra016589	AT1G17745	Chalhoub et al.	D-3-phosphoglycerate dehydrogenase
BnaA08g23120D	13.0239	3.43026	-1.92477	0.0121		Bra016602	AT1G17420	Chalhoub et al.	lipoxygenase 3
BnaA08g23150D	18.9498	4.80883	-1.97843	0.0034		Bra016604	AT1G17380	Chalhoub et al.	jasmonate-zim-domain protein 5
BnaA08g24040D	6.7283	2.59893	-1.37232	0.0007		Bra016706	AT1G14320	Chalhoub et al.	Ribosomal protein L16p/L10e family protein
BnaA08g26080D	4.68081	0.555679	-3.07443	0.0016	Yes	Bra030805	AT1G09920	Chalhoub et al.	TRAF-type zinc finger-like protein
BnaA08g26210D	28.4599	57.7024	1.0197	0.0001		Bra030792	AT1G09690	Chalhoub et al.	Translation protein SH3-like family protein
BnaA08g27450D	1.76801	4.96645	1.49009	0.00035		Bra030532	AT1G03440	Chalhoub et al.	Leucine-rich repeat (LRR) family protein
BnaA08g28590D	11.0936	2.51973	-2.13839	5e-05		Bra004425	.	Blast	.
BnaA08g30790D	5.89299	0.705971	-3.06132	5e-05		Bra010452	AT4G25680	Chalhoub et al.	PPPDE putative thiol peptidase family protein
BnaA08g30900D	4.68131	2.25165	-1.05593	0.00295		Bra010464	AT4G25450	Chalhoub et al.	non-intrinsic ABC protein 8
BnaA08g31000D	3.48051	7.51572	1.11061	0.00265		Bra010456	AT4G25590	Chalhoub et al.	actin depolymerizing factor 7
BnaA08g31060D	17.9246	0.51688	-5.11596	5e-05		Bra010515	.	Chalhoub et al.	.
BnaA09g00220D	14.4042	38.0018	1.39958	5e-05		Bra037386	AT4G01070	Chalhoub et al.	UDP-Glycosyltransferase superfamily protein
BnaA09g00320D	6.36287	13.6879	1.10515	5e-05		Bra037397	.	Chalhoub et al.	.
BnaA09g00560D	24.6138	5.79546	-2.08648	5e-05		Bra036294	AT4G02080	Blast	secretion-associated RAS super family 2
BnaA09g00820D	10.8703	1.91728	-2.50326	5e-05	Yes	Bra036265	AT4G02480	Chalhoub et al.	AAA-type ATPase family protein
BnaA09g00890D	7.41829	14.9344	1.00948	0.00345		Bra036257	AT4G02570	Chalhoub et al.	cullin 1
BnaA09g01350D	3.68782	8.76884	1.24962	0.00165		Bra034189	AT4G03140	Chalhoub et al.	NAD(P)-binding Rossmann-fold superfamily protein
BnaA09g01560D	3.91844	8.85211	1.17574	5e-05		Bra034207	AT4G03420	Chalhoub et al.	hypothetical protein (DUF789)
BnaA09g01610D	180.742	387.099	1.09877	5e-05		Bra034214	AT4G03520	Chalhoub et al.	Thioredoxin superfamily protein
BnaA09g02320D	4.56702	0.413921	-3.46383	0.0041		Bra039049	AT3G28690	Chalhoub et al.	Protein kinase superfamily protein
BnaA09g02580D	23.4379	5.91202	-1.98712	5e-05		Bra036216	AT3G29240	Chalhoub et al.	PPR containing protein (DUF179)
BnaA09g03050D	4.16152	1.99481	-1.06086	0.00025		Bra036169	AT5G48470	Chalhoub et al.	hypothetical protein
BnaA09g03960D	101.273	41.8229	-1.27589	5e-05		Bra030240	.	Blast	.
BnaA09g04100D	6.50303	2.64147	-1.29977	0.0006	Yes	Bra036593	AT5G26751	Chalhoub et al.	shaggy-related kinase 11
BnaA09g04520D	6.70323	0.976238	-2.77955	5e-05		Bra036546	AT5G25610	Chalhoub et al.	BURP domain-containing protein
BnaA09g04980D	32.047	97.1675	1.60028	5e-05		Bra026465	AT5G24160	Chalhoub et al.	squalene monooxygenase 6
BnaA09g04990D	15.5216	36.6899	1.2411	5e-05		Bra026466	AT5G24120	Chalhoub et al.	sigma factor E
BnaA09g05090D	18.574	44.3076	1.25427	5e-05		Bra026475	AT5G23920	Chalhoub et al.	transmembrane protein
BnaA09g05860D	16.6252	8.09755	-1.03781	0.0067	Yes	Bra035909	.	Chalhoub et al.	.
BnaA09g07030D	7.00049	3.41972	-1.03358	0.00805		Bra037798	AT5G64850	Chalhoub et al.	sorbin/SH3 domain protein
BnaA09g07410D	3.22023	12.4602	1.9521	5e-05		Bra037112	AT5G67360	Chalhoub et al.	Subtilase family protein
BnaA09g08370D	13.1533	29.0755	1.14438	5e-05		Bra037214	.	Chalhoub et al.	.
BnaA09g08390D	27.6793	13.3063	-1.0567	5e-05		Bra039816	.	Chalhoub et al.	.
BnaA09g09350D	21.2298	45.0114	1.0842	0.00355		Bra037247	AT2G17880	Chalhoub et al.	Chaperone DnaJ-domain superfamily protein
BnaA09g09590D	2.19308	14.4934	2.72437	0.00095		.	.	Chalhoub et al.	.
BnaA09g10050D	14.0414	28.7628	1.03451	0.00205		Bra036701	AT2G19800	Chalhoub et al.	myo-inositol oxygenase 2
BnaA09g10060D	6.1727	2.19838	-1.48946	0.0003	Yes	Bra036700	AT2G19830	Chalhoub et al.	SNF7 family protein
BnaA09g10710D	2.1783	6.51596	1.58077	0.00015		Bra036642	.	Chalhoub et al.	.
BnaA09g11220D	13.8853	37.609	1.43752	5e-05		Bra027662	.	Chalhoub et al.	.
BnaA09g14360D	1.60896	7.31194	2.18413	5e-05		Bra027828	AT1G59960	Chalhoub et al.	NAD(P)-linked oxidoreductase superfamily protein
BnaA09g14490D	9.34671	19.8937	1.08978	5e-05	Yes	Bra027838	AT1G59725	Chalhoub et al.	DNAJ heat shock family protein
BnaA09g14500D	4.43616	12.0298	1.43923	0.0004		Bra027839	AT1G59710	Chalhoub et al.	actin cross-linking protein (DUF569)
BnaA09g15090D	44.6865	101.001	1.17647	5e-05		Bra027897	AT1G57750	Chalhoub et al.	cytochrome P450%2C family 96%2C subfamily A%2C polypeptide 15
BnaA09g15190D	6.05331	12.9397	1.09601	0.00015	Yes	Bra027910	AT1G57860	Chalhoub et al.	Translation protein SH3-like family protein
BnaA09g15290D	5.96557	1.04107	-2.51859	5e-05		Bra027922	AT1G56600	Chalhoub et al.	galactinol synthase 2
BnaA09g15300D	1.05879	4.6874	2.14636	5e-05	Yes	Bra027923	.	Chalhoub et al.	.
BnaA09g15360D	3.33653	11.6245	1.80074	5e-05		Bra027932	AT1G56500	Chalhoub et al.	haloacid dehalogenase-like hydrolase family protein
BnaA09g15680D	9.73695	2.25034	-2.11333	5e-05	Yes	Bra027454	AT5G42765	Blast	plasma membrane fusion protein
BnaA09g15720D	10.2808	3.44289	-1.57826	5e-05		Bra027458	AT5G42810	Blast	inositol-pentakisphosphate 2-kinase 1
BnaA09g15760D	5.13454	1.59392	-1.68765	0.0001		Bra027462	AT5G42890	Blast	sterol carrier protein 2
BnaA09g15890D	31.5426	11.0062	-1.51898	5e-05		Bra027973	.	Chalhoub et al.	.
BnaA09g16180D	68.7543	17.1182	-2.00592	0.02945		Bra027987	.	Chalhoub et al.	.
BnaA09g17360D	13.8689	4.29181	-1.6922	5e-05		Bra027579	.	Chalhoub et al.	.
BnaA09g17680D	16.8017	7.37744	-1.18742	5e-05		Bra017603	AT5G45410	Chalhoub et al.	zinc finger B-box protein
BnaA09g18460D	4.44831	2.16894	-1.03627	5e-05	Yes	Bra017467	AT5G47760	Chalhoub et al.	2-phosphoglycolate phosphatase 2
BnaA09g19570D	18.9856	3.17604	-2.5796	0.00235		Bra017350	AT3G25780	Chalhoub et al.	allene oxide cyclase 3
BnaA09g19740D	16.9657	0.24568	-6.1097	0.0001		.	.	Blast	.
BnaA09g20080D	1.27808	15.2464	3.57642	0.0021		.	.	Blast	.
BnaA09g20620D	83.6672	41.3519	-1.01671	5e-05		Bra029481	AT4G04020	Chalhoub et al.	fibrillin
BnaA09g20700D	10.0163	4.9297	-1.02278	5e-05	Yes	Bra029474	.	Chalhoub et al.	.
BnaA09g21330D	5.10972	1.58939	-1.68477	5e-05		.	AT4G11820	Chalhoub et al.	hydroxymethylglutaryl-CoA synthase / HMG-CoA synthase / 3-hydroxy-3-methylglutaryl coenzyme A synthase
BnaA09g21780D	9.3834	3.51701	-1.41576	5e-05	Yes	Bra035228	AT4G11380	Chalhoub et al.	Adaptin family protein
BnaA09g21830D	6.25117	2.95089	-1.08297	0.0001		Bra035233	AT4G11330	Chalhoub et al.	MAP kinase 5
BnaA09g21840D	5.70601	2.27851	-1.32439	0.00125		Bra035234	AT4G11300	Chalhoub et al.	ROH1%2C putative (DUF793)
BnaA09g21860D	42.7072	20.2495	-1.07659	5e-05	Yes	Bra035236	AT4G11280	Chalhoub et al.	1-aminocyclopropane-1-carboxylic acid (acc) synthase 6
BnaA09g21880D	8.45113	4.09349	-1.04581	0.0001	Yes	Bra035239	AT4G11260	Chalhoub et al.	phosphatase-like protein
BnaA09g21890D	6.5344	0.671465	-3.28267	0.0006		Bra035240	AT4G11240	Chalhoub et al.	Calcineurin-like metallo-phosphoesterase superfamily protein
BnaA09g21970D	23.8934	1.31122	-4.18763	5e-05		Bra035244	.	Chalhoub et al.	.
BnaA09g22010D	20.1242	5.65587	-1.83111	5e-05		Bra035247	.	Blast	.
BnaA09g22030D	67.8881	31.3066	-1.11669	5e-05	Yes	Bra035248	AT4G11150	Chalhoub et al.	vacuolar ATP synthase subunit E1
BnaA09g22780D	10.3668	4.9452	-1.06788	0.00045		Bra037891	AT4G09900	Chalhoub et al.	methyl esterase 12
BnaA09g22830D	22.9079	8.19106	-1.48372	0.0001		Bra037884	AT4G09800	Chalhoub et al.	S18 ribosomal protein
BnaA09g22870D	32.4136	14.421	-1.16842	5e-05		Bra038369	AT4G09760	Chalhoub et al.	Protein kinase superfamily protein
BnaA09g23020D	8.41381	3.72031	-1.17733	5e-05		Bra038384	AT4G09150	Chalhoub et al.	T-complex protein 11
BnaA09g23050D	16.3237	3.02499	-2.43196	0.0273		Bra038381	AT4G09350	Chalhoub et al.	Chaperone DnaJ-domain superfamily protein
BnaA09g23090D	235.959	106.366	-1.1495	5e-05	Yes	Bra038377	AT4G09650	Chalhoub et al.	F-type H+-transporting ATPase subunit delta
BnaA09g23230D	9.79644	4.5715	-1.09959	5e-05	Yes	Bra028039	AT1G34190	Chalhoub et al.	NAC domain containing protein 17
BnaA09g23490D	59.4724	23.5816	-1.33456	5e-05	Yes	Bra028015	AT1G33810	Chalhoub et al.	zinc finger/BTB domain protein
BnaA09g23610D	9.91749	4.61756	-1.10284	0.0001		Bra028005	AT1G33490	Chalhoub et al.	E3 ubiquitin-protein ligase
BnaA09g23970D	6.97931	2.81799	-1.30842	5e-05	Yes	Bra041005	AT4G10440	Chalhoub et al.	S-adenosyl-L-methionine-dependent methyltransferases superfamily protein
BnaA09g24350D	8.03923	1.5362	-2.38769	5e-05		Bra023265	AT1G32410	Chalhoub et al.	Vacuolar protein sorting 55 (VPS55) family protein
BnaA09g24360D	10.7911	2.60889	-2.04833	5e-05		Bra023264	AT1G32400	Chalhoub et al.	tobamovirus multiplication 2A
BnaA09g27780D	12.025	3.804	-1.66045	5e-05	Yes	Bra032845	AT1G27730	Chalhoub et al.	salt tolerance zinc finger
BnaA09g27960D	9.36457	4.31844	-1.1167	0.0002		Bra032822	.	Chalhoub et al.	.
BnaA09g28980D	6.92638	24.1014	1.79894	5e-05		Bra024710	AT1G26550	Chalhoub et al.	FKBP-like peptidyl-prolyl cis-trans isomerase family protein
BnaA09g29090D	19.7394	7.94652	-1.31268	5e-05	Yes	Bra024699	.	Chalhoub et al.	.
BnaA09g29300D	11.0529	4.41706	-1.32326	5e-05	Yes	Bra024680	AT1G26830	Chalhoub et al.	cullin 3
BnaA09g29520D	12.7185	5.50686	-1.20763	0.0013		Bra024662	AT1G27100	Chalhoub et al.	Actin cross-linking protein
BnaA09g29540D	34.2567	8.19518	-2.06354	5e-05		Bra024659	AT1G27140	Chalhoub et al.	glutathione S-transferase tau 14
BnaA09g29590D	60.832	27.6678	-1.13662	5e-05		Bra024653	AT1G24148	Chalhoub et al.	hypothetical protein
BnaA09g29750D	9.59311	3.74311	-1.35776	5e-05		Bra024638	AT1G24140	Chalhoub et al.	Matrixin family protein
BnaA09g29790D	31.0678	10.1193	-1.61832	5e-05		Bra024634	AT1G24100	Chalhoub et al.	UDP-glucosyl transferase 74B1
BnaA09g30590D	5.53252	16.0018	1.53223	5e-05		Bra040854	AT1G22530	Chalhoub et al.	PATELLIN 2
BnaA09g31270D	7.70465	3.19671	-1.26914	0.00035		Bra036095	AT3G50630	Chalhoub et al.	KIP-related protein 2
BnaA09g31570D	9.62134	2.14661	-2.16418	5e-05		Bra036850	AT3G50910	Chalhoub et al.	netrin receptor DCC
BnaA09g32180D	12.8814	1.20789	-3.41473	0.00645		Bra036784	AT3G51660	Chalhoub et al.	Tautomerase/MIF superfamily protein
BnaA09g34710D	5.3902	11.8485	1.13629	5e-05	Yes	Bra007108	AT3G54880	Chalhoub et al.	zinc finger protein
BnaA09g35730D	8.64906	3.66166	-1.24005	0.00065		Bra007232	AT3G56260	Chalhoub et al.	hypothetical protein
BnaA09g37020D	8.9132	0	#NAME?	5e-05		Bra027541	.	Blast	.
BnaA09g37060D	10.4676	4.06463	-1.36474	5e-05		Bra007358	AT3G57800	Chalhoub et al.	basic helix-loop-helix (bHLH) DNA-binding superfamily protein
BnaA09g39770D	6.41322	2.98098	-1.10526	5e-05		Bra007669	AT3G62260	Chalhoub et al.	Protein phosphatase 2C family protein
BnaA09g39940D	21.3208	10.1547	-1.07012	5e-05	Yes	Bra007685	AT3G62580	Chalhoub et al.	Late embryogenesis abundant protein (LEA) family protein
BnaA09g40120D	6.34131	3.05558	-1.05334	0.0003	Yes	Bra007699	AT3G62750	Chalhoub et al.	beta glucosidase 8
BnaA09g40440D	11.9172	5.65899	-1.07442	0.0001		Bra007749	AT2G26540	Chalhoub et al.	uroporphyrinogen-III synthase family protein
BnaA09g40450D	140.935	351.613	1.31896	5e-05	Yes	Bra007750	AT2G26500	Chalhoub et al.	cytochrome b6f complex subunit (petM)
BnaA09g40530D	36.4779	11.8849	-1.61789	5e-05	Yes	Bra007758	AT2G26340	Chalhoub et al.	hypothetical protein
BnaA09g40900D	8.05025	3.50398	-1.20004	5e-05	Yes	Bra007793	.	Chalhoub et al.	.
BnaA09g40940D	5.68546	2.11969	-1.42343	5e-05	Yes	Bra007797	.	Chalhoub et al.	.
BnaA09g41020D	4.5414	1.85839	-1.28908	0.0019	Yes	Bra007806	AT2G25280	Chalhoub et al.	AmmeMemoRadiSam system protein B
BnaA09g41050D	34.3686	13.7207	-1.32473	5e-05		Bra007808	AT2G25250	Chalhoub et al.	serine/arginine repetitive matrix-like protein
BnaA09g41990D	10.5695	4.52751	-1.22312	5e-05		Bra039199	AT2G23430	Chalhoub et al.	Cyclin-dependent kinase inhibitor family protein
BnaA09g42090D	14.8199	6.4458	-1.2011	0.00195	Yes	Bra039190	.	Blast	.
BnaA09g42620D	22.052	6.75359	-1.70719	5e-05		Bra038522	AT2G22450	Chalhoub et al.	riboflavin biosynthesis protein
BnaA09g42660D	3.78987	12.7358	1.74867	0.0001		Bra038526	.	Blast	.
BnaA09g42790D	7.10486	0.112193	-5.98475	0.02165		Bra038541	AT2G22170	Chalhoub et al.	Lipase/lipooxygenase%2C PLAT/LH2 family protein
BnaA09g42890D	10.1349	3.95295	-1.35833	5e-05		Bra031225	AT2G22010	Chalhoub et al.	related to KPC1
BnaA09g43050D	11.6834	5.61103	-1.05812	0.00025	Yes	Bra031203	AT2G21600	Chalhoub et al.	endoplasmatic reticulum retrieval protein 1B
BnaA09g43260D	8.03227	3.51799	-1.19106	5e-05		.	AT2G21270	Chalhoub et al.	ubiquitin fusion degradation 1
BnaA09g43630D	3.86052	13.6885	1.8261	5e-05		Bra031136	AT2G20670	Chalhoub et al.	sugar phosphate exchanger%2C putative (DUF506)
BnaA09g44420D	7.5204	3.35396	-1.16494	0.0002		Bra031055	AT1G18890	Chalhoub et al.	calcium-dependent protein kinase 1
BnaA09g44750D	10.7827	3.2651	-1.72352	5e-05		Bra031011	AT1G18010	Chalhoub et al.	Major facilitator superfamily protein
BnaA09g45010D	8.8913	1.9082	-2.22018	0.0014		Bra030988	AT1G17420	Chalhoub et al.	lipoxygenase 3
BnaA09g45360D	503.09	136.222	-1.88486	5e-05		Bra026794	.	Chalhoub et al.	.
BnaA09g45370D	6.82845	1.23863	-2.46282	0.02425		Bra026795	AT1G14880	Chalhoub et al.	PLANT CADMIUM RESISTANCE 1
BnaA09g45400D	5.34104	2.0662	-1.37014	0.00055		Bra026797	AT1G14860	Chalhoub et al.	nudix hydrolase homolog 18
BnaA09g45840D	6.6135	1.09744	-2.59128	5e-05		Bra026860	AT1G14080	Chalhoub et al.	fucosyltransferase 6
BnaA09g46280D	0.129584	4.44024	5.09868	0.0042		Bra026908	.	Chalhoub et al.	.
BnaA09g46440D	10.2755	4.08574	-1.33054	0.0001		Bra026919	AT1G13210	Chalhoub et al.	autoinhibited Ca2+/ATPase II
BnaA09g46850D	12.5465	3.63337	-1.78791	5e-05	Yes	Bra026955	AT1G12760	Chalhoub et al.	Zinc finger%2C C3HC4 type (RING finger) family protein
BnaA09g48360D	0.0919851	13.3197	7.17794	5e-05	Yes	Bra031678	AT1G09580	Chalhoub et al.	emp24/gp25L/p24 family/GOLD family protein
BnaA09g48380D	43.9212	21.2666	-1.04633	5e-05	Yes	Bra031676	AT1G57720	Chalhoub et al.	Translation elongation factor EF1B%2C gamma chain
BnaA09g48840D	20.0604	55.9115	1.4788	5e-05		Bra031632	AT1G08570	Chalhoub et al.	atypical CYS HIS rich thioredoxin 4
BnaA09g49220D	9.71737	1.14013	-3.09137	0.0007	Yes	Bra031595	AT1G07830	Chalhoub et al.	ribosomal protein L29 family protein
BnaA09g50380D	7.59571	2.445	-1.63535	5e-05		Bra032480	AT1G05200	Chalhoub et al.	glutamate receptor 3.4
BnaA09g50670D	12.792	5.2207	-1.29292	5e-05		Bra032528	AT1G04140	Chalhoub et al.	Transducin family protein / WD-40 repeat family protein
BnaA09g51340D	7.72575	3.58366	-1.10824	0.00235		Bra032605	.	Chalhoub et al.	.
BnaA09g51480D	6.40014	3.11681	-1.03803	0.0019		Bra032616	AT1G01050	Chalhoub et al.	pyrophosphorylase 1
BnaA09g51520D	91.3052	40.2594	-1.18137	0.00075	Yes	Bra032620	AT1G01100	Chalhoub et al.	60S acidic ribosomal protein family
BnaA09g51530D	35.2068	15.3434	-1.19824	0.00135		Bra032621	AT1G01120	Chalhoub et al.	3-ketoacyl-CoA synthase 1
BnaA09g51550D	17.8165	6.66479	-1.41859	0.00015		Bra032623	AT1G01160	Chalhoub et al.	GRF1-interacting factor 2
BnaA09g52260D	7.33665	3.45137	-1.08795	5e-05	Yes	Bra036198	AT3G30390	Chalhoub et al.	Transmembrane amino acid transporter family protein
BnaA09g52790D	6.20372	16.4595	1.40772	5e-05		Bra039823	.	Chalhoub et al.	.
BnaA09g53830D	1.90597	6.60858	1.79381	5e-05	Yes	.	.	Blast	.
BnaA09g54870D	2309.36	215.737	-3.42015	5e-05		Bra040764	.	Chalhoub et al.	.
BnaA09g55410D	8.29119	17.4359	1.07241	0.00355	Yes	Bra007425	AT3G59010	Blast	pectin methylesterase 61
BnaA09g55900D	61.002	14.8699	-2.03646	5e-05		Bra031223	AT2G21970	Blast	stress enhanced protein 2
BnaA09g56130D	5.41997	2.37525	-1.19021	5e-05	Yes	Bra031040	AT1G18700	Blast	DNAJ heat shock N-terminal domain-containing protein
BnaA09g56390D	4.29838	1.89967	-1.17805	0.00405		Bra026727	AT1G16240	Chalhoub et al.	syntaxin of plants 51
BnaA09g56530D	4.17484	1.87601	-1.15406	0.00375		Bra026741	AT1G15880	Chalhoub et al.	golgi snare 11
BnaA09g56900D	8.98494	1.81775	-2.30536	5e-05		Bra026758	AT1G15530	Chalhoub et al.	Concanavalin A-like lectin protein kinase family protein
BnaA10g00270D	5.14151	1.70578	-1.59176	0.0219	Yes	Bra033238	AT1G01725	Chalhoub et al.	adenylosuccinate synthetase
BnaA10g00360D	6.85558	14.6481	1.09536	0.0001		Bra033248	AT1G01620	Chalhoub et al.	plasma membrane intrinsic protein 1C
BnaA10g00460D	5.26022	0.965663	-2.44553	0.0072		Bra033260	AT1G01490	Chalhoub et al.	Heavy metal transport/detoxification superfamily protein
BnaA10g00680D	5.50003	1.72525	-1.67263	5e-05		Bra033281	AT1G01160	Chalhoub et al.	GRF1-interacting factor 2
BnaA10g00740D	23.7699	7.99126	-1.57264	5e-05		Bra033287	AT1G01080	Chalhoub et al.	RNA-binding (RRM/RBD/RNP motifs) family protein
BnaA10g00810D	2.81444	5.88466	1.06411	0.00025	Yes	Bra033294	AT1G01030	Chalhoub et al.	AP2/B3-like transcriptional factor family protein
BnaA10g00930D	6.75744	1.1976	-2.49633	5e-05		Bra033309	AT1G02270	Chalhoub et al.	Calcium-binding endonuclease/exonuclease/phosphatase family
BnaA10g01010D	41.8222	15.6422	-1.41883	5e-05		Bra033317	AT1G02350	Chalhoub et al.	protoporphyrinogen oxidase-like protein
BnaA10g01200D	150.948	58.9353	-1.35685	5e-05		Bra033332	AT1G02560	Chalhoub et al.	nuclear encoded CLP protease 5
BnaA10g01380D	67.7978	27.8932	-1.28132	5e-05		Bra033346	AT1G02780	Chalhoub et al.	Ribosomal protein L19e family protein
BnaA10g01410D	47.7009	8.98136	-2.40901	5e-05		Bra033350	AT1G02820	Chalhoub et al.	Late embryogenesis abundant 3 (LEA3) family protein
BnaA10g01620D	9.22842	4.10814	-1.1676	5e-05		Bra033367	AT1G03030	Chalhoub et al.	P-loop containing nucleoside triphosphate hydrolases superfamily protein
BnaA10g01690D	4.81817	1.36359	-1.82108	5e-05		.	AT1G03080	Chalhoub et al.	kinase interacting (KIP1-like) family protein
BnaA10g01750D	18.8022	5.52519	-1.76681	5e-05		Bra033379	AT1G03210	Chalhoub et al.	Phenazine biosynthesis PhzC/PhzF protein
BnaA10g01790D	9.71403	4.55311	-1.09322	5e-05		Bra033382	AT1G03290	Chalhoub et al.	ELKS/Rab6-interacting/CAST family protein
BnaA10g02050D	58.7857	21.0618	-1.48083	5e-05	Yes	Bra033415	AT1G03630	Chalhoub et al.	protochlorophyllide oxidoreductase C
BnaA10g02110D	9.99466	2.43649	-2.03635	5e-05		Bra015260	AT1G03740	Chalhoub et al.	Protein kinase superfamily protein
BnaA10g02760D	17.5002	4.16687	-2.07033	5e-05		Bra015335	AT1G04620	Chalhoub et al.	coenzyme F420 hydrogenase family / dehydrogenase%2C beta subunit family
BnaA10g02830D	13.1683	6.31661	-1.05985	0.00015	Yes	Bra015341	AT1G04680	Chalhoub et al.	Pectin lyase-like superfamily protein
BnaA10g02890D	20.892	6.30632	-1.72808	5e-05		Bra015345	AT1G04760	Chalhoub et al.	vesicle-associated membrane protein 726
BnaA10g04190D	42.7554	16.756	-1.35143	5e-05		Bra015499	AT1G06430	Chalhoub et al.	FTSH protease 8
BnaA10g04530D	1.46758	8.32948	2.50478	0.00535	Yes	Bra015550	AT1G07080	Chalhoub et al.	Thioredoxin superfamily protein
BnaA10g04760D	21.7398	7.92458	-1.45593	5e-05	Yes	Bra015573	AT1G07310	Chalhoub et al.	Calcium-dependent lipid-binding (CaLB domain) family protein
BnaA10g04770D	77.2486	10.618	-2.86299	5e-05		Bra015574	AT1G07320	Chalhoub et al.	ribosomal protein L4
BnaA10g04850D	12.0509	5.15221	-1.22587	5e-05	Yes	Bra015580	AT1G07450	Chalhoub et al.	NAD(P)-binding Rossmann-fold superfamily protein
BnaA10g04950D	86.0234	12.0486	-2.83586	0.00915		Bra015594	AT1G07610	Chalhoub et al.	metallothionein 1C
BnaA10g05680D	158.687	2.87951	-5.78421	5e-05		Bra039597	AT2G43590	Blast	Chitinase family protein
BnaA10g05770D	0.264822	4.35148	4.03841	0.00055	Yes	Bra009053	.	Blast	.
BnaA10g05830D	3.04961	7.34105	1.26736	5e-05		Bra035725	AT5G51120	Chalhoub et al.	polyadenylate-binding protein 1
BnaA10g07280D	9.54609	4.5963	-1.05444	0.0008		Bra003006	AT5G54170	Chalhoub et al.	Polyketide cyclase/dehydrase and lipid transport superfamily protein
BnaA10g07780D	4.50711	2.14212	-1.07317	5e-05	Yes	Bra028272	AT5G51740	Chalhoub et al.	Peptidase family M48 family protein
BnaA10g07970D	2.47296	5.36798	1.11814	0.00485		Bra028253	AT5G51440	Chalhoub et al.	HSP20-like chaperones superfamily protein
BnaA10g08220D	4.19279	1.26274	-1.73135	5e-05		Bra002992	AT5G54390	Chalhoub et al.	HAL2-like protein
BnaA10g08320D	8.40257	2.51472	-1.74043	5e-05	Yes	Bra002984	AT5G54490	Chalhoub et al.	pinoid-binding protein 1
BnaA10g08600D	6.17401	3.03136	-1.02624	0.00495		.	AT1G44800	Chalhoub et al.	nodulin MtN21 /EamA-like transporter family protein
BnaA10g08770D	9.16107	3.78448	-1.27542	0.00075		Bra036946	AT1G44350	Chalhoub et al.	IAA-amino acid hydrolase ILR1-like 6
BnaA10g09640D	51.5673	16.5695	-1.63793	5e-05		Bra002914	AT5G55450	Chalhoub et al.	Bifunctional inhibitor/lipid-transfer protein/seed storage 2S albumin superfamily protein
BnaA10g10320D	65.6511	21.5759	-1.6054	5e-05		Bra002840	AT4G26466	Chalhoub et al.	lorelei
BnaA10g11050D	8.24423	3.34733	-1.30038	5e-05		Bra002769	AT5G57030	Chalhoub et al.	Lycopene beta/epsilon cyclase protein
BnaA10g11170D	5.36528	1.60173	-1.74403	5e-05		Bra002757	AT5G57140	Chalhoub et al.	purple acid phosphatase 28
BnaA10g11210D	11.5436	4.63492	-1.31648	0.00025		Bra002753	AT5G57170	Chalhoub et al.	Tautomerase/MIF superfamily protein
BnaA10g11220D	6.06879	2.35005	-1.36872	5e-05	Yes	Bra002752	AT5G57180	Chalhoub et al.	chloroplast import apparatus 2
BnaA10g12000D	6.80677	2.02965	-1.74574	5e-05		Bra002661	AT5G58320	Chalhoub et al.	Kinase interacting (KIP1-like) family protein
BnaA10g12120D	78.7618	36.3126	-1.11703	5e-05	Yes	Bra002596	AT5G59250	Chalhoub et al.	Major facilitator superfamily protein
BnaA10g12440D	4.69442	1.99788	-1.23248	0.0007		Bra002567	.	Blast	.
BnaA10g12520D	6.46432	3.08933	-1.0652	0.0001	Yes	Bra002559	AT5G59550	Chalhoub et al.	zinc finger (C3HC4-type RING finger) family protein
BnaA10g12930D	12.02	5.32144	-1.17555	5e-05		Bra002512	AT5G60100	Chalhoub et al.	pseudo-response regulator 3
BnaA10g13190D	6.39527	0.768762	-3.0564	0.0016		Bra002487	AT5G60340	Chalhoub et al.	P-loop containing nucleoside triphosphate hydrolases superfamily protein
BnaA10g13210D	266.092	56.8202	-2.22745	5e-05		Bra002485	AT5G60360	Chalhoub et al.	aleurain-like protease
BnaA10g13850D	6.75855	2.77876	-1.28227	0.02225		Bra002416	AT5G22500	Chalhoub et al.	fatty acid reductase 1
BnaA10g14100D	5.57973	1.97105	-1.50123	0.00015		Bra002400	AT5G22250	Chalhoub et al.	Polynucleotidyl transferase%2C ribonuclease H-like superfamily protein
BnaA10g14500D	37.8134	9.53774	-1.98718	0.035		Bra002355	AT5G21100	Chalhoub et al.	Plant L-ascorbate oxidase
BnaA10g14910D	22.1321	4.94801	-2.16122	5e-05		Bra002312	AT5G20570	Chalhoub et al.	RING-box 1
BnaA10g14980D	17.9119	6.48453	-1.46584	0.0001		Bra002306	AT5G20500	Chalhoub et al.	Glutaredoxin family protein
BnaA10g15220D	40.6286	15.151	-1.42308	5e-05		Bra002280	AT5G20190	Chalhoub et al.	Tetratricopeptide repeat (TPR)-like superfamily protein
BnaA10g15270D	3.99105	1.50907	-1.40311	0.00035	Yes	Bra002275	AT5G19930	Chalhoub et al.	integral membrane protein (Protein of unknown function DUF92%2C transmembrane)
BnaA10g15300D	10.8806	5.13661	-1.08286	5e-05		Bra002272	AT5G19900	Chalhoub et al.	PRLI-interacting factor
BnaA10g15400D	19.4921	44.316	1.18494	5e-05		Bra002261	AT5G19780	Chalhoub et al.	tubulin alpha-5
BnaA10g15410D	78.8488	29.7378	-1.40679	0.00025		Bra002260	AT5G19780	Chalhoub et al.	tubulin alpha-5
BnaA10g15450D	2.08033	5.71835	1.45879	0.0002		Bra002257	AT5G19730	Chalhoub et al.	Pectin lyase-like superfamily protein
BnaA10g15910D	6.10553	2.56322	-1.25216	5e-05	Yes	Bra002215	AT5G19130	Chalhoub et al.	GPI transamidase component family protein / Gaa1-like family protein
BnaA10g16190D	19.0043	8.00075	-1.24812	0.0008	Yes	Bra002186	AT5G18800	Chalhoub et al.	Cox19-like CHCH family protein
BnaA10g16350D	4.61991	1.75252	-1.39844	0.00035	Yes	Bra002172	AT5G18610	Chalhoub et al.	Protein kinase superfamily protein
BnaA10g16390D	3.95524	1.53936	-1.36144	5e-05		Bra002167	AT5G18550	Chalhoub et al.	Zinc finger C-x8-C-x5-C-x3-H type family protein
BnaA10g16640D	6.21598	2.90409	-1.0979	5e-05		Bra002141	AT5G18200	Chalhoub et al.	putative galactose-1-phosphate uridyltransferase
BnaA10g16850D	11.8169	2.77565	-2.08996	5e-05		Bra002119	AT5G17990	Chalhoub et al.	tryptophan biosynthesis 1
BnaA10g16880D	97.2657	41.0611	-1.24416	5e-05	Yes	Bra002116	AT5G17920	Chalhoub et al.	Cobalamin-independent synthase family protein
BnaA10g17180D	12.6843	6.27052	-1.01638	0.00385	Yes	Bra013968	AT5G17560	Chalhoub et al.	BolA-like family protein
BnaA10g17240D	13.8319	2.12036	-2.70563	0.00235		Bra013973	AT5G17490	Chalhoub et al.	RGA-like protein 3
BnaA10g17360D	4.77254	1.71379	-1.47757	0.0003		Bra013985	AT5G17350	Chalhoub et al.	hypothetical protein
BnaA10g17570D	23.2003	11.1265	-1.06014	5e-05	Yes	Bra008581	AT5G17000	Chalhoub et al.	Zinc-binding dehydrogenase family protein
BnaA10g17610D	3.96678	1.14822	-1.78856	5e-05	Yes	Bra008585	AT5G16880	Chalhoub et al.	Target of Myb protein 1
BnaA10g17770D	23.2923	57.4497	1.30245	5e-05		Bra023579	AT5G16710	Blast	dehydroascorbate reductase 1
BnaA10g17830D	11.5842	3.82834	-1.59737	0.00015		Bra008606	AT5G16660	Chalhoub et al.	Low-density receptor-like protein
BnaA10g18810D	7.07762	3.3925	-1.06091	5e-05	Yes	Bra008705	AT5G15310	Chalhoub et al.	myb domain protein 16
BnaA10g19150D	22.5525	7.05745	-1.67607	5e-05		Bra008745	AT5G14680	Chalhoub et al.	Adenine nucleotide alpha hydrolases-like superfamily protein
BnaA10g19530D	6.74048	2.62897	-1.35835	0.00075		Bra008778	AT5G14105	Chalhoub et al.	hypothetical protein
BnaA10g19600D	23.0919	7.9918	-1.5308	5e-05	Yes	Bra008785	AT5G14030	Chalhoub et al.	translocon-associated protein beta (TRAPB) family protein
BnaA10g19650D	6.67494	2.48867	-1.42338	5e-05		Bra008790	AT5G13970	Chalhoub et al.	midasin-like protein
BnaA10g19680D	7.90078	3.4374	-1.20068	0.0039	Yes	Bra008794	AT5G13890	Chalhoub et al.	plant viral-response family protein (DUF716)
BnaA10g19900D	12.6372	5.20609	-1.2794	5e-05		Bra008829	AT5G13450	Chalhoub et al.	delta subunit of Mt ATP synthase
BnaA10g20390D	7.58814	1.78318	-2.0893	5e-05		Bra008900	AT5G12310	Chalhoub et al.	RING/U-box superfamily protein
BnaA10g20470D	5.35285	2.67056	-1.00316	0.0004	Yes	Bra008908	AT5G12200	Chalhoub et al.	pyrimidine 2
BnaA10g20830D	134.883	10.5895	-3.671	5e-05		Bra008940	AT5G11740	Chalhoub et al.	arabinogalactan protein 15
BnaA10g21120D	4.67646	1.48413	-1.6558	5e-05		Bra008967	AT5G11380	Chalhoub et al.	1-deoxy-D-xylulose 5-phosphate synthase 3
BnaA10g21150D	6.015	2.52918	-1.24989	5e-05		Bra008970	AT5G11330	Chalhoub et al.	FAD/NAD(P)-binding oxidoreductase family protein
BnaA10g21180D	14.2606	5.37053	-1.40889	5e-05	Yes	Bra008974	AT5G11280	Chalhoub et al.	tail fiber
BnaA10g21190D	6.91311	2.92754	-1.23965	0.00095		Bra008975	AT5G11270	Chalhoub et al.	overexpressor of cationic peroxidase 3
BnaA10g21240D	2.16038	6.73836	1.64111	0.0001		Bra008981	AT5G11230	Chalhoub et al.	Nucleotide-sugar transporter family protein
BnaA10g21420D	4.14383	1.92641	-1.10505	0.0002	Yes	Bra008998	AT5G11000	Chalhoub et al.	hypothetical protein (DUF868)
BnaA10g21660D	5.34379	1.96603	-1.44258	5e-05		Bra009019	AT5G10610	Chalhoub et al.	cytochrome P450%2C family 81%2C subfamily K%2C polypeptide 1
BnaA10g21770D	12.1651	6.06008	-1.00534	5e-05	Yes	Bra009028	AT5G10490	Chalhoub et al.	MSCS-like 2
BnaA10g21780D	7.28311	0.082569	-6.46281	0.0416	Yes	Bra009029	AT5G10480	Chalhoub et al.	Protein-tyrosine phosphatase-like%2C PTPLA
BnaA10g21890D	9.9998	0.366707	-4.7692	0.0047		Bra009037	AT5G10380	Chalhoub et al.	RING/U-box superfamily protein
BnaA10g22080D	34.875	1.8716	-4.21985	5e-05		Bra009055	AT5G10140	Chalhoub et al.	K-box region and MADS-box transcription factor family protein
BnaA10g22330D	6.04939	2.93131	-1.04525	0.0154		Bra009080	AT5G09830	Chalhoub et al.	BolA-like family protein
BnaA10g22460D	23.5452	2.30153	-3.35477	5e-05		Bra009392	AT5G09600	Chalhoub et al.	succinate dehydrogenase 3-1
BnaA10g22570D	7.58298	0.397899	-4.25229	0.0357		Bra009381	AT5G09390	Chalhoub et al.	CD2-binding protein-like protein
BnaA10g22600D	7.97701	1.44953	-2.46026	5e-05		Bra009379	AT5G09330	Chalhoub et al.	NAC domain containing protein 82
BnaA10g22620D	11.5835	0.300446	-5.26882	0.02505		Bra009376	AT5G09310	Chalhoub et al.	gamma-secretase subunit
BnaA10g22720D	5.37382	0.462016	-3.53993	0.00235		Bra009368	AT5G08770	Chalhoub et al.	topoisomerase I damage affected-like protein
BnaA10g22730D	6.60111	1.00749	-2.71195	5e-05		Bra009367	AT5G08750	Chalhoub et al.	RING/FYVE/PHD zinc finger superfamily protein
BnaA10g23100D	172.082	59.2491	-1.53823	5e-05		.	AT5G08260	Chalhoub et al.	serine carboxypeptidase-like 35
BnaA10g23150D	4.47781	1.54029	-1.53959	5e-05		Bra009329	AT5G08200	Chalhoub et al.	peptidoglycan-binding LysM domain-containing protein
BnaA10g23200D	7.70719	2.15212	-1.84044	5e-05	Yes	Bra009325	AT5G08160	Chalhoub et al.	serine/threonine protein kinase 3
BnaA10g23230D	5.11377	1.59329	-1.68238	5e-05	Yes	Bra009322	AT5G08130	Chalhoub et al.	basic helix-loop-helix (bHLH) DNA-binding superfamily protein
BnaA10g23520D	0.0161113	9.16622	9.15211	5e-05	Yes	Bra009296	AT5G07050	Chalhoub et al.	nodulin MtN21 /EamA-like transporter family protein
BnaA10g23700D	5.29784	1.26032	-2.07162	5e-05		Bra009279	AT5G07250	Chalhoub et al.	RHOMBOID-like protein 3
BnaA10g23810D	4.08568	0.555522	-2.87866	0.0027		Bra018242	AT1G07920	Blast	GTP binding Elongation factor Tu family protein
BnaA10g24600D	4.09427	1.89545	-1.11107	0.0004		Bra009150	AT5G05920	Chalhoub et al.	deoxyhypusine synthase
BnaA10g24610D	14.1456	2.35068	-2.5892	5e-05		Bra009149	.	Chalhoub et al.	.
BnaA10g24670D	16.5368	5.30715	-1.63967	5e-05	Yes	.	.	Chalhoub et al.	.
BnaA10g24680D	9.81149	4.43489	-1.14557	0.00075	Yes	Bra009143	AT5G05870	Chalhoub et al.	UDP-glucosyl transferase 76C1
BnaA10g24720D	7.22597	1.71131	-2.07809	5e-05	Yes	Bra009139	AT5G05840	Chalhoub et al.	replication factor C subunit%2C putative (DUF620)
BnaA10g24780D	13.5488	6.10874	-1.14922	5e-05		Bra009133	AT5G05780	Chalhoub et al.	RP non-ATPase subunit 8A
BnaA10g24810D	19.4636	6.38798	-1.60735	5e-05	Yes	Bra009131	AT5G05750	Chalhoub et al.	DNAJ heat shock N-terminal domain-containing protein
BnaA10g25030D	128.778	52.5708	-1.29255	5e-05		Bra009109	AT5G05370	Chalhoub et al.	Cytochrome b-c1 complex%2C subunit 8 protein
BnaA10g25310D	4.07022	1.11734	-1.86503	5e-05		Bra009409	AT5G04940	Chalhoub et al.	SU(VAR)3-9 homolog 1
BnaA10g25320D	8.80516	3.63214	-1.27753	5e-05		Bra009410	AT5G04930	Chalhoub et al.	aminophospholipid ATPase 1
BnaA10g25330D	6.94059	3.23335	-1.10203	5e-05		Bra009411	AT5G04920	Chalhoub et al.	EAP30/Vps36 family protein
BnaA10g25490D	1.93525	4.57242	1.24044	0.00235	Yes	Bra009428	AT5G04820	Chalhoub et al.	ovate family protein 13
BnaA10g25560D	4.55779	2.20482	-1.04767	0.0046	Yes	Bra009435	AT5G04710	Chalhoub et al.	Zn-dependent exopeptidases superfamily protein
BnaA10g25800D	7.36289	23.6765	1.68511	5e-05		Bra009460	AT5G04380	Chalhoub et al.	S-adenosyl-L-methionine-dependent methyltransferases superfamily protein
BnaA10g25810D	26.3687	2.833	-3.21843	0.00295		Bra009459	AT5G04370	Chalhoub et al.	S-adenosyl-L-methionine-dependent methyltransferases superfamily protein
BnaA10g25820D	13.0695	4.35951	-1.58396	5e-05		Bra009461	AT5G04360	Chalhoub et al.	limit dextrinase
BnaA10g27200D	4.14429	1.45058	-1.5145	5e-05	Yes	Bra009598	AT5G02310	Chalhoub et al.	proteolysis 6
BnaA10g27210D	4.76165	0.74629	-2.67365	0.02845		Bra009599	AT5G02290	Chalhoub et al.	Protein kinase superfamily protein
BnaA10g27220D	6.25178	0.24275	-4.68673	0.0266		Bra009600	AT5G02280	Chalhoub et al.	SNARE-like superfamily protein
BnaA10g27230D	7.41835	1.06764	-2.79667	0.0455	Yes	Bra009601	AT5G02270	Chalhoub et al.	non-intrinsic ABC protein 9
BnaA10g27250D	7.09534	1.65759	-2.09778	5e-05	Yes	Bra009603	AT5G02250	Chalhoub et al.	Ribonuclease II/R family protein
BnaA10g27260D	77.4313	15.2694	-2.34228	5e-05	Yes	Bra009604	AT5G02240	Chalhoub et al.	NAD(P)-binding Rossmann-fold superfamily protein
BnaA10g27320D	4.75327	1.85894	-1.35444	5e-05	Yes	Bra009608	AT5G02180	Chalhoub et al.	Transmembrane amino acid transporter family protein
BnaA10g27720D	6.50319	1.82886	-1.8302	5e-05	Yes	Bra009645	.	Chalhoub et al.	.
BnaA10g28450D	15.5019	5.24998	-1.56206	0.0001		Bra003115	AT5G52770	Chalhoub et al.	Copper transport protein family
BnaA10g28850D	5.38635	2.2262	-1.27472	5e-05		Bra036931	AT1G43850	Blast	SEUSS transcriptional co-regulator
BnaA10g28960D	5.20195	0.206486	-4.65493	0.0277		Bra002779	AT5G56940	Blast	Ribosomal protein S16 family protein
BnaA10g29190D	8.34637	3.73646	-1.15948	5e-05	Yes	Bra002608	AT5G58930	Chalhoub et al.	hypothetical protein (DUF740)
BnaA10g29300D	13.6609	6.59297	-1.05105	5e-05		Bra002637	AT5G58560	Chalhoub et al.	Phosphatidate cytidylyltransferase family protein
BnaA10g29540D	9.43362	3.8523	-1.29209	0.0001		Bra002621	AT5G58740	Chalhoub et al.	HSP20-like chaperones superfamily protein
BnaA10g29670D	9.67411	4.21114	-1.19992	0.00335		Bra002655	AT5G58375	Chalhoub et al.	Methyltransferase-related protein
BnaA10g29720D	4.95812	0.832228	-2.57474	0.00485		.	.	Chalhoub et al.	.
BnaA10g29840D	16.4169	5.00625	-1.71338	5e-05		Bra008808	AT5G13720	Chalhoub et al.	Uncharacterized protein family (UPF0114)
BnaA10g29980D	4.59076	1.42559	-1.68718	5e-05		Bra008879	AT5G12480	Chalhoub et al.	calmodulin-domain protein kinase 7
BnaA10g30160D	4.31271	1.14817	-1.90926	5e-05		Bra009389	AT5G09540	Chalhoub et al.	Chaperone DnaJ-domain superfamily protein
BnaA10g30210D	4.54535	1.31633	-1.78787	5e-05		Bra009249	AT5G07590	Chalhoub et al.	Transducin/WD40 repeat-like superfamily protein
BnaA10g30270D	3.97157	1.45189	-1.45178	5e-05	Yes	Bra009196	AT5G06460	Chalhoub et al.	ubiquitin activating enzyme 2
BnaA10g30290D	4.67715	0.57615	-3.02112	0.005		Bra009198	AT5G06480	Chalhoub et al.	Immunoglobulin E-set superfamily protein
BnaA10g30400D	6.38155	2.27948	-1.4852	0.0005		Bra009194	AT5G06430	Chalhoub et al.	Thioredoxin superfamily protein
BnaA10g30570D	33.6446	3.63497	-3.21036	5e-05		Bra009172	AT5G06260	Chalhoub et al.	TLD-domain containing nucleolar protein
BnaAnng00420D	5.02178	1.64473	-1.61035	0.0045		Bra028867	AT5G02610	Chalhoub et al.	Ribosomal L29 family protein
BnaAnng00520D	12.0359	4.29937	-1.48515	5e-05		Bra028859	.	Chalhoub et al.	.
BnaAnng00720D	9.17748	2.97559	-1.62492	5e-05		Bra028826	AT5G03600	Chalhoub et al.	SGNH hydrolase-type esterase superfamily protein
BnaAnng00990D	8.65345	3.54257	-1.28848	5e-05		Bra028784	AT5G04550	Chalhoub et al.	type-1 restriction enzyme mjaxp r protein (DUF668)
BnaAnng01590D	49.1179	22.9702	-1.09648	5e-05		Bra028744	AT5G06060	Chalhoub et al.	NAD(P)-binding Rossmann-fold superfamily protein
BnaAnng01640D	3.60099	7.43856	1.04663	0.0045		Bra028739	AT5G06210	Chalhoub et al.	RNA binding (RRM/RBD/RNP motifs) family protein
BnaAnng01940D	6.59277	0.939636	-2.81071	0.00515		Bra028711	AT5G07010	Chalhoub et al.	sulfotransferase 2A
BnaAnng01970D	5.12403	10.6202	1.05146	0.00315		Bra028708	AT5G07090	Chalhoub et al.	Ribosomal protein S4 (RPS4A) family protein
BnaAnng02130D	5.49927	0.694606	-2.98497	0.00025		Bra028065	AT1G34750	Chalhoub et al.	Protein phosphatase 2C family protein
BnaAnng02320D	2.90137	6.77001	1.22242	0.00065		Bra040644	AT3G05280	Blast	Integral membrane Yip1 family protein
BnaAnng02450D	10.0887	3.36082	-1.58585	5e-05		Bra040216	.	Blast	.
BnaAnng02520D	5.85532	1.50946	-1.95572	5e-05	Yes	Bra040642	AT3G05200	Chalhoub et al.	RING/U-box superfamily protein
BnaAnng02780D	9.6692	4.49618	-1.1047	0.0046	Yes	Bra040533	AT3G05590	Chalhoub et al.	ribosomal protein L18
BnaAnng03000D	13.1036	4.27934	-1.6145	5e-05		Bra040242	.	Chalhoub et al.	.
BnaAnng03340D	5.25544	0.227272	-4.53132	0.00685		Bra036895	.	Blast	.
BnaAnng03670D	8.48892	3.33391	-1.34837	5e-05	Yes	Bra036072	AT3G50340	Chalhoub et al.	hypothetical protein
BnaAnng03700D	6.74447	3.1546	-1.09625	0.0023		Bra036070	AT5G67080	Chalhoub et al.	mitogen-activated protein kinase kinase kinase 19
BnaAnng03740D	3.01545	6.2684	1.05572	5e-05	Yes	Bra036060	AT3G50240	Chalhoub et al.	ATP binding microtubule motor family protein
BnaAnng04540D	9.41398	3.76943	-1.32046	5e-05		Bra034404	AT1G35710	Chalhoub et al.	kinase family with leucine-rich repeat domain-containing protein
BnaAnng05130D	2.67092	6.21229	1.21779	0.0021		Bra031833	AT5G67420	Chalhoub et al.	LOB domain-containing protein 37
BnaAnng05160D	7.60525	1.43562	-2.40532	0.00105	Yes	Bra008978	.	Blast	.
BnaAnng05850D	29.6125	11.4846	-1.36651	0.0001		Bra028635	AT5G09440	Chalhoub et al.	EXORDIUM like 4
BnaAnng06000D	18.5202	1.89214	-3.29101	0.001		Bra028649	.	Chalhoub et al.	.
BnaAnng06640D	15.2361	2.89455	-2.39608	0.0017		Bra029349	.	Chalhoub et al.	.
BnaAnng07730D	8.182	2.4287	-1.75227	5e-05		Bra038976	.	Blast	.
BnaAnng07980D	19.8291	9.90283	-1.00171	0.0063	Yes	Bra020725	AT5G47890	Chalhoub et al.	NADH-ubiquinone oxidoreductase B8 subunit
BnaAnng08010D	8.52448	3.99129	-1.09476	0.0046	Yes	Bra020722	AT5G47930	Chalhoub et al.	Zinc-binding ribosomal protein family protein
BnaAnng08970D	210.731	447.138	1.08532	5e-05		Bra015820	AT1G75750	Chalhoub et al.	GAST1 protein homolog 1
BnaAnng09200D	5.315	1.42744	-1.89664	0.0194	Yes	Bra015843	AT1G75440	Chalhoub et al.	ubiquitin-conjugating enzyme 16
BnaAnng09230D	8.43116	3.61518	-1.22166	5e-05	Yes	Bra015846	AT1G75400	Chalhoub et al.	RING/U-box superfamily protein
BnaAnng12180D	5.59303	16.3713	1.54947	5e-05		Bra032506	AT1G04480	Chalhoub et al.	Ribosomal protein L14p/L23e family protein
BnaAnng13720D	7.85114	20.5374	1.38728	5e-05		Bra028697	AT5G07440	Chalhoub et al.	glutamate dehydrogenase 2
BnaAnng14290D	4.28917	12.7955	1.57687	5e-05		Bra034235	AT3G26280	Chalhoub et al.	cytochrome P450%2C family 71%2C subfamily B%2C polypeptide 4
BnaAnng15300D	12.8547	5.83203	-1.14023	0.002		Bra021385	AT3G02910	Chalhoub et al.	AIG2-like (avirulence induced gene) family protein
BnaAnng16170D	17.4021	3.71214	-2.22894	0.00345	Yes	Bra005570	AT2G32650	Chalhoub et al.	RmlC-like cupins superfamily protein
BnaAnng16500D	4.29207	2.07574	-1.04804	0.00025		Bra029910	AT3G48610	Blast	non-specific phospholipase C6
BnaAnng16610D	4.02244	1.8783	-1.09865	5e-05		Bra029819	AT3G10150	Blast	purple acid phosphatase 16
BnaAnng16810D	6.88729	2.95992	-1.21838	0.0001	Yes	Bra039165	AT3G02230	Chalhoub et al.	reversibly glycosylated polypeptide 1
BnaAnng17340D	4.1584	1.63016	-1.35102	5e-05	Yes	Bra006747	AT5G58720	Chalhoub et al.	smr (Small MutS Related) domain-containing protein
BnaAnng17710D	2.23443	5.80485	1.37735	0.0009		Bra028794	AT5G04200	Blast	metacaspase 9
BnaAnng18410D	3.12507	6.81722	1.1253	5e-05		Bra028844	AT5G03260	Chalhoub et al.	laccase 11
BnaAnng18610D	0.514942	7.04947	3.77503	0.03425	Yes	.	.	Blast	.
BnaAnng18620D	9.39352	1.03024	-3.18869	0.0047		Bra016426	AT1G21250	Blast	cell wall-associated kinase
BnaAnng19280D	6.9656	3.07803	-1.17824	5e-05	Yes	Bra004823	AT2G44280	Chalhoub et al.	Major facilitator superfamily protein
BnaAnng19500D	10.7825	5.00696	-1.10668	5e-05		Bra021945	AT2G35050	Blast	kinase superfamily with octicosapeptide/Phox/Bem1p domain-containing protein
BnaAnng19930D	4.44772	1.76454	-1.33377	0.00055		Bra002803	AT5G56610	Blast	Phosphotyrosine protein phosphatases superfamily protein
BnaAnng20820D	2.77133	6.4338	1.21509	0.0019		Bra036278	AT4G02330	Chalhoub et al.	Plant invertase/pectin methylesterase inhibitor superfamily
BnaAnng21140D	109.661	47.6731	-1.2018	5e-05	Yes	Bra005261	AT2G36530	Blast	Enolase
BnaAnng21610D	4.23303	1.93983	-1.12576	0.00415	Yes	Bra022716	AT1G04870	Blast	protein arginine methyltransferase 10
BnaAnng21640D	18.2863	5.64794	-1.69497	5e-05		Bra017213	AT2G36990	Blast	RNApolymerase sigma-subunit F
BnaAnng21720D	20.3808	76.4969	1.90819	5e-05		Bra010953	AT1G27310	Chalhoub et al.	nuclear transport factor 2A
BnaAnng21740D	17.8867	72.6334	2.02174	5e-05		Bra010954	AT1G27300	Chalhoub et al.	transmembrane protein
BnaAnng22530D	14.0198	7.00358	-1.0013	0.00015		Bra031044	AT1G18720	Chalhoub et al.	ER membrane protein%2C putative (DUF962)
BnaAnng22550D	9.59592	2.86689	-1.74293	5e-05		Bra031048	AT1G18740	Chalhoub et al.	ROH1%2C putative (DUF793)
BnaAnng22920D	7583.02	2284.18	-1.7311	0.00175		Bra030181	AT2G34420	Blast	photosystem II light harvesting complex protein B1B2
BnaAnng23060D	4.50026	0.211407	-4.41192	0.0003	Yes	Bra007830	AT2G24830	Blast	zinc finger (CCCH-type) family protein / D111/G-patch domain-containing protein
BnaAnng23390D	12.8956	0.97422	-3.72649	5e-05		Bra034128	AT5G04590	Blast	sulfite reductase
BnaAnng23630D	4.39607	2.18753	-1.00692	0.00065		Bra036438	.	Chalhoub et al.	.
BnaAnng23900D	8.05896	0	#NAME?	5e-05		Bra034176	.	Blast	.
BnaAnng24020D	44.411	6.78687	-2.7101	0.00065		Bra009181	AT5G06290	Blast	2-cysteine peroxiredoxin B
BnaAnng24620D	4.85121	1.64257	-1.56239	5e-05	Yes	Bra021430	AT3G02570	Blast	Mannose-6-phosphate isomerase%2C type I
BnaAnng24960D	6.44182	2.44299	-1.39882	0.00025		Bra021935	AT2G34840	Chalhoub et al.	Coatomer epsilon subunit
BnaAnng24970D	39.1465	12.4151	-1.65679	0.04545		Bra021936	AT2G34860	Blast	DnaJ/Hsp40 cysteine-rich domain superfamily protein
BnaAnng25650D	3.42676	21.5778	2.65463	0.03615	Yes	Bra005270	AT1G53350	Blast	Disease resistance protein (CC-NBS-LRR class) family
BnaAnng25950D	6.5205	3.22372	-1.01625	0.0067		Bra018423	AT1G10760	Blast	Pyruvate phosphate dikinase%2C PEP/pyruvate binding domain-containing protein
BnaAnng25960D	13.9628	6.04673	-1.20736	0.00145		Bra012192	.	Chalhoub et al.	.
BnaAnng26930D	1.48759	7.31775	2.29842	0.014		Bra032265	AT1G48750	Chalhoub et al.	Bifunctional inhibitor/lipid-transfer protein/seed storage 2S albumin superfamily protein
BnaAnng26940D	1.62788	4.06569	1.3205	5e-05		Bra032266	AT1G48760	Chalhoub et al.	delta-adaptin
BnaAnng27200D	103.773	16.4394	-2.65821	5e-05		Bra008132	AT1G74100	Chalhoub et al.	sulfotransferase 16
BnaAnng28000D	5.41463	0.623227	-3.11903	0.00565		.	.	Chalhoub et al.	.
BnaAnng28010D	10.8867	4.61028	-1.23965	5e-05		Bra021082	AT4G16740	Chalhoub et al.	terpene synthase 03
BnaAnng28220D	5.86938	2.76024	-1.08841	0.00325		Bra009925	AT5G26920	Chalhoub et al.	Cam-binding protein 60-like G
BnaAnng29010D	68.2853	24.4296	-1.48294	5e-05		Bra019349	AT4G22890	Chalhoub et al.	PGR5-LIKE A
BnaAnng30070D	8.26065	3.89401	-1.085	0.0045	Yes	Bra002630	AT5G58640	Chalhoub et al.	Selenoprotein%2C Rdx type
BnaAnng30260D	14.5715	0.193687	-6.23328	0.00385	Yes	Bra007083	.	Blast	.
BnaAnng30420D	6.68489	3.02245	-1.14518	0.00195		Bra018834	AT1G15890	Blast	Disease resistance protein (CC-NBS-LRR class) family
BnaAnng30480D	9.11552	3.50946	-1.37707	0.00045		Bra012588	AT4G18540	Chalhoub et al.	transmembrane protein
BnaAnng31190D	23.634	0	#NAME?	5e-05		.	.	Chalhoub et al.	.
BnaAnng31340D	3.20674	6.46297	1.01109	0.02775	Yes	Bra023177	AT1G31335	Chalhoub et al.	transmembrane protein
BnaAnng32550D	4.14624	1.65461	-1.32531	0.00045	Yes	Bra005610	AT2G32120	Chalhoub et al.	heat-shock protein 70T-2
BnaAnng32580D	9.73231	1.98276	-2.29527	5e-05		Bra017200	AT2G37250	Blast	adenosine kinase
BnaAnng32590D	246.222	74.2235	-1.73001	5e-05	Yes	Bra017201	AT2G37220	Blast	RNA-binding (RRM/RBD/RNP motifs) family protein
BnaAnng32700D	3.94168	1.68671	-1.2246	0.0017	Yes	Bra037878	AT4G08790	Chalhoub et al.	Nitrilase/cyanide hydratase and apolipoprotein N-acyltransferase family protein
BnaAnng33130D	1.9716	7.4398	1.9159	5e-05		Bra033279	AT1G01180	Chalhoub et al.	S-adenosyl-L-methionine-dependent methyltransferases superfamily protein
BnaAnng33950D	4.93059	17.0882	1.79317	5e-05	Yes	Bra005834	AT5G04980	Chalhoub et al.	DNAse I-like superfamily protein
BnaAnng34320D	7.12502	1.55411	-2.19681	5e-05		Bra004059	AT3G45140	Blast	lipoxygenase 2
BnaAnng34360D	6.28108	15.6268	1.31494	0.00015		Bra032481	AT1G05190	Blast	Ribosomal protein L6 family
BnaAnng34540D	19.7791	6.57425	-1.58908	5e-05		Bra022270	AT3G48835	Blast	polynucleotide adenylyltransferase domain/RNA recognition motif protein
BnaAnng34810D	8.4813	20.2455	1.25524	5e-05		Bra029902	AT3G48530	Chalhoub et al.	SNF1-related protein kinase regulatory subunit gamma 1
BnaAnng35580D	1357.3	75.4628	-4.16883	5e-05		Bra031210	AT2G21690	Chalhoub et al.	RNA-binding (RRM/RBD/RNP motifs) family protein
BnaAnng35860D	14.5908	0.693475	-4.39507	5e-05		Bra025347	AT4G39080	Blast	vacuolar proton ATPase A3
BnaAnng36170D	7.57528	20.5827	1.44206	0.00015	Yes	Bra007425	AT3G59010	Chalhoub et al.	pectin methylesterase 61
BnaAnng36460D	33.315	16.5551	-1.0089	5e-05		Bra018365	AT2G29700	Chalhoub et al.	pleckstrin homologue 1
BnaAnng37650D	44.725	3.77506	-3.56651	0.00035		Bra004467	AT2G47240	Blast	AMP-dependent synthetase and ligase family protein
BnaAnng37870D	34.5157	17.184	-1.00619	0.00015	Yes	Bra020136	AT5G20920	Blast	eukaryotic translation initiation factor 2 beta subunit
BnaAnng37890D	11.7895	5.77943	-1.0285	0.00275		Bra003006	AT5G54170	Blast	Polyketide cyclase/dehydrase and lipid transport superfamily protein
BnaAnng38530D	57.8867	21.3824	-1.43681	5e-05	Yes	Bra021458	AT3G02470	Blast	S-adenosylmethionine decarboxylase
BnaAnng38910D	4.59665	1.85665	-1.30788	0.0007		Bra017282	AT2G35900	Chalhoub et al.	Mal d 1-associated protein
BnaAnng39250D	19.5337	8.96547	-1.12351	5e-05	Yes	Bra002045	AT3G11510	Chalhoub et al.	Ribosomal protein S11 family protein
BnaAnng39310D	2.84886	13.0564	2.1963	5e-05		Bra032191	AT1G43700	Chalhoub et al.	VIRE2-interacting protein 1
BnaAnng40740D	3.87728	8.54082	1.13933	5e-05		Bra011448	AT4G33500	Blast	Protein phosphatase 2C family protein
BnaAnng40850D	366.465	134.58	-1.44521	5e-05	Yes	Bra011884	AT4G38970	Chalhoub et al.	fructose-bisphosphate aldolase 2
BnaAnng41210D	19.9509	44.5165	1.15789	5e-05		Bra015132	AT2G04039	Blast	DUF2996 family protein
BnaAnng41260D	17.2825	1.70183	-3.34416	0.0044		Bra035244	AT1G66970	Blast	SHV3-like 2
BnaAnng42000D	38.4778	6.56419	-2.55134	5e-05		Bra010320	AT4G29700	Blast	Alkaline-phosphatase-like family protein
BnaC01g00360D	0.560545	12.6445	4.49554	5e-05	Yes	Bo2g009560	.	Blast	.
BnaC01g00410D	4.25865	9.23171	1.1162	5e-05	Yes	Bo1g002570	AT4G39520	Chalhoub et al.	GTP-binding protein-like protein
BnaC01g00770D	10.656	25.4615	1.25665	5e-05		Bo1g002940	AT4G39900	Chalhoub et al.	adenine deaminase
BnaC01g01380D	7.83041	18.7638	1.26079	5e-05		Bo1g003550	AT4G37540	Chalhoub et al.	LOB domain-containing protein 39
BnaC01g01640D	3.67983	10.5374	1.51781	0.0007	Yes	.	.	Blast	.
BnaC01g01730D	15.0951	1.89514	-2.99371	0.04345		Bo1g004980	AT4G36950	Chalhoub et al.	mitogen-activated protein kinase kinase kinase 21
BnaC01g02600D	208.725	460.003	1.14004	5e-05		Bo1g005990	AT4G36040	Chalhoub et al.	Chaperone DnaJ-domain superfamily protein
BnaC01g02670D	2.41362	5.16458	1.09746	5e-05		Bo1g006090	AT4G35920	Chalhoub et al.	PLAC8 family protein
BnaC01g02770D	1.85138	4.63351	1.32351	5e-05		Bo1g006140	AT4G35850	Chalhoub et al.	Pentatricopeptide repeat (PPR) superfamily protein
BnaC01g02920D	16.2613	7.0003	-1.21595	0.0007	Yes	Bo1g006250	AT4G35760	Chalhoub et al.	NAD(P)H dehydrogenase (quinone)s
BnaC01g02940D	4.03263	1.7007	-1.24559	0.0004	Yes	Bo1g006270	AT4G35730	Chalhoub et al.	Regulator of Vps4 activity in the MVB pathway protein
BnaC01g03110D	4.48865	9.83269	1.1313	5e-05	Yes	Bo1g006430	AT4G35470	Chalhoub et al.	plant intracellular ras group-related LRR 4
BnaC01g03250D	2.02187	4.06266	1.00674	0.0005	Yes	Bo1g006560	AT4G35300	Chalhoub et al.	tonoplast monosaccharide transporter2
BnaC01g03490D	11.7826	4.73803	-1.3143	0.00095	Yes	Bo1g006800	AT4G35020	Chalhoub et al.	RAC-like 3
BnaC01g03510D	10.9579	5.28899	-1.05091	0.00145		Bo1g006820	AT4G34990	Chalhoub et al.	myb domain protein 32
BnaC01g03720D	9.64791	2.67233	-1.85212	5e-05		Bo1g007050	AT4G34710	Chalhoub et al.	arginine decarboxylase 2
BnaC01g03730D	4.7364	0.64956	-2.86626	0.0022	Yes	Bo1g007060	AT4G34700	Chalhoub et al.	LYR family of Fe/S cluster biogenesis protein
BnaC01g03800D	107.926	16.3512	-2.72257	0.0013		Bo1g007120	AT4G34620	Chalhoub et al.	small subunit ribosomal protein 16
BnaC01g03860D	5.74675	1.60569	-1.83955	5e-05		Bo1g007200	AT4G34530	Chalhoub et al.	cryptochrome-interacting basic-helix-loop-helix 1
BnaC01g05340D	9.81659	4.59715	-1.09448	0.00205	Yes	Bo1g008650	AT4G32900	Chalhoub et al.	Peptidyl-tRNA hydrolase II (PTH2) family protein
BnaC01g06130D	24.0222	11.1605	-1.10597	5e-05	Yes	Bo1g010490	AT4G32390	Chalhoub et al.	Nucleotide-sugar transporter family protein
BnaC01g06270D	251.021	519.443	1.04916	5e-05		Bo1g010620	AT4G32260	Chalhoub et al.	ATPase%2C F0 complex%2C subunit B/B'%2C bacterial/chloroplast
BnaC01g06280D	7.97178	28.6501	1.84557	5e-05		Bo1g010630	AT4G32190	Chalhoub et al.	Myosin heavy chain-related protein
BnaC01g06380D	2.04764	4.48546	1.13129	5e-05		Bo1g010720	AT4G32070	Chalhoub et al.	Octicosapeptide/Phox/Bem1p (PB1) domain-containing protein / tetratricopeptide repeat (TPR)-containing protein
BnaC01g06390D	8.94707	23.7664	1.40943	5e-05		Bo1g010730	AT4G32060	Chalhoub et al.	calcium-binding EF hand family protein
BnaC01g06410D	5.72467	13.1363	1.19829	5e-05		Bo1g010750	AT4G32040	Chalhoub et al.	homeobox protein knotted-1-like 5
BnaC01g06460D	12.0643	29.7959	1.30437	5e-05		Bo1g010790	AT4G31990	Chalhoub et al.	aspartate aminotransferase 5
BnaC01g07470D	5.07812	13.8231	1.44472	5e-05		Bo1g011770	AT4G30950	Chalhoub et al.	fatty acid desaturase 6
BnaC01g07700D	5.11481	1.52837	-1.74269	0.0002		Bo1g011970	AT4G30660	Chalhoub et al.	Low temperature and salt responsive protein family
BnaC01g07710D	124.825	35.5929	-1.81025	5e-05		Bo1g011980	AT4G30650	Chalhoub et al.	Low temperature and salt responsive protein family
BnaC01g07990D	6.00225	2.97632	-1.01197	0.0003	Yes	Bo1g013190	AT4G30400	Chalhoub et al.	RING/U-box superfamily protein
BnaC01g08130D	2.17468	7.44096	1.77469	5e-05		Bo1g014340	AT4G30270	Chalhoub et al.	xyloglucan endotransglucosylase/hydrolase 24
BnaC01g08770D	7.26075	0.777599	-3.22302	0.00765	Yes	Bo1g016070	AT4G29735	Chalhoub et al.	transmembrane protein
BnaC01g08860D	5.58099	2.67348	-1.0618	0.0004	Yes	Bo1g016170	AT4G29580	Chalhoub et al.	Cytidine/deoxycytidylate deaminase family protein
BnaC01g09860D	5.61683	1.68572	-1.73639	5e-05	Yes	Bo1g017340	AT4G28600	Chalhoub et al.	no pollen germination related 2
BnaC01g09940D	6.86778	14.7897	1.10668	0.01105	Yes	.	.	Chalhoub et al.	.
BnaC01g10000D	17.2711	7.24646	-1.25301	0.0017	Yes	Bo1g017490	AT4G28440	Chalhoub et al.	Nucleic acid-binding%2C OB-fold-like protein
BnaC01g10230D	9.9777	3.37026	-1.56585	5e-05	Yes	Bo1g017720	AT4G17640	Chalhoub et al.	casein kinase II beta chain 2
BnaC01g10450D	4.64384	1.98726	-1.22454	0.0001		Bo1g018010	AT4G17900	Chalhoub et al.	PLATZ transcription factor family protein
BnaC01g10790D	14.7884	3.54129	-2.06212	5e-05	Yes	Bo1g019480	AT4G18370	Chalhoub et al.	DEGP protease 5
BnaC01g11440D	21.0207	5.19678	-2.01612	5e-05	Yes	Bo1g020090	AT4G18940	Chalhoub et al.	RNA ligase/cyclic nucleotide phosphodiesterase family protein
BnaC01g11710D	5.74677	1.32504	-2.11672	0.01805		.	.	Chalhoub et al.	.
BnaC01g12030D	7.30071	3.05168	-1.25843	5e-05	Yes	Bo1g021830	AT4G19670	Chalhoub et al.	RING/U-box superfamily protein
BnaC01g12380D	19.2776	8.15078	-1.24192	5e-05	Yes	Bo1g022580	AT4G20890	Chalhoub et al.	tubulin beta-9 chain
BnaC01g12570D	4.09377	1.49587	-1.45245	5e-05		Bo1g023910	AT4G21160	Chalhoub et al.	Calcium-dependent ARF-type GTPase activating protein family
BnaC01g13750D	48.28	98.3844	1.027	5e-05	Yes	Bo1g027130	AT4G22240	Chalhoub et al.	Plastid-lipid associated protein PAP / fibrillin family protein
BnaC01g13840D	1.35886	3.94401	1.53727	5e-05	Yes	Bo1g027220	AT4G22340	Chalhoub et al.	cytidinediphosphate diacylglycerol synthase 2
BnaC01g14340D	56.2504	149.925	1.4143	5e-05		Bo1g031800	AT4G22890	Chalhoub et al.	PGR5-LIKE A
BnaC01g16070D	9.16026	24.3016	1.40759	5e-05	Yes	Bo1g037700	AT4G24210	Chalhoub et al.	F-box family protein
BnaC01g16080D	3.28139	24.953	2.92683	0.0247	Yes	Bo1g037710	AT4G24220	Chalhoub et al.	NAD(P)-binding Rossmann-fold superfamily protein
BnaC01g16280D	22.1884	8.83036	-1.32926	5e-05		Bo1g038900	AT4G24350	Chalhoub et al.	Phosphorylase superfamily protein
BnaC01g16330D	10.5804	4.97534	-1.08852	5e-05	Yes	Bo1g038950	AT4G24400	Chalhoub et al.	CBL-interacting protein kinase 8
BnaC01g16430D	5.66577	2.81012	-1.01164	0.00555		Bo1g039130	AT4G24570	Chalhoub et al.	dicarboxylate carrier 2
BnaC01g16660D	2.98827	8.48498	1.5056	5e-05		.	.	Chalhoub et al.	.
BnaC01g16790D	0.894655	4.96996	2.47383	0.01695	Yes	Bo1g039460	AT4G24950	Chalhoub et al.	transmembrane protein
BnaC01g17000D	92.7601	188.173	1.02048	5e-05	Yes	Bo1g039660	AT4G25080	Chalhoub et al.	magnesium-protoporphyrin IX methyltransferase
BnaC01g17020D	87.5935	212.749	1.28026	5e-05	Yes	Bo1g039700	AT4G25100	Chalhoub et al.	Fe superoxide dismutase 1
BnaC01g17810D	37.5174	11.2033	-1.74363	5e-05		Bo1g040640	.	Chalhoub et al.	.
BnaC01g20890D	10.4427	37.661	1.85058	5e-05		Bo1g051430	.	Chalhoub et al.	.
BnaC01g21190D	7.1366	18.84	1.40049	5e-05		Bo1g052940	AT4G17090	Chalhoub et al.	chloroplast beta-amylase
BnaC01g21370D	3.62637	13.9174	1.94029	5e-05	Yes	Bo1g053110	AT4G16830	Chalhoub et al.	Hyaluronan / mRNA binding family
BnaC01g22400D	21.7796	44.4849	1.03034	0.00255		Bo1g056630	AT4G15560	Chalhoub et al.	Deoxyxylulose-5-phosphate synthase
BnaC01g22410D	3.45546	8.86199	1.35875	0.0003		Bo1g056770	AT4G15500	Chalhoub et al.	UDP-Glycosyltransferase superfamily protein
BnaC01g23410D	1.66212	6.63301	1.99664	5e-05	Yes	Bo1g059170	AT3G51450	Chalhoub et al.	Calcium-dependent phosphotriesterase superfamily protein
BnaC01g23800D	120.821	468.402	1.95488	5e-05		Bo1g062650	AT3G50820	Chalhoub et al.	photosystem II subunit O-2
BnaC01g25550D	8.49951	3.69764	-1.20078	0.00305		.	.	Blast	.
BnaC01g25700D	6.3128	21.3384	1.7571	5e-05		Bo1g078350	AT3G48740	Chalhoub et al.	Nodulin MtN3 family protein
BnaC01g26640D	39.4026	17.3401	-1.18418	5e-05	Yes	Bo1g085960	.	Chalhoub et al.	.
BnaC01g29930D	31.9979	7.59602	-2.07466	0.02375		Bo1g098630	AT1G61800	Chalhoub et al.	glucose-6-phosphate/phosphate translocator 2
BnaC01g30540D	13.8903	6.84707	-1.02052	0.00045	Yes	Bo1g101670	AT3G23600	Chalhoub et al.	alpha/beta-Hydrolases superfamily protein
BnaC01g30810D	9.14148	4.35617	-1.06937	0.00015	Yes	Bo1g101930	AT3G23390	Chalhoub et al.	Zinc-binding ribosomal protein family protein
BnaC01g31650D	6.79686	2.55475	-1.41169	5e-05	Yes	Bo1g105240	.	Chalhoub et al.	.
BnaC01g31710D	16.0257	5.96419	-1.42599	5e-05	Yes	Bo01540s020	AT3G22110	Chalhoub et al.	20S proteasome alpha subunit C1
BnaC01g31820D	7.04826	3.38352	-1.05874	0.0001		Bo1g105660	AT3G21800	Chalhoub et al.	UDP-glucosyl transferase 71B8
BnaC01g32160D	6.5624	2.00573	-1.71009	5e-05		Bo1g108200	AT3G21215	Chalhoub et al.	RNA-binding (RRM/RBD/RNP motifs) family protein
BnaC01g32170D	31.0705	2.4499	-3.66475	0.0016		Bo1g108210	.	Chalhoub et al.	.
BnaC01g32320D	557.422	274.063	-1.02426	5e-05	Yes	Bo1g108330	AT3G21055	Chalhoub et al.	photosystem II subunit T
BnaC01g32590D	5.10726	2.51386	-1.02264	0.0005	Yes	Bo1g108940	AT3G20380	Chalhoub et al.	TRAF-like family protein
BnaC01g34630D	3.9719	1.51518	-1.39034	0.00105		Bo1g028480	.	Blast	.
BnaC01g35230D	1295.72	294.457	-2.13762	0.00115		Bo1g123360	AT3G16640	Chalhoub et al.	translationally controlled tumor protein
BnaC01g35240D	3.93628	1.52675	-1.36637	5e-05		Bo1g123370	AT3G16630	Chalhoub et al.	P-loop containing nucleoside triphosphate hydrolases superfamily protein
BnaC01g35360D	22.0943	1.81698	-3.60406	0.0015		Bo1g123520	AT3G16410	Chalhoub et al.	nitrile specifier protein 4
BnaC01g35640D	6.57381	1.79993	-1.86879	0.0192		.	AT3G15900	Chalhoub et al.	homoserine O-acetyltransferase
BnaC01g36130D	20.3506	43.8423	1.10725	0.0021		Bo1g128570	AT3G15356	Chalhoub et al.	Legume lectin family protein
BnaC01g36570D	8.25134	3.80708	-1.11594	5e-05		Bo1g129920	AT3G14840	Chalhoub et al.	Leucine-rich repeat transmembrane protein kinase
BnaC01g37250D	12.8957	1.27983	-3.33288	0.0195	Yes	Bo1g134640	AT3G14060	Chalhoub et al.	hypothetical protein
BnaC01g37340D	37.7727	13.6855	-1.46469	5e-05		Bo1g134770	AT3G13920	Chalhoub et al.	eukaryotic translation initiation factor 4A1
BnaC01g37460D	38.3487	87.1087	1.18364	0.00115		Bo1g134940	AT3G13750	Chalhoub et al.	beta galactosidase 1
BnaC01g37760D	8.5361	17.4162	1.02878	0.00225		Bo1g138440	AT3G13310	Chalhoub et al.	Chaperone DnaJ-domain superfamily protein
BnaC01g38030D	10.7568	23.1265	1.10429	5e-05		Bo1g138630	AT3G13062	Chalhoub et al.	Polyketide cyclase/dehydrase and lipid transport superfamily protein
BnaC01g38830D	5.5521	2.58135	-1.10491	0.0001		Bo1g144140	AT3G10160	Chalhoub et al.	DHFS-FPGS homolog C
BnaC01g38940D	14.81	6.79644	-1.12372	5e-05		Bo1g144240	AT3G09840	Chalhoub et al.	cell division cycle 48
BnaC01g39330D	5.28843	2.48811	-1.08779	5e-05		Bo1g144890	AT3G08760	Chalhoub et al.	Protein kinase superfamily protein
BnaC01g39340D	8.00554	3.34696	-1.25815	5e-05		Bo1g144900	AT3G08730	Chalhoub et al.	protein-serine kinase 1
BnaC01g39450D	24.6213	10.7979	-1.18916	5e-05		Bo1g144990	AT3G08640	Chalhoub et al.	alphavirus core family protein (DUF3411)
BnaC01g39470D	5.57545	2.45477	-1.1835	5e-05		Bo1g145010	AT3G08550	Chalhoub et al.	elongation defective 1 protein / ELD1 protein
BnaC01g39580D	6.11532	2.9835	-1.03542	0.0115	Yes	Bo1g146150	AT3G07910	Chalhoub et al.	reactive oxygen species modulator-like protein
BnaC01g39680D	17.8263	6.18333	-1.52755	5e-05		Bo1g147180	AT3G07780	Chalhoub et al.	potyvirus VPg interacting protein (DUF1423)
BnaC01g39730D	5.90376	1.82011	-1.69761	5e-05	Yes	Bo1g147220	AT3G07680	Blast	emp24/gp25L/p24 family/GOLD family protein
BnaC01g39760D	4.76429	2.18869	-1.12219	5e-05	Yes	Bo1g147240	AT3G07650	Chalhoub et al.	CONSTANS-like 9
BnaC01g39890D	9.99745	24.7525	1.30794	5e-05		.	AT3G04840	Chalhoub et al.	Ribosomal protein S3Ae
BnaC01g39900D	21.2926	58.7389	1.46396	5e-05		Bo1g151870	AT3G04790	Chalhoub et al.	Ribose 5-phosphate isomerase%2C type A protein
BnaC01g39910D	13.2733	41.4495	1.64283	5e-05		Bo1g151890	AT3G04730	Chalhoub et al.	indoleacetic acid-induced protein 16
BnaC01g40000D	11.8969	32.9844	1.4712	5e-05		Bo1g151980	.	Chalhoub et al.	.
BnaC01g40020D	1.99505	5.07795	1.34783	0.0002		Bo1g152010	AT3G04600	Chalhoub et al.	Nucleotidylyl transferase superfamily protein
BnaC01g40070D	6.69757	16.0751	1.26312	0.00025		Bo1g152060	AT3G04550	Chalhoub et al.	rubisco accumulation factor-like protein
BnaC01g40110D	6.51702	15.9394	1.29032	0.00035		Bo1g152100	AT3G04350	Chalhoub et al.	vacuolar sorting-associated protein (DUF946)
BnaC01g40120D	3.31925	8.37939	1.33599	0.00035		Bo1g152110	.	Chalhoub et al.	.
BnaC01g40140D	5.23319	13.6868	1.38702	0.00025		Bo1g152120	AT3G04260	Chalhoub et al.	plastid transcriptionally active 3
BnaC01g40190D	10.65	23.3912	1.13511	5e-05		Bo1g152160	AT3G04240	Chalhoub et al.	Tetratricopeptide repeat (TPR)-like superfamily protein
BnaC01g40210D	9.32831	26.1369	1.4864	0.00015		Bo1g152180	AT3G04120	Chalhoub et al.	glyceraldehyde-3-phosphate dehydrogenase C subunit 1
BnaC01g40230D	3.19673	8.25872	1.36932	0.0001		Bo1g152210	AT3G04090	Chalhoub et al.	small and basic intrinsic protein 1A
BnaC01g40350D	3.56112	9.13149	1.35852	0.00035		Bo1g153420	AT3G03960	Chalhoub et al.	TCP-1/cpn60 chaperonin family protein
BnaC01g40370D	1.87233	4.29932	1.19928	0.00185		Bo1g153440	AT3G03940	Chalhoub et al.	Protein kinase family protein
BnaC01g40400D	71.7263	165.969	1.21034	0.00015	Yes	Bo1g153460	AT3G03870	Chalhoub et al.	transmembrane protein
BnaC01g40410D	2.97312	8.34825	1.4895	0.0001		Bo1g153470	AT3G03860	Chalhoub et al.	APR-like 5
BnaC01g40530D	5.69175	14.8679	1.38526	5e-05		Bo1g153590	AT3G03740	Chalhoub et al.	BTB-POZ and MATH domain 4
BnaC01g40540D	2.19801	5.49138	1.32097	5e-05		Bo1g153600	AT3G03720	Chalhoub et al.	cationic amino acid transporter 4
BnaC01g40610D	7.3967	16.3147	1.14122	0.001		Bo1g153670	AT3G03640	Chalhoub et al.	beta glucosidase 25
BnaC01g40800D	4.30134	0.888093	-2.276	5e-05		Bo1g019230	.	Blast	.
BnaC01g41460D	21.1132	6.56265	-1.68579	5e-05		Bo1g033110	.	Blast	.
BnaC01g41850D	2.36134	4.97196	1.07421	5e-05		Bo1g056640	AT4G15550	Chalhoub et al.	indole-3-acetate beta-D-glucosyltransferase
BnaC01g43100D	7.22983	1.95258	-1.88858	5e-05		Bo1g091740	AT1G60170	Chalhoub et al.	pre-mRNA processing ribonucleoprotein binding region-containing protein
BnaC01g43710D	1.9322	23.669	3.61468	5e-05		Bo1g107090	AT3G21380	Chalhoub et al.	Mannose-binding lectin superfamily protein
BnaC02g00860D	4.05912	1.70496	-1.25143	0.0019		Bo2g009370	AT5G09450	Chalhoub et al.	Tetratricopeptide repeat (TPR)-like superfamily protein
BnaC02g01040D	22.9404	9.29171	-1.30388	5e-05		Bo2g009200	AT5G08690	Chalhoub et al.	ATP synthase alpha/beta family protein
BnaC02g01120D	4.64774	1.44227	-1.68818	5e-05		Bo2g009090	AT5G08415	Chalhoub et al.	Radical SAM superfamily protein
BnaC02g01150D	16.9418	3.25163	-2.38135	5e-05		Bo2g009060	AT5G08380	Chalhoub et al.	alpha-galactosidase 1
BnaC02g01160D	4.83238	0.617872	-2.96736	5e-05		Bo2g009050	AT5G08370	Chalhoub et al.	alpha-galactosidase 2
BnaC02g01230D	15.39	7.53647	-1.03003	0.0002		Bo2g008990	AT5G08300	Chalhoub et al.	Succinyl-CoA ligase%2C alpha subunit
BnaC02g01400D	5.59543	1.83341	-1.60972	5e-05		Bo2g008820	AT5G07920	Chalhoub et al.	diacylglycerol kinase1
BnaC02g01690D	10.1529	0.711429	-3.83503	5e-05		Bo5g003260	.	Blast	.
BnaC02g02430D	6.71594	3.25273	-1.04594	0.0047		Bo2g006870	AT5G05210	Chalhoub et al.	Surfeit locus protein 6
BnaC02g02460D	5.99204	2.76027	-1.11824	5e-05		Bo2g006840	AT5G05140	Chalhoub et al.	Transcription elongation factor (TFIIS) family protein
BnaC02g02550D	27.3135	4.00597	-2.76939	0.005		Bo2g006720	AT5G04800	Chalhoub et al.	Ribosomal S17 family protein
BnaC02g02670D	15.6616	6.54515	-1.25874	5e-05		Bo2g006590	AT5G04530	Chalhoub et al.	3-ketoacyl-CoA synthase 19
BnaC02g02730D	10.2031	3.55056	-1.52289	5e-05		Bo2g006550	AT5G04430	Chalhoub et al.	binding to TOMV RNA 1L (long form)
BnaC02g02740D	8.24698	3.05872	-1.43094	5e-05		Bo3g002800	AT5G04410	Blast	NAC domain containing protein 2
BnaC02g02930D	7.99013	2.99046	-1.41785	5e-05		Bo2g005240	AT5G03800	Chalhoub et al.	Pentatricopeptide repeat (PPR) superfamily protein
BnaC02g03000D	10.8299	4.48778	-1.27094	5e-05		.	AT5G03610	Chalhoub et al.	GDSL-like Lipase/Acylhydrolase superfamily protein
BnaC02g03080D	13.4405	6.16565	-1.12426	0.00235		Bo2g004090	AT5G03460	Chalhoub et al.	transmembrane protein
BnaC02g03140D	17.2314	6.74915	-1.35226	0.0001		Bo2g004030	.	Chalhoub et al.	.
BnaC02g03190D	7.15478	2.4166	-1.56593	0.0003		Bo2g004010	AT5G03345	Chalhoub et al.	membrane magnesium transporter-like protein
BnaC02g03270D	5.14323	1.46642	-1.81037	5e-05		Bo2g003940	AT5G03500	Chalhoub et al.	Mediator complex%2C subunit Med7
BnaC02g03740D	13.4485	4.56108	-1.55999	0.0001		Bo2g002340	AT5G01210	Chalhoub et al.	HXXXD-type acyl-transferase family protein
BnaC02g03910D	22.1892	1.08241	-4.35754	0.01035		.	.	Blast	.
BnaC02g04130D	9.0592	4.04991	-1.1615	0.0024		Bo2g010740	AT5G11970	Chalhoub et al.	ABC family ABC transporter%2C putative (DUF3511)
BnaC02g04160D	6.2396	3.08122	-1.01795	5e-05	Yes	Bo2g010760	AT5G11980	Chalhoub et al.	conserved oligomeric Golgi complex component-related / COG complex component-like protein
BnaC02g04490D	6.27893	2.98735	-1.07165	0.00765	Yes	Bo2g011070	AT5G13070	Chalhoub et al.	MSF1-like family protein
BnaC02g04950D	6.72029	14.6927	1.12851	5e-05		Bo2g011500	AT5G13710	Chalhoub et al.	sterol methyltransferase 1
BnaC02g06060D	11.0283	22.2164	1.01042	5e-05		Bo2g012570	AT5G15450	Chalhoub et al.	casein lytic proteinase B3
BnaC02g06080D	4.26454	1.32614	-1.68516	5e-05		Bo2g012590	AT5G15490	Chalhoub et al.	UDP-glucose 6-dehydrogenase family protein
BnaC02g06130D	5.61355	17.031	1.60118	5e-05	Yes	Bo2g012660	AT5G15600	Chalhoub et al.	SPIRAL1-like4
BnaC02g06150D	5.62331	1.7342	-1.69715	0.0001	Yes	Bo2g012680	AT5G15640	Chalhoub et al.	Mitochondrial substrate carrier family protein
BnaC02g06240D	4.59844	9.28689	1.01405	0.0049	Yes	Bo2g012770	AT5G15780	Chalhoub et al.	Pollen Ole e 1 allergen and extensin family protein
BnaC02g06560D	27.713	12.7811	-1.11654	5e-05	Yes	Bo2g013050	AT5G16390	Chalhoub et al.	chloroplastic acetylcoenzyme A carboxylase 1
BnaC02g06770D	5.23327	1.85109	-1.49933	5e-05		Bo2g013220	AT5G16630	Chalhoub et al.	DNA repair protein Rad4 family
BnaC02g07010D	5.11809	2.34398	-1.12664	0.0023	Yes	Bo2g013420	AT5G17070	Chalhoub et al.	serine/threonine-protein phosphatase 4 regulatory subunit-like protein
BnaC02g07030D	86.8304	35.4277	-1.29332	0.0008	Yes	Bo2g013440	AT5G17170	Chalhoub et al.	rubredoxin family protein
BnaC02g07050D	52.0204	25.2166	-1.04471	0.00155		Bo2g013470	AT5G17190	Chalhoub et al.	B-cell receptor-associated-like protein
BnaC02g08080D	16.0681	2.97227	-2.43456	5e-05		Bo2g016510	AT5G18470	Chalhoub et al.	Curculin-like (mannose-binding) lectin family protein
BnaC02g08100D	4.42699	1.98733	-1.1555	5e-05		Bo2g016530	AT5G18480	Chalhoub et al.	plant glycogenin-like starch initiation protein 6
BnaC02g08700D	4.23596	0.207986	-4.34813	5e-05		Bo3g185520	AT4G02720	Blast	Ras-induced vulval development antagonist protein
BnaC02g09000D	18.5124	6.30581	-1.55374	5e-05	Yes	Bo2g018340	AT5G19780	Chalhoub et al.	tubulin alpha-5
BnaC02g09010D	7.73593	15.5541	1.00765	5e-05		Bo2g018350	AT5G19780	Chalhoub et al.	tubulin alpha-5
BnaC02g09350D	5.16918	0.61002	-3.08301	0.0053	Yes	Bo2g023730	.	Chalhoub et al.	.
BnaC02g09390D	11.581	4.96229	-1.22268	0.0013		Bo2g023790	AT5G22250	Chalhoub et al.	Polynucleotidyl transferase%2C ribonuclease H-like superfamily protein
BnaC02g09910D	5.52899	2.21734	-1.31819	0.00095		Bo2g026660	AT5G59550	Chalhoub et al.	zinc finger (C3HC4-type RING finger) family protein
BnaC02g10050D	2.0234	7.9659	1.97706	0.0015	Yes	Bo2g026820	AT5G59330	Chalhoub et al.	Bifunctional inhibitor/lipid-transfer protein/seed storage 2S albumin superfamily protein
BnaC02g11320D	22.7511	9.04151	-1.3313	5e-05		Bo2g029130	AT5G57710	Chalhoub et al.	Double Clp-N motif-containing P-loop nucleoside triphosphate hydrolases superfamily protein
BnaC02g12030D	1.27239	7.61639	2.58157	5e-05		Bo2g032970	AT5G56870	Chalhoub et al.	beta-galactosidase 4
BnaC02g12160D	4.0448	9.03272	1.15909	5e-05		Bo2g034130	AT5G56550	Chalhoub et al.	oxidative stress 3
BnaC02g13540D	7.71717	2.51596	-1.61696	5e-05		Bo2g041470	AT5G54800	Chalhoub et al.	glucose 6-phosphate/phosphate translocator 1
BnaC02g13570D	1.5984	4.64866	1.54019	5e-05	Yes	Bo2g041580	AT5G54670	Chalhoub et al.	kinesin 3
BnaC02g13690D	7.75183	0.933852	-3.05327	0.00115		Bo6g121330	AT1G77490	Blast	thylakoidal ascorbate peroxidase
BnaC02g13860D	4.66401	2.06858	-1.17293	0.0001	Yes	Bo2g042260	AT5G53970	Chalhoub et al.	Tyrosine transaminase family protein
BnaC02g15270D	55.745	23.1043	-1.27068	0.0005		Bo2g047960	AT5G52310	Chalhoub et al.	low-temperature-responsive protein 78 (LTI78) / desiccation-responsive protein 29A (RD29A)
BnaC02g16080D	8.76222	19.4488	1.15031	5e-05		Bo2g050810	AT5G50450	Chalhoub et al.	HCP-like superfamily protein with MYND-type zinc finger
BnaC02g16410D	65.3937	32.4751	-1.00982	5e-05	Yes	Bo2g051140	.	Chalhoub et al.	.
BnaC02g16480D	80.0363	18.2695	-2.13121	5e-05	Yes	.	AT1G65230	Chalhoub et al.	transmembrane protein%2C putative (DUF2358)
BnaC02g16490D	76.2621	21.1982	-1.84702	5e-05	Yes	Bo2g051200	AT1G65260	Chalhoub et al.	plastid transcriptionally active 4
BnaC02g16510D	15.8644	3.41142	-2.21735	5e-05	Yes	Bo2g051230	AT1G65290	Chalhoub et al.	mitochondrial acyl carrier protein 2
BnaC02g16950D	3.42058	10.7039	1.64583	5e-05	Yes	.	.	Chalhoub et al.	.
BnaC02g17130D	9.87104	3.05874	-1.69027	5e-05		Bo2g055350	AT1G67070	Chalhoub et al.	Mannose-6-phosphate isomerase%2C type I
BnaC02g17670D	51.8362	23.5289	-1.13952	5e-05		Bo2g056310	AT1G67870	Chalhoub et al.	glycine-rich protein
BnaC02g20340D	85.3101	35.1622	-1.27869	5e-05		Bo2g069590	AT1G70850	Chalhoub et al.	MLP-like protein 34
BnaC02g22110D	2.19382	4.54426	1.0506	0.0118		Bo8g052840	AT4G27500	Blast	proton pump interactor 1
BnaC02g23120D	5.4832	1.29121	-2.0863	5e-05	Yes	Bo2g096000	AT1G80410	Chalhoub et al.	tetratricopeptide repeat (TPR)-containing protein
BnaC02g23170D	2.70706	6.08604	1.16878	5e-05	Yes	Bo2g096060	AT1G80350	Chalhoub et al.	P-loop containing nucleoside triphosphate hydrolases superfamily protein
BnaC02g23320D	65.4388	29.4527	-1.15175	5e-05	Yes	Bo2g086550	AT1G75950	Chalhoub et al.	S phase kinase-associated protein 1
BnaC02g24210D	37.4109	16.8421	-1.15138	5e-05	Yes	Bo2g091100	AT1G76690	Chalhoub et al.	12-oxophytodienoate reductase 2
BnaC02g26030D	7.76726	3.82798	-1.02082	0.0023		Bo2g095640	AT1G80840	Chalhoub et al.	WRKY DNA-binding protein 40
BnaC02g26080D	14.0914	3.25824	-2.11265	5e-05		Bo2g104590	AT4G04620	Chalhoub et al.	Ubiquitin-like superfamily protein
BnaC02g26900D	23.4293	1.372	-4.09396	0.00035		Bo2g101920	.	Chalhoub et al.	.
BnaC02g26910D	5.2514	1.58907	-1.72452	0.0192		Bo2g101910	.	Chalhoub et al.	.
BnaC02g27280D	2.0012	5.21871	1.38283	5e-05	Yes	Bo2g100550	AT4G02480	Chalhoub et al.	AAA-type ATPase family protein
BnaC02g27300D	8.97065	1.2453	-2.84872	0.0032	Yes	Bo2g100530	AT4G02430	Chalhoub et al.	RNA-binding (RRM/RBD/RNP motifs) family protein
BnaC02g27330D	6.67227	0.596088	-3.48458	0.00125	Yes	Bo2g100500	.	Chalhoub et al.	.
BnaC02g27830D	48.7714	18.0448	-1.43445	5e-05	Yes	Bo2g099060	AT4G00895	Blast	ATPase%2C F1 complex%2C OSCP/delta subunit protein
BnaC02g27850D	0.0307878	4.33315	7.13691	5e-05	Yes	Bo2g099060	AT4G00895	Chalhoub et al.	ATPase%2C F1 complex%2C OSCP/delta subunit protein
BnaC02g28390D	82.0581	39.7485	-1.04575	5e-05		Bo2g105250	AT4G12290	Chalhoub et al.	Copper amine oxidase family protein
BnaC02g28840D	0.0726966	21.0337	8.1766	5e-05		.	.	Blast	.
BnaC02g29610D	251.244	114.097	-1.13883	0.0355		Bo2g116210	AT5G42650	Chalhoub et al.	allene oxide synthase
BnaC02g29940D	0	19.6	inf	5e-05		.	.	Chalhoub et al.	.
BnaC02g31070D	10.5213	3.67565	-1.51723	5e-05		Bo2g124420	.	Chalhoub et al.	.
BnaC02g31120D	13.9069	4.42031	-1.65358	5e-05		Bo2g124560	AT5G44680	Chalhoub et al.	DNA glycosylase superfamily protein
BnaC02g31650D	0.0634766	7.21319	6.82827	5e-05		.	AT5G45430	Chalhoub et al.	Protein kinase superfamily protein
BnaC02g31660D	0.224797	8.53999	5.24754	5e-05	Yes	Bo2g127160	AT5G45430	Chalhoub et al.	Protein kinase superfamily protein
BnaC02g31930D	18.0122	6.27326	-1.52169	5e-05		Bo2g127510	AT5G45930	Chalhoub et al.	magnesium chelatase i2
BnaC02g33630D	5.40389	2.35158	-1.20037	0.0006		Bo2g133640	.	Chalhoub et al.	.
BnaC02g34570D	0.22102	5.91677	4.74256	5e-05		Bo2g136340	AT2G02500	Chalhoub et al.	Nucleotide-diphospho-sugar transferases superfamily protein
BnaC02g34760D	3.79942	20.1143	2.40437	5e-05		Bo2g136520	AT2G02760	Chalhoub et al.	ubiquiting-conjugating enzyme 2
BnaC02g35000D	0.874594	3.96855	2.18193	5e-05	Yes	Bo2g136930	AT2G03350	Chalhoub et al.	DUF538 family protein (Protein of unknown function%2C DUF538)
BnaC02g35150D	16.0141	5.6373	-1.50626	0.0005		Bo2g137140	AT2G03770	Chalhoub et al.	P-loop containing nucleoside triphosphate hydrolases superfamily protein
BnaC02g36230D	13.1377	6.15355	-1.09423	0.0067		Bo00285s360	AT3G26660	Chalhoub et al.	LOB domain-containing protein 24
BnaC02g36680D	20.7261	67.7249	1.70824	5e-05		Bo2g140420	AT3G27160	Chalhoub et al.	Ribosomal protein S21 family protein
BnaC02g37280D	0.864575	5.10855	2.56285	0.01925	Yes	Bo2g146220	.	Chalhoub et al.	.
BnaC02g38090D	0.882551	4.27474	2.27609	5e-05		Bo2g149410	.	Chalhoub et al.	.
BnaC02g38180D	3.45234	17.7241	2.36006	5e-05		Bo2g149480	AT3G30390	Chalhoub et al.	Transmembrane amino acid transporter family protein
BnaC02g38230D	7.34802	21.1033	1.52204	5e-05		Bo2g149510	AT3G30775	Chalhoub et al.	Methylenetetrahydrofolate reductase family protein
BnaC02g38780D	5.33715	2.30646	-1.21039	0.02585		Bo2g150270	AT5G48850	Chalhoub et al.	Tetratricopeptide repeat (TPR)-like superfamily protein
BnaC02g39030D	21.6517	65.4882	1.59676	5e-05		Bo2g151530	AT5G49360	Chalhoub et al.	beta-xylosidase 1
BnaC02g39910D	16.0661	47.551	1.56546	5e-05		Bo3g178280	AT1G50010	Blast	tubulin alpha-2 chain
BnaC02g42260D	2.44305	5.29566	1.11613	0.0023		Bo3g107270	AT5G62680	Blast	Major facilitator superfamily protein
BnaC02g43290D	4.37075	2.17265	-1.00843	0.00665	Yes	Bo2g166380	AT5G64750	Chalhoub et al.	Integrase-type DNA-binding superfamily protein
BnaC02g43670D	11.6792	23.7006	1.02098	0.00305		Bo00615s150	AT5G65260	Chalhoub et al.	RNA-binding (RRM/RBD/RNP motifs) family protein
BnaC02g43880D	0.951018	5.66309	2.57404	5e-05	Yes	Bo2g168290	AT5G65530	Chalhoub et al.	Protein kinase superfamily protein
BnaC02g44260D	5.80676	2.68406	-1.11332	5e-05		Bo2g018020	AT5G19400	Chalhoub et al.	Telomerase activating protein Est1
BnaC02g44520D	11.9559	2.77531	-2.107	5e-05		Bo01357s020	.	Blast	.
BnaC02g44680D	2.96317	6.02006	1.02264	0.00035		Bo2g042020	AT5G54250	Chalhoub et al.	cyclic nucleotide-gated cation channel 4
BnaC02g44750D	18.3333	2.88847	-2.66609	0.0111		Bo2g044530	.	Blast	.
BnaC02g44970D	8.35973	2.8203	-1.56761	5e-05		Bo8g099900	AT2G24270	Blast	aldehyde dehydrogenase 11A3
BnaC02g45210D	5.41325	2.3974	-1.17503	5e-05	Yes	Bo2g051280	AT1G65410	Chalhoub et al.	non-intrinsic ABC protein 11
BnaC02g45280D	10.7502	5.25644	-1.03221	0.00015	Yes	Bo2g051370	AT1G65520	Chalhoub et al.	delta(3)%2C delta(2)-enoyl CoA isomerase 1
BnaC02g45560D	21.8542	3.96697	-2.4618	5e-05		Bo2g052560	AT1G65820	Chalhoub et al.	microsomal glutathione s-transferase
BnaC02g45580D	88.5321	19.3732	-2.19214	5e-05		Bo2g052520	AT1G65720	Chalhoub et al.	transmembrane protein
BnaC02g45660D	39.3291	19.0638	-1.04476	0.0011		Bo2g076750	AT1G72450	Chalhoub et al.	jasmonate-zim-domain protein 6
BnaC02g46770D	5.13494	1.29665	-1.98555	5e-05	Yes	Bo2g103270	AT4G03080	Chalhoub et al.	BRI1 suppressor 1 (BSU1)-like 1
BnaC02g46990D	10.3294	4.82799	-1.09726	0.0001	Yes	Bo2g127270	AT5G45490	Chalhoub et al.	P-loop containing nucleoside triphosphate hydrolases superfamily protein
BnaC02g47990D	11.4317	5.36639	-1.09102	0.0002	Yes	Bo2g137030	AT2G03510	Chalhoub et al.	SPFH/Band 7/PHB domain-containing membrane-associated protein family
BnaC02g48560D	28.6065	12.4464	-1.20062	0.0001	Yes	Bo2g158560	AT5G25610	Blast	BURP domain-containing protein
BnaC03g00080D	6.28722	2.30839	-1.44554	5e-05		Bo3g001290	AT5G01710	Chalhoub et al.	methyltransferase
BnaC03g00170D	17.3548	8.52015	-1.02639	0.0011	Yes	Bo3g001370	AT5G01590	Chalhoub et al.	histone-lysine N-methyltransferase ATXR3-like protein
BnaC03g00280D	130.86	59.6976	-1.13228	0.00105	Yes	Bo3g001450	AT5G01410	Chalhoub et al.	Aldolase-type TIM barrel family protein
BnaC03g00320D	4.1636	1.8374	-1.18017	0.00035	Yes	Bo3g001500	AT5G01290	Chalhoub et al.	mRNA capping enzyme family protein
BnaC03g00360D	15.8602	6.59718	-1.26549	0.00035	Yes	Bo3g001530	AT5G01220	Chalhoub et al.	sulfoquinovosyldiacylglycerol 2
BnaC03g00820D	12.4957	6.16852	-1.01843	0.0034		Bo3g001930	AT5G02530	Chalhoub et al.	RNA-binding (RRM/RBD/RNP motifs) family protein
BnaC03g00850D	16.7506	8.31593	-1.01027	0.00355		Bo3g001980	AT5G02590	Chalhoub et al.	Tetratricopeptide repeat (TPR)-like superfamily protein
BnaC03g01010D	14.4677	6.93504	-1.06086	0.00135	Yes	Bo3g002130	AT5G02960	Chalhoub et al.	Ribosomal protein S12/S23 family protein
BnaC03g01020D	12.4295	5.35844	-1.21388	0.0009	Yes	Bo3g002140	AT5G03030	Chalhoub et al.	Chaperone DnaJ-domain superfamily protein
BnaC03g01130D	7.803	3.52962	-1.14452	0.00065	Yes	Bo3g002260	AT5G03290	Chalhoub et al.	isocitrate dehydrogenase V
BnaC03g01160D	17.3941	8.425	-1.04585	0.0033		Bo3g002290	AT5G03340	Chalhoub et al.	ATPase%2C AAA-type%2C CDC48 protein
BnaC03g01170D	10.0411	4.29812	-1.22413	0.00105	Yes	Bo3g002300	AT5G03370	Chalhoub et al.	acylphosphatase family
BnaC03g01220D	4.4931	2.18313	-1.04131	0.00375	Yes	Bo3g002340	AT5G03430	Chalhoub et al.	phosphoadenosine phosphosulfate (PAPS) reductase family protein
BnaC03g01290D	16.8651	5.73785	-1.55546	5e-05		Bo3g002420	AT5G03560	Chalhoub et al.	Tetratricopeptide repeat (TPR)-like superfamily protein
BnaC03g01350D	17.8906	7.88838	-1.1814	5e-05	Yes	Bo3g002490	AT5G03630	Chalhoub et al.	Pyridine nucleotide-disulfide oxidoreductase family protein
BnaC03g01380D	6.21566	3.06769	-1.01876	5e-05	Yes	Bo3g002520	AT5G03730	Chalhoub et al.	Protein kinase superfamily protein
BnaC03g01610D	9.45453	4.44574	-1.08858	0.0024	Yes	Bo3g002670	AT5G04170	Chalhoub et al.	Calcium-binding EF-hand family protein
BnaC03g01640D	5.33579	2.57871	-1.04905	0.00255	Yes	Bo3g002720	AT5G04280	Chalhoub et al.	RNA-binding (RRM/RBD/RNP motifs) family protein with retrovirus zinc finger-like domain-containing protein
BnaC03g01710D	6.40826	3.20132	-1.00127	0.00405	Yes	Bo3g002950	AT5G04740	Chalhoub et al.	ACT domain-containing protein
BnaC03g01720D	25.943	9.16207	-1.5016	5e-05		.	AT5G04750	Chalhoub et al.	F1F0-ATPase inhibitor protein
BnaC03g01730D	7.0503	1.9813	-1.83124	5e-05		Bo3g002960	AT5G04760	Chalhoub et al.	Duplicated homeodomain-like superfamily protein
BnaC03g01760D	25.3307	12.0369	-1.07342	0.00135		.	AT5G04830	Chalhoub et al.	Nuclear transport factor 2 (NTF2) family protein
BnaC03g01780D	13.4715	4.63196	-1.54022	5e-05	Yes	Bo3g002990	AT5G04850	Chalhoub et al.	SNF7 family protein
BnaC03g01840D	6.35098	2.49034	-1.35064	0.0002	Yes	.	AT5G04940	Chalhoub et al.	SU(VAR)3-9 homolog 1
BnaC03g01930D	4.86192	2.15776	-1.17199	0.00155	Yes	Bo3g003140	AT5G05080	Chalhoub et al.	ubiquitin-conjugating enzyme 22
BnaC03g01950D	6.58509	2.29018	-1.52374	5e-05	Yes	Bo3g003160	AT5G05100	Chalhoub et al.	Single-stranded nucleic acid binding R3H protein
BnaC03g02200D	28.9892	5.8975	-2.29734	5e-05		Bo3g003410	AT5G05600	Chalhoub et al.	2-oxoglutarate (2OG) and Fe(II)-dependent oxygenase superfamily protein
BnaC03g02240D	10.59	4.07438	-1.37805	0.00015		Bo3g003470	AT5G05730	Chalhoub et al.	anthranilate synthase alpha subunit 1
BnaC03g02250D	19.1329	9.33478	-1.03537	0.003	Yes	Bo3g003480	AT5G05740	Chalhoub et al.	ethylene-dependent gravitropism-deficient and yellow-green-like 2
BnaC03g02560D	14.071	5.58704	-1.33257	0.0005		Bo3g003860	AT5G06370	Chalhoub et al.	NC domain-containing protein-like protein
BnaC03g02760D	8.35021	3.68049	-1.18191	0.0002	Yes	Bo3g004080	AT5G06860	Chalhoub et al.	polygalacturonase inhibiting protein 1
BnaC03g02770D	37.6111	9.40232	-2.00007	5e-05		Bo3g004090	AT5G06870	Chalhoub et al.	polygalacturonase inhibiting protein 2
BnaC03g03450D	13.1467	1.94104	-2.7598	5e-05		Bo3g004820	AT5G08290	Chalhoub et al.	mRNA splicing factor%2C thioredoxin-like U5 snRNP
BnaC03g03580D	4.96206	2.47172	-1.00542	0.00555	Yes	Bo3g004920	AT5G08415	Chalhoub et al.	Radical SAM superfamily protein
BnaC03g03600D	4.25269	1.63125	-1.38239	5e-05		Bo3g004940	AT5G08450	Chalhoub et al.	zinc finger CCCH domain protein
BnaC03g03730D	21.8666	9.88922	-1.1448	5e-05	Yes	Bo3g005090	AT5G08680	Chalhoub et al.	ATP synthase alpha/beta family protein
BnaC03g03740D	5.69059	1.54976	-1.87653	5e-05		Bo3g005100	AT5G08790	Chalhoub et al.	NAC (No Apical Meristem) domain transcriptional regulator superfamily protein
BnaC03g03750D	26.2851	6.9083	-1.92784	5e-05	Yes	Bo3g005120	AT5G09220	Chalhoub et al.	amino acid permease 2
BnaC03g03860D	4.12607	1.69946	-1.27969	0.0003	Yes	Bo3g005200	AT5G09590	Chalhoub et al.	mitochondrial HSO70 2
BnaC03g03940D	24.5608	10.7682	-1.18958	0.0011		Bo3g005290	AT5G09810	Chalhoub et al.	actin 7
BnaC03g04400D	16.8492	7.9106	-1.09082	0.00385	Yes	.	AT5G10550	Chalhoub et al.	global transcription factor group E2
BnaC03g04410D	7.48771	3.68967	-1.02103	0.0059		.	.	Chalhoub et al.	.
BnaC03g04560D	13.7023	5.58597	-1.29454	0.00055		Bo3g006810	.	Chalhoub et al.	.
BnaC03g04600D	27.656	12.5833	-1.13608	5e-05		Bo3g006850	AT5G10960	Chalhoub et al.	Polynucleotidyl transferase%2C ribonuclease H-like superfamily protein
BnaC03g04640D	5.9828	2.15685	-1.4719	5e-05		Bo3g006920	AT5G11090	Chalhoub et al.	serine-rich protein-like protein
BnaC03g04670D	12.016	5.9511	-1.01373	5e-05	Yes	Bo3g006940	AT5G11200	Chalhoub et al.	DEAD/DEAH box RNA helicase family protein
BnaC03g04790D	7.35322	3.30507	-1.1537	0.00165	Yes	Bo3g007040	AT5G11480	Chalhoub et al.	P-loop containing nucleoside triphosphate hydrolases superfamily protein
BnaC03g04810D	23.8473	10.0053	-1.25306	5e-05		Bo3g007060	AT5G11500	Chalhoub et al.	coiled-coil protein
BnaC03g04930D	123.386	40.6926	-1.60034	5e-05		Bo3g007180	AT5G11670	Chalhoub et al.	NADP-malic enzyme 2
BnaC03g04940D	14.3632	6.43596	-1.15815	0.00195	Yes	Bo3g007190	AT5G11680	Chalhoub et al.	classical AGP protein
BnaC03g05050D	20.7149	9.68204	-1.09728	0.00325	Yes	Bo3g007280	AT5G11770	Chalhoub et al.	NADH-ubiquinone oxidoreductase 20 kDa subunit
BnaC03g05060D	7.58083	3.01748	-1.32901	5e-05		Bo3g007290	AT5G11790	Chalhoub et al.	N-MYC downregulated-like 2
BnaC03g05630D	40.1816	19.9308	-1.01154	5e-05		Bo3g008850	AT5G12470	Chalhoub et al.	UvrABC system C protein%2C putative (DUF3411)
BnaC03g06010D	12.5734	4.84121	-1.37693	5e-05	Yes	Bo3g009320	AT5G13740	Chalhoub et al.	zinc induced facilitator 1
BnaC03g07200D	15.9369	5.29414	-1.5899	5e-05	Yes	Bo3g010600	.	Chalhoub et al.	.
BnaC03g07700D	6.15017	2.56061	-1.26414	0.0008	Yes	Bo3g011950	AT5G16360	Chalhoub et al.	NC domain-containing protein-like protein
BnaC03g07740D	18.1561	7.87524	-1.20505	5e-05		Bo3g012000	AT5G16380	Chalhoub et al.	autophagy-like protein%2C putative (Protein of unknown function%2C DUF538)
BnaC03g08220D	7.33355	3.65652	-1.00404	0.003	Yes	.	AT5G17150	Chalhoub et al.	Cystatin/monellin superfamily protein
BnaC03g08260D	3.73641	8.48229	1.1828	5e-05	Yes	Bo3g012430	AT5G17230	Chalhoub et al.	PHYTOENE SYNTHASE
BnaC03g08310D	6.88884	20.6526	1.58399	5e-05	Yes	Bo3g012470	AT5G17300	Chalhoub et al.	Homeodomain-like superfamily protein
BnaC03g09630D	9.96771	4.60045	-1.11549	0.00205		Bo3g013700	AT5G19510	Chalhoub et al.	Translation elongation factor EF1B/ribosomal protein S6 family protein
BnaC03g10040D	6.57284	1.50238	-2.12927	0.01175	Yes	Bo3g014070	AT5G20180	Chalhoub et al.	Ribosomal protein L36
BnaC03g11050D	7.80641	18.3791	1.23534	5e-05		Bo3g017130	AT5G22920	Chalhoub et al.	CHY-type/CTCHY-type/RING-type Zinc finger protein
BnaC03g12680D	4.45545	10.2572	1.203	0.0046		Bo3g019060	AT5G57860	Chalhoub et al.	Ubiquitin-like superfamily protein
BnaC03g13250D	10.1664	25.1703	1.30791	5e-05	Yes	Bo3g019600	AT5G56870	Chalhoub et al.	beta-galactosidase 4
BnaC03g13880D	6.45365	1.91795	-1.75055	5e-05	Yes	.	.	Chalhoub et al.	.
BnaC03g13950D	3.98071	1.24161	-1.68081	5e-05		Bo3g021300	AT5G55930	Chalhoub et al.	oligopeptide transporter 1
BnaC03g13980D	19.1774	7.74688	-1.30772	5e-05		Bo3g021320	AT5G55910	Chalhoub et al.	D6 protein kinase
BnaC03g14180D	8.20875	2.26577	-1.85716	5e-05		Bo3g021510	AT5G55500	Chalhoub et al.	beta-1%2C2-xylosyltransferase
BnaC03g14420D	13.1088	5.52858	-1.24555	5e-05	Yes	Bo3g021940	AT5G54680	Chalhoub et al.	basic helix-loop-helix (bHLH) DNA-binding superfamily protein
BnaC03g14530D	6.57291	2.47808	-1.40731	0.0005	Yes	Bo3g022050	AT5G54580	Chalhoub et al.	RNA-binding (RRM/RBD/RNP motifs) family protein
BnaC03g14810D	5.41457	2.68051	-1.01434	5e-05		Bo3g022470	AT5G53750	Chalhoub et al.	CBS domain-containing protein
BnaC03g14840D	5.166	2.20368	-1.22913	0.00705	Yes	Bo3g022510	AT5G53650	Chalhoub et al.	ABC transporter A family protein
BnaC03g15430D	5.5443	1.98094	-1.48482	5e-05		Bo3g023120	AT5G52660	Chalhoub et al.	Homeodomain-like superfamily protein
BnaC03g15710D	28.7548	8.38214	-1.77841	5e-05	Yes	Bo3g023480	AT5G52040	Chalhoub et al.	RNA-binding (RRM/RBD/RNP motifs) family protein
BnaC03g16290D	1.91958	4.69071	1.28902	0.00065		Bo3g024020	AT5G50915	Chalhoub et al.	basic helix-loop-helix (bHLH) DNA-binding superfamily protein
BnaC03g17930D	26.3533	12.9946	-1.02006	5e-05	Yes	Bo3g026590	AT2G32240	Chalhoub et al.	early endosome antigen
BnaC03g20620D	13.8175	6.61781	-1.06207	5e-05		Bo3g031630	.	Chalhoub et al.	.
BnaC03g21590D	47.3043	22.3635	-1.08083	0.0002		Bo3g032760	AT2G38750	Chalhoub et al.	annexin 4
BnaC03g21650D	7.45751	3.71501	-1.00533	0.0053		Bo3g032820	AT2G38800	Chalhoub et al.	Plant calmodulin-binding protein-like protein
BnaC03g23340D	59.4488	10.8492	-2.45406	5e-05	Yes	Bo3g035630	.	Chalhoub et al.	.
BnaC03g23480D	8.27689	3.34558	-1.30683	5e-05	Yes	Bo3g035780	AT2G41740	Chalhoub et al.	villin 2
BnaC03g24250D	173.172	75.9497	-1.18909	5e-05		Bo3g036630	.	Blast	.
BnaC03g24650D	15.7033	4.60792	-1.76888	5e-05		Bo3g037080	AT2G44060	Chalhoub et al.	Late embryogenesis abundant protein%2C group 2
BnaC03g26320D	2.30717	7.38378	1.67824	0.0001	Yes	Bo3g039980	.	Chalhoub et al.	.
BnaC03g26460D	1.76527	5.12435	1.53748	0.00045	Yes	Bo3g040090	AT2G28605	Chalhoub et al.	Photosystem II reaction center PsbP family protein
BnaC03g26480D	30.5155	12.8983	-1.24236	5e-05	Yes	Bo3g040110	AT2G28550	Chalhoub et al.	related to AP2.7
BnaC03g29230D	12.6286	5.26911	-1.26106	5e-05	Yes	Bo3g045010	AT4G10920	Chalhoub et al.	transcriptional coactivator p15 (PC4) family protein (KELP)
BnaC03g30230D	120.667	46.0068	-1.39111	5e-05	Yes	Bo3g049820	AT4G03280	Chalhoub et al.	photosynthetic electron transfer C
BnaC03g30240D	20.3601	5.57659	-1.86829	5e-05	Yes	Bo3g049830	AT4G03260	Chalhoub et al.	Outer arm dynein light chain 1 protein
BnaC03g30640D	7.93608	2.98604	-1.41019	5e-05		Bo5g154000	AT3G01680	Blast	sieve element occlusion amino-terminus protein
BnaC03g32030D	8.70642	17.4379	1.00208	5e-05	Yes	Bo3g054680	AT4G00660	Chalhoub et al.	RNAhelicase-like 8
BnaC03g32060D	0.817573	5.29466	2.69512	0.00475	Yes	.	AT4G00525	Chalhoub et al.	hypothetical protein
BnaC03g33140D	14.6746	31.4486	1.09967	5e-05	Yes	Bo3g055830	AT3G02780	Chalhoub et al.	isopentenyl pyrophosphate:dimethylallyl pyrophosphate isomerase 2
BnaC03g33350D	2.29481	16.2567	2.82459	0.0057		Bo3g057000	AT3G03150	Chalhoub et al.	hypothetical protein
BnaC03g34130D	2.24649	5.5547	1.30603	5e-05	Yes	Bo3g058790	AT3G05100	Chalhoub et al.	S-adenosyl-L-methionine-dependent methyltransferases superfamily protein
BnaC03g34430D	2.60905	5.62138	1.1074	0.0021		Bo3g060260	AT3G05910	Chalhoub et al.	Pectinacetylesterase family protein
BnaC03g35210D	3.44744	9.25012	1.42395	5e-05		Bo3g061180	AT3G07360	Chalhoub et al.	plant U-box 9
BnaC03g35290D	17.0323	8.1266	-1.06755	5e-05	Yes	Bo3g061270	AT3G07470	Chalhoub et al.	transmembrane protein%2C putative (Protein of unknown function%2C DUF538)
BnaC03g35930D	49.3257	19.6077	-1.33092	5e-05		Bo3g061970	AT3G09500	Chalhoub et al.	Ribosomal L29 family protein
BnaC03g36170D	44.7711	21.9612	-1.02761	5e-05	Yes	.	AT3G09200	Chalhoub et al.	Ribosomal protein L10 family protein
BnaC03g37060D	17.7139	3.3922	-2.38459	5e-05	Yes	Bo3g063990	AT3G11110	Chalhoub et al.	RING/U-box superfamily protein
BnaC03g37070D	5.01104	1.31006	-1.93547	0.0266	Yes	Bo3g064000	.	Chalhoub et al.	.
BnaC03g37600D	40.3521	14.3735	-1.48923	0.0059		Bo3g064960	AT3G12500	Chalhoub et al.	basic chitinase
BnaC03g37680D	4.51149	2.02935	-1.15259	5e-05		Bo3g065020	AT3G12580	Chalhoub et al.	heat shock protein 70
BnaC03g37960D	11.4174	2.88509	-1.98455	0.00895		Bo3g185270	AT3G13470	Blast	TCP-1/cpn60 chaperonin family protein
BnaC03g38950D	5.32176	2.18274	-1.28576	0.0001		Bo3g066680	AT3G15160	Chalhoub et al.	AP-5 complex subunit zeta-1
BnaC03g39000D	31.1131	7.50369	-2.05185	5e-05		Bo3g066710	AT3G15210	Chalhoub et al.	ethylene responsive element binding factor 4
BnaC03g39060D	438.737	26.3474	-4.05762	5e-05		Bo3g066750	AT3G15353	Chalhoub et al.	metallothionein 3
BnaC03g39440D	1.37649	4.48932	1.70551	5e-05		.	.	Blast	.
BnaC03g39610D	4.81361	1.80255	-1.41708	0.00015		Bo3g068370	AT3G16360	Chalhoub et al.	HPT phosphotransmitter 4
BnaC03g41290D	2.44692	6.02131	1.29911	0.00105		Bo3g074610	AT3G19950	Chalhoub et al.	RING/U-box superfamily protein
BnaC03g41990D	2.18952	5.83637	1.41446	0.00085		Bo3g077410	AT3G21220	Chalhoub et al.	MAP kinase kinase 5
BnaC03g42040D	9.11855	3.01489	-1.5967	5e-05		Bo3g078490	AT3G21270	Chalhoub et al.	DOF zinc finger protein 2
BnaC03g43570D	2.18101	5.38232	1.30323	0.00065		Bo3g082110	AT3G23920	Chalhoub et al.	beta-amylase 1
BnaC03g43940D	4.53028	1.93032	-1.23076	0.0008		Bo3g083440	AT3G24515	Chalhoub et al.	ubiquitin-conjugating enzyme 37
BnaC03g44150D	3.22742	6.5094	1.01214	0.00035		Bo3g084370	AT2G04780	Chalhoub et al.	FASCICLIN-like arabinoogalactan 7
BnaC03g44790D	20.6118	6.27606	-1.71554	5e-05		.	.	Chalhoub et al.	.
BnaC03g45030D	49.2359	22.3692	-1.1382	5e-05		Bo3g086880	AT2G06050	Chalhoub et al.	oxophytodienoate-reductase 3
BnaC03g45680D	15.4563	7.20801	-1.10052	0.0002	Yes	Bo3g088620	AT2G15220	Chalhoub et al.	Plant basic secretory protein (BSP) family protein
BnaC03g45810D	9.66642	1.20359	-3.00564	0.02675		Bo3g088740	.	Chalhoub et al.	.
BnaC03g46680D	192.187	80.1743	-1.2613	5e-05		Bo3g091720	.	Chalhoub et al.	.
BnaC03g47950D	8.83393	4.35055	-1.02186	0.01245		Bo3g093660	AT2G17710	Chalhoub et al.	Big1
BnaC03g48540D	29.8036	10.7647	-1.46918	5e-05		Bo3g096430	AT5G67480	Chalhoub et al.	BTB and TAZ domain protein 4
BnaC03g48550D	20.7738	7.54785	-1.46063	5e-05		Bo3g096440	AT5G67490	Chalhoub et al.	succinate dehydrogenase assembly factor
BnaC03g48560D	11.7684	5.2413	-1.16692	0.00145		Bo3g096450	AT5G67500	Chalhoub et al.	voltage dependent anion channel 2
BnaC03g49710D	21.5406	9.42374	-1.19268	5e-05		Bo3g101270	AT5G64460	Chalhoub et al.	Phosphoglycerate mutase family protein
BnaC03g50760D	18.0748	8.15624	-1.148	5e-05	Yes	.	AT5G63510	Chalhoub et al.	gamma carbonic anhydrase like 1
BnaC03g51090D	62.3909	27.9652	-1.1577	5e-05		Bo3g104700	AT5G63140	Chalhoub et al.	purple acid phosphatase 29
BnaC03g54940D	24.434	10.2774	-1.24942	0.00055		Bo3g120940	AT3G44260	Blast	Polynucleotidyl transferase%2C ribonuclease H-like superfamily protein
BnaC03g57700D	45.6479	22.4006	-1.02701	0.0009		Bo3g141560	AT1G27450	Chalhoub et al.	adenine phosphoribosyl transferase 1
BnaC03g57750D	32.873	8.62871	-1.92969	5e-05		.	.	Blast	.
BnaC03g57870D	9.41158	3.0841	-1.60959	0.00015		Bo3g141650	AT1G27530	Chalhoub et al.	ubiquitin-fold modifier-conjugating enzyme
BnaC03g58080D	19.6606	5.14285	-1.93467	5e-05		Bo3g142840	AT1G27730	Chalhoub et al.	salt tolerance zinc finger
BnaC03g58230D	5.36874	2.63598	-1.02624	0.0057		Bo3g143010	AT1G28050	Chalhoub et al.	B-box type zinc finger protein with CCT domain-containing protein
BnaC03g59080D	12.7724	3.16754	-2.01159	5e-05		Bo3g144040	AT1G29470	Chalhoub et al.	S-adenosyl-L-methionine-dependent methyltransferases superfamily protein
BnaC03g59450D	1.65512	4.45345	1.42799	5e-05		Bo3g146390	AT1G29760	Chalhoub et al.	Putative adipose-regulatory protein (Seipin)
BnaC03g61120D	41.2434	13.4211	-1.61966	0.00355		Bo3g153050	AT4G37990	Chalhoub et al.	cinnamyl alcohol dehydrogenase 8
BnaC03g62400D	46.5666	18.8844	-1.3021	5e-05		Bo3g155620	AT4G35630	Chalhoub et al.	phosphoserine aminotransferase
BnaC03g68020D	6.67744	1.77115	-1.91461	0.03695		Bo3g175700	AT4G30210	Chalhoub et al.	P450 reductase 2
BnaC03g69280D	17.7992	42.4084	1.25254	5e-05		Bo3g181050	AT1G52342	Chalhoub et al.	hypothetical protein
BnaC03g69760D	18.5758	38.2433	1.04179	5e-05		Bo3g184140	AT1G53580	Chalhoub et al.	glyoxalase II 3
BnaC03g70700D	459.925	1208.87	1.39419	5e-05	Yes	Bo3g185460	AT1G55670	Chalhoub et al.	photosystem I subunit G
BnaC03g70780D	5.84502	19.0416	1.70387	5e-05		Bo3g185540	.	Chalhoub et al.	.
BnaC03g70790D	14.9957	1.14172	-3.71527	0.00015		Bo3g185510	.	Chalhoub et al.	.
BnaC03g71310D	58.5141	28.0344	-1.06158	0.0005	Yes	.	AT5G01920	Chalhoub et al.	Protein kinase superfamily protein
BnaC03g71330D	12.156	4.47372	-1.44212	5e-05	Yes	Bo3g001190	AT5G01950	Chalhoub et al.	Leucine-rich repeat protein kinase family protein
BnaC03g71900D	6.49819	1.8936	-1.7789	5e-05		Bo3g024240	.	Chalhoub et al.	.
BnaC03g72010D	282.914	137.231	-1.04376	0.0003		Bo3g031550	AT2G37170	Blast	plasma membrane intrinsic protein 2
BnaC03g72270D	4.90763	2.28302	-1.10409	0.00515	Yes	Bo3g034640	.	Blast	.
BnaC03g72300D	41.1031	8.11326	-2.34089	5e-05	Yes	Bo4g188740	AT2G40060	Blast	Clathrin light chain protein
BnaC03g73080D	31.8355	13.2945	-1.2598	5e-05	Yes	Bo3g049920	AT4G03210	Blast	xyloglucan endotransglucosylase/hydrolase 9
BnaC03g73200D	45.3796	19.1037	-1.24819	0.0001		Bo3g052590	AT4G02380	Chalhoub et al.	senescence-associated gene 21
BnaC03g73610D	7.02324	3.16618	-1.14939	5e-05		Bo3g065330	AT3G13100	Chalhoub et al.	multidrug resistance-associated protein 7
BnaC03g73620D	14.9731	5.70801	-1.39131	5e-05		Bo3g065380	AT3G13100	Chalhoub et al.	multidrug resistance-associated protein 7
BnaC03g74610D	12.4014	6.00816	-1.04551	0.00325		Bo3g095300	AT2G18690	Chalhoub et al.	transmembrane protein
BnaC03g75880D	37.7284	17.5478	-1.10436	5e-05	Yes	Bo3g141590	.	Chalhoub et al.	.
BnaC03g76360D	3.14393	6.88164	1.13018	5e-05	Yes	Bo3g151380	AT4G39660	Chalhoub et al.	alanine:glyoxylate aminotransferase 2
BnaC03g78170D	30.5135	14.6335	-1.06017	0.0001	Yes	Bo3g183860	AT1G53280	Blast	Class I glutamine amidotransferase-like superfamily protein
BnaC03g78200D	75.8519	26.4654	-1.51908	5e-05	Yes	Bo3g183840	AT1G53240	Blast	Lactate/malate dehydrogenase family protein
BnaC04g00390D	4.51153	2.23416	-1.01389	0.00815	Yes	.	AT2G47150	Chalhoub et al.	NAD(P)-binding Rossmann-fold superfamily protein
BnaC04g00560D	4.64064	2.23126	-1.05646	0.0001		Bo4g006880	AT2G46900	Chalhoub et al.	transcription factor-like protein
BnaC04g00810D	4.64438	1.78483	-1.3797	0.0007	Yes	Bo4g007110	AT2G46610	Blast	RNA-binding (RRM/RBD/RNP motifs) family protein
BnaC04g01550D	43.5341	17.3921	-1.32372	0.00115		Bo4g012760	AT2G40765	Chalhoub et al.	transmembrane protein
BnaC04g01640D	16.4751	7.91518	-1.0576	0.0001		Bo4g012970	AT2G41140	Chalhoub et al.	CDPK-related kinase 1
BnaC04g01950D	6.582	2.84589	-1.20965	0.00015	Yes	Bo4g013330	AT2G41530	Chalhoub et al.	S-formylglutathione hydrolase
BnaC04g03000D	3.72814	9.03036	1.27633	0.0037		.	ATCG00480	Blast	ATP synthase subunit beta
BnaC04g03030D	23.7244	6.71653	-1.82058	5e-05		Bo4g020990	AT2G43710	Chalhoub et al.	Plant stearoyl-acyl-carrier-protein desaturase family protein
BnaC04g03060D	9.30583	1.49263	-2.64028	5e-05	Yes	.	AT2G43760	Chalhoub et al.	molybdopterin biosynthesis MoaE family protein
BnaC04g03070D	11.1612	3.63045	-1.62027	5e-05		Bo4g021020	AT2G43780	Chalhoub et al.	cytochrome oxidase assembly protein
BnaC04g03100D	4.70784	2.04564	-1.20251	5e-05		Bo4g021050	AT2G43800	Chalhoub et al.	Actin-binding FH2 (formin homology 2) family protein
BnaC04g03300D	7.27087	1.24563	-2.54525	0.0176		Bo4g021240	AT2G44065	Chalhoub et al.	Ribosomal protein L2 family
BnaC04g03430D	8.66767	2.56888	-1.75451	5e-05	Yes	Bo4g021350	AT2G44210	Chalhoub et al.	carboxyl-terminal peptidase (DUF239)
BnaC04g03590D	12.2112	26.9221	1.14058	5e-05	Yes	Bo4g021520	AT2G44280	Chalhoub et al.	Major facilitator superfamily protein
BnaC04g03740D	13.0197	5.8458	-1.15522	5e-05		Bo4g022790	AT2G44480	Chalhoub et al.	beta glucosidase 17
BnaC04g04150D	6.21736	3.01936	-1.04206	0.0002	Yes	Bo01730s030	AT2G45330	Chalhoub et al.	RNA 2'-phosphotransferase%2C Tpt1 / KptA family
BnaC04g04370D	22.9122	6.4984	-1.81796	5e-05		Bo4g024830	AT2G45640	Chalhoub et al.	SIN3 associated polypeptide P18
BnaC04g04970D	28.5523	10.6218	-1.42657	5e-05		Bo4g023860	AT2G44578	Chalhoub et al.	RING/U-box superfamily protein
BnaC04g05120D	9.6997	4.46192	-1.12027	0.00015		Bo4g023990	AT2G44730	Chalhoub et al.	Alcohol dehydrogenase transcription factor Myb/SANT-like family protein
BnaC04g05160D	5.56418	1.9073	-1.54464	5e-05		Bo4g024030	AT2G44740	Chalhoub et al.	cyclin p4%3B1
BnaC04g05460D	9.50259	4.27716	-1.15167	5e-05	Yes	Bo4g025780	AT2G39900	Chalhoub et al.	GATA type zinc finger transcription factor family protein
BnaC04g05470D	4.63069	1.70916	-1.43794	0.00025		Bo4g025790	AT3G55740	Chalhoub et al.	proline transporter 2
BnaC04g05540D	5.19283	1.5699	-1.72584	5e-05		Bo4g025840	AT2G39840	Chalhoub et al.	type one serine/threonine protein phosphatase 4
BnaC04g05640D	12.3915	0.351744	-5.13869	5e-05		Bo4g025910	AT2G39770	Chalhoub et al.	Glucose-1-phosphate adenylyltransferase family protein
BnaC04g05650D	4.28449	0.132978	-5.00987	0.0266		Bo2g140590	.	Blast	.
BnaC04g05750D	4.00445	1.38808	-1.52851	5e-05		Bo4g025990	.	Chalhoub et al.	.
BnaC04g06280D	9.24765	4.22441	-1.13034	0.00125		Bo4g026640	AT2G39270	Chalhoub et al.	P-loop containing nucleoside triphosphate hydrolases superfamily protein
BnaC04g06850D	2.33725	5.1843	1.14934	0.0063	Yes	Bo4g027340	.	Chalhoub et al.	.
BnaC04g07310D	7.66216	18.703	1.28745	5e-05	Yes	.	AT2G37970	Chalhoub et al.	SOUL heme-binding family protein
BnaC04g08280D	7.9907	3.13489	-1.34991	0.0003	Yes	Bo4g031000	.	Chalhoub et al.	.
BnaC04g08450D	4.2057	0.685391	-2.61735	0.02075		Bo4g031150	AT2G36800	Chalhoub et al.	don-glucosyltransferase 1
BnaC04g10550D	31.6145	15.0436	-1.07144	5e-05		.	.	Blast	.
BnaC04g12300D	4.08863	1.00882	-2.01895	0.00515		Bo4g046030	AT2G32510	Chalhoub et al.	mitogen-activated protein kinase kinase kinase 17
BnaC04g12610D	37.0769	82.086	1.14661	0.00015		Bo4g046140	AT2G32150	Chalhoub et al.	Haloacid dehalogenase-like hydrolase (HAD) superfamily protein
BnaC04g13040D	36.2563	11.8857	-1.60901	5e-05		Bo4g050790	AT2G31610	Chalhoub et al.	Ribosomal protein S3 family protein
BnaC04g14350D	6.09816	2.27394	-1.42318	5e-05		Bo4g058460	AT2G30470	Chalhoub et al.	B3 domain-containing transcription repressor VAL1
BnaC04g14480D	1.38898	5.18542	1.90043	5e-05		Bo4g059600	AT2G30280	Chalhoub et al.	RNA-directed DNA methylation 4
BnaC04g14490D	5.07049	12.148	1.26052	5e-05		Bo4g059610	AT2G30260	Chalhoub et al.	U2 small nuclear ribonucleoprotein B
BnaC04g15700D	5.28566	2.51558	-1.0712	0.00025	Yes	Bo3g052460	AT3G06190	Blast	BTB-POZ and MATH domain 2
BnaC04g17750D	57.0766	118.725	1.05666	5e-05	Yes	Bo4g078510	AT5G43060	Chalhoub et al.	Granulin repeat cysteine protease family protein
BnaC04g17820D	2.03848	4.64903	1.18944	0.0001		Bo4g078470	AT5G42720	Chalhoub et al.	Glycosyl hydrolase family 17 protein
BnaC04g20890D	179.412	76.4592	-1.23052	5e-05		Bo4g098190	AT3G63140	Chalhoub et al.	chloroplast stem-loop binding protein of 41 kDa
BnaC04g21190D	10.6663	5.18454	-1.04077	0.00715		Bo4g098500	AT3G62810	Chalhoub et al.	complex 1 family protein / LVR family protein
BnaC04g21380D	32.7375	9.71333	-1.75291	5e-05		.	AT3G62290	Chalhoub et al.	ADP-ribosylation factor A1E
BnaC04g26910D	8.13171	2.06101	-1.98021	5e-05		Bo4g139450	AT5G51940	Blast	RNA polymerase Rpb6
BnaC04g27040D	5.13063	1.93909	-1.40375	5e-05	Yes	Bo4g121650	AT3G53710	Chalhoub et al.	ARF-GAP domain 6
BnaC04g28040D	4.59612	2.29661	-1.00091	0.00035	Yes	Bo4g124210	AT3G52640	Chalhoub et al.	Zn-dependent exopeptidases superfamily protein
BnaC04g29120D	9.17928	51.3092	2.48277	5e-05		Bo4g127380	AT4G14040	Chalhoub et al.	selenium-binding protein 2
BnaC04g32950D	6.1353	1.24219	-2.30424	5e-05		Bo4g140570	AT5G40850	Chalhoub et al.	urophorphyrin methylase 1
BnaC04g33230D	4.17105	1.78514	-1.22438	5e-05		Bo4g140810	AT5G41060	Chalhoub et al.	DHHC-type zinc finger family protein
BnaC04g33320D	19.8616	45.6666	1.20116	0.0014		Bo4g147040	AT2G21650	Chalhoub et al.	Homeodomain-like superfamily protein
BnaC04g33730D	114.631	262.497	1.19531	5e-05		Bo4g145740	AT2G21140	Chalhoub et al.	proline-rich protein 2
BnaC04g34240D	23.1474	2.17617	-3.41099	5e-05	Yes	Bo4g145240	AT5G39210	Chalhoub et al.	chlororespiratory reduction 7
BnaC04g34500D	6.04274	1.29575	-2.22141	5e-05		Bo4g143880	AT5G37740	Chalhoub et al.	Calcium-dependent lipid-binding (CaLB domain) family protein
BnaC04g34790D	2.78701	8.4259	1.59611	5e-05		Bo4g149580	AT2G22400	Chalhoub et al.	S-adenosyl-L-methionine-dependent methyltransferases superfamily protein
BnaC04g35220D	7.84481	3.4389	-1.18979	0.00055		Bo4g150920	.	Chalhoub et al.	.
BnaC04g36170D	10.6588	4.87235	-1.12935	0.00255		Bo4g151890	AT2G23780	Chalhoub et al.	RING/U-box superfamily protein
BnaC04g36180D	6.2594	2.5726	-1.2828	0.0016		Bo4g151900	AT2G23790	Chalhoub et al.	calcium uniporter (DUF607)
BnaC04g36990D	15.3142	6.11918	-1.32346	5e-05		Bo4g154000	AT2G23820	Chalhoub et al.	Metal-dependent phosphohydrolase
BnaC04g37620D	20.8309	7.29301	-1.51414	0.0453		Bo4g157410	.	Chalhoub et al.	.
BnaC04g37830D	5.23937	2.55323	-1.03707	0.00425		.	.	Chalhoub et al.	.
BnaC04g39750D	24.6197	11.256	-1.12912	0.00035		Bo4g165310	AT2G28400	Chalhoub et al.	senescence regulator (Protein of unknown function%2C DUF584)
BnaC04g40090D	2.9738	6.53073	1.13494	0.0001	Yes	Bo01016s010	AT2G28840	Chalhoub et al.	hypothetical protein
BnaC04g40810D	12.6555	5.85414	-1.11224	0.00195		Bo4g170690	AT2G30020	Chalhoub et al.	Protein phosphatase 2C family protein
BnaC04g41300D	21.8842	2.21134	-3.3069	5e-05		Bo4g173260	AT2G30570	Blast	photosystem II reaction center W
BnaC04g41510D	248.581	122.769	-1.01777	5e-05		Bo4g173610	AT2G30870	Chalhoub et al.	glutathione S-transferase PHI 10
BnaC04g42260D	14.9395	6.42896	-1.21648	0.0005	Yes	Bo4g176220	AT2G31610	Chalhoub et al.	Ribosomal protein S3 family protein
BnaC04g42730D	10.0093	3.04233	-1.71809	5e-05		Bo4g177800	AT2G32030	Chalhoub et al.	Acyl-CoA N-acyltransferases (NAT) superfamily protein
BnaC04g43780D	279.438	134.15	-1.05868	5e-05		Bo4g181860	AT2G33380	Chalhoub et al.	Caleosin-related family protein
BnaC04g45430D	7.25316	2.98041	-1.2831	0.02775		Bo4g187160	AT2G37700	Chalhoub et al.	Fatty acid hydroxylase superfamily
BnaC04g45800D	572.751	167.399	-1.77462	5e-05		Bo04728s010	AT2G38540	Chalhoub et al.	lipid transfer protein 1
BnaC04g46450D	3.45397	7.74953	1.16585	5e-05		Bo4g188340	AT2G39570	Chalhoub et al.	ACT domain-containing protein
BnaC04g48490D	4.41622	1.15035	-1.94073	5e-05		Bo4g192750	AT2G42760	Chalhoub et al.	DUF1685 family protein
BnaC04g48930D	2.40184	10.2434	2.09249	5e-05		Bo4g194340	AT2G43430	Chalhoub et al.	glyoxalase 2-1
BnaC04g49060D	13.823	6.09598	-1.18114	0.00015		.	AT2G43550	Chalhoub et al.	scorpion toxin-like knottin superfamily protein
BnaC04g49790D	13.5586	3.81498	-1.82947	5e-05		Bo4g195140	AT2G44670	Chalhoub et al.	senescence-associated family protein (DUF581)
BnaC04g49930D	37.0079	11.7883	-1.65048	5e-05		Bo1g154910	AT3G03100	Blast	NADH:ubiquinone oxidoreductase%2C 17.2kDa subunit
BnaC04g50390D	4.04236	1.95582	-1.04742	5e-05		Bo4g195740	AT2G45700	Chalhoub et al.	sterile alpha motif (SAM) domain-containing protein
BnaC04g50460D	5.4626	2.26218	-1.27188	0.0005		Bo4g195810	AT2G45790	Chalhoub et al.	phosphomannomutase
BnaC04g50490D	112.384	13.0064	-3.11115	5e-05		Bo4g195840	AT2G45820	Chalhoub et al.	Remorin family protein
BnaC04g51600D	48.5028	6.17351	-2.9739	0.0004		Bo4g197370	.	Blast	.
BnaC04g52120D	9.94972	4.67325	-1.09023	0.0002		Bo4g008180	AT2G46510	Chalhoub et al.	ABA-inducible BHLH-type transcription factor
BnaC04g53170D	12.2336	25.3329	1.05017	5e-05	Yes	Bo4g024520	AT4G00100	Blast	ribosomal protein S13A
BnaC04g53480D	21.266	5.30283	-2.00372	5e-05		Bo4g030150	AT2G37790	Blast	NAD(P)-linked oxidoreductase superfamily protein
BnaC04g54510D	4.60438	2.27678	-1.01601	0.0093	Yes	Bo4g061450	AT2G29500	Blast	HSP20-like chaperones superfamily protein
BnaC04g54520D	10.9295	2.54525	-2.10235	5e-05		Bo4g061460	AT1G59860	Blast	HSP20-like chaperones superfamily protein
BnaC04g56220D	10.2973	1.52877	-2.75183	0.00235		Bo1g141020	AT2G23930	Blast	Putative small nuclear ribonucleoprotein G
BnaC04g56230D	6.58399	2.33187	-1.49747	5e-05	Yes	Bo4g154090	.	Blast	.
BnaC04g56770D	4.41503	1.74849	-1.33632	5e-05	Yes	Bo4g190610	AT2G40950	Blast	Basic-leucine zipper (bZIP) transcription factor family protein
BnaC04g56790D	10.5439	3.13796	-1.74851	5e-05	Yes	Bo4g190640	.	Blast	.
BnaC05g00290D	19.5242	5.11314	-1.93298	0.0226		Bo5g001170	.	Chalhoub et al.	.
BnaC05g00380D	13.6828	6.74714	-1.02001	5e-05	Yes	Bo5g001090	AT1G01710	Chalhoub et al.	acyl-CoA thioesterase II
BnaC05g00940D	3.98986	1.03195	-1.95096	5e-05		Bo5g002860	AT1G01010	Chalhoub et al.	NAC domain containing protein 1
BnaC05g03130D	6.81575	1.3388	-2.34793	0.00095		Bo5g005220	AT1G05100	Chalhoub et al.	mitogen-activated protein kinase kinase kinase 18
BnaC05g04530D	76.1617	32.3718	-1.23433	0.0003		.	AT1G06570	Chalhoub et al.	4-hydroxyphenylpyruvate dioxygenase
BnaC05g04670D	33.3258	5.09532	-2.70939	5e-05		Bo5g007710	AT1G06760	Chalhoub et al.	winged-helix DNA-binding transcription factor family protein
BnaC05g04700D	39.2166	14.8271	-1.40323	5e-05		Bo5g007740	.	Chalhoub et al.	.
BnaC05g06800D	15.1723	2.18005	-2.799	5e-05		Bo5g009660	AT1G09240	Chalhoub et al.	nicotianamine synthase 3
BnaC05g07030D	6.19941	2.94881	-1.072	0.0005		Bo5g009840	AT1G09510	Chalhoub et al.	NAD(P)-binding Rossmann-fold superfamily protein
BnaC05g07290D	4.10187	8.83626	1.10715	0.0048	Yes	Bo5g010250	AT1G09815	Chalhoub et al.	polymerase delta 4
BnaC05g08230D	12.861	4.34673	-1.565	5e-05		Bo5g013240	AT1G10700	Chalhoub et al.	phosphoribosyl pyrophosphate (PRPP) synthase 3
BnaC05g09620D	2.73832	12.7195	2.21568	5e-05		Bo5g017090	.	Chalhoub et al.	.
BnaC05g10240D	4.2996	1.32744	-1.69555	0.0002		Bo5g017970	AT1G13990	Chalhoub et al.	plant/protein
BnaC05g10690D	32.6236	0.623302	-5.70984	0.0061		Bo5g019610	AT1G14450	Chalhoub et al.	NADH dehydrogenase (ubiquinone)s
BnaC05g11110D	7.20451	2.65693	-1.43914	5e-05		Bo2g097310	AT1G80130	Blast	Tetratricopeptide repeat (TPR)-like superfamily protein
BnaC05g11500D	26.3158	12.1296	-1.1174	0.00055		Bo5g020640	AT1G15210	Chalhoub et al.	pleiotropic drug resistance 7
BnaC05g11970D	16.8282	5.20816	-1.69203	5e-05		Bo5g021190	.	Chalhoub et al.	.
BnaC05g13430D	3.11902	7.16835	1.20055	5e-05	Yes	Bo5g023630	AT1G17280	Chalhoub et al.	ubiquitin-conjugating enzyme 34
BnaC05g14000D	4.55671	9.9493	1.1266	5e-05		Bo5g025220	AT1G18260	Chalhoub et al.	HCP-like superfamily protein
BnaC05g14020D	11.6085	26.7371	1.20366	5e-05		Bo5g025240	AT1G18270	Chalhoub et al.	ketose-bisphosphate aldolase class-II family protein
BnaC05g14270D	23.8432	7.09733	-1.74823	0.0016		Bo5g025610	AT1G18590	Chalhoub et al.	sulfotransferase 17
BnaC05g14340D	3.05374	11.9931	1.97355	5e-05	Yes	Bo5g025680	AT1G18660	Chalhoub et al.	zinc finger (C3HC4-type RING finger) family protein
BnaC05g14390D	0.0806794	4.63927	5.84555	0.03965	Yes	Bo6g095890	.	Blast	.
BnaC05g14430D	4.63408	1.23544	-1.90726	5e-05	Yes	Bo5g025860	AT1G18800	Chalhoub et al.	NAP1-related protein 2
BnaC05g15160D	2.3213	6.2113	1.41996	0.00045		Bo5g027600	AT1G19530	Chalhoub et al.	DNA polymerase epsilon catalytic subunit A
BnaC05g16490D	5.11235	2.04711	-1.3204	5e-05	Yes	Bo5g034160	AT1G21250	Chalhoub et al.	cell wall-associated kinase
BnaC05g16860D	9.75354	3.73416	-1.38514	0.0014		Bo5g034570	AT1G21550	Chalhoub et al.	Calcium-binding EF-hand family protein
BnaC05g17420D	2.8209	8.52355	1.5953	0.02585	Yes	Bo5g036350	AT1G22400	Chalhoub et al.	UDP-Glycosyltransferase superfamily protein
BnaC05g17740D	5.05382	15.8013	1.6446	5e-05	Yes	Bo5g038530	AT1G22450	Chalhoub et al.	cytochrome C oxidase 6B
BnaC05g17880D	5.08214	10.4553	1.04073	0.00775	Yes	Bo5g038690	AT1G22590	Chalhoub et al.	AGAMOUS-like 87
BnaC05g19230D	4.74971	1.69606	-1.48565	0.0002		Bo5g041130	AT1G24140	Chalhoub et al.	Matrixin family protein
BnaC05g19560D	5.74875	1.65507	-1.79635	5e-05		Bo5g041420	AT1G24148	Chalhoub et al.	hypothetical protein
BnaC05g19610D	46.639	16.8812	-1.46612	0.0001		Bo5g041460	AT1G27140	Chalhoub et al.	glutathione S-transferase tau 14
BnaC05g21270D	4.59019	1.17573	-1.96499	5e-05		Bo5g051970	.	Chalhoub et al.	.
BnaC05g21280D	4.31559	1.46516	-1.5585	0.00015		Bo5g051980	AT1G27370	Chalhoub et al.	squamosa promoter binding protein-like 10
BnaC05g21320D	22.9465	9.17036	-1.32322	5e-05	Yes	Bo5g052010	AT1G27390	Chalhoub et al.	translocase outer membrane 20-2
BnaC05g21480D	24.5111	5.91209	-2.0517	5e-05		Bo5g052290	AT1G27730	Chalhoub et al.	salt tolerance zinc finger
BnaC05g24540D	6.57895	14.298	1.11988	5e-05	Yes	Bo5g049040	AT1G32400	Chalhoub et al.	tobamovirus multiplication 2A
BnaC05g27240D	3.28986	13.5736	2.0447	5e-05		Bo5g069340	.	Chalhoub et al.	.
BnaC05g27940D	3.47722	7.84206	1.1733	0.0046		Bo5g085350	AT1G34640	Chalhoub et al.	peptidase
BnaC05g31060D	1.32533	5.21228	1.97556	5e-05		Bo5g103690	.	Chalhoub et al.	.
BnaC05g31680D	34.8337	17.3007	-1.00966	5e-05		Bo5g109720	AT3G20380	Chalhoub et al.	TRAF-like family protein
BnaC05g33430D	6.65617	2.5292	-1.39601	0.00055		Bo2g048140	.	Blast	.
BnaC05g35480D	7.44341	2.92097	-1.34951	0.0005		Bo5g121330	.	Chalhoub et al.	.
BnaC05g36400D	8.45535	22.2871	1.39827	5e-05		Bo5g123520	AT3G17040	Chalhoub et al.	high chlorophyll fluorescent 107
BnaC05g37140D	58.3404	132.226	1.18044	5e-05		Bo1g123580	AT3G16250	Blast	NDH-dependent cyclic electron flow 1
BnaC05g37800D	188.396	410.666	1.1242	5e-05	Yes	Bo5g127100	AT3G15450	Blast	aluminum induced protein with YGL and LRDR motifs
BnaC05g38030D	4.28284	1.88166	-1.18656	0.00015		Bo9g148580	AT5G22320	Chalhoub et al.	Leucine-rich repeat (LRR) family protein
BnaC05g38050D	5.58963	2.68943	-1.05545	0.00055	Yes	Bo9g148560	AT5G22350	Chalhoub et al.	fission ELM1-like protein (DUF1022)
BnaC05g38410D	5.80007	2.79919	-1.05106	0.0094	Yes	Bo5g127380	AT3G15210	Chalhoub et al.	ethylene responsive element binding factor 4
BnaC05g38810D	3.94245	11.8644	1.58947	5e-05		Bo5g128880	AT3G14790	Chalhoub et al.	rhamnose biosynthesis 3
BnaC05g38840D	2.1506	6.77747	1.65601	5e-05		Bo5g128920	AT3G14750	Chalhoub et al.	structural maintenance of chromosomes domain protein
BnaC05g38860D	6.13561	14.1538	1.20591	5e-05		Bo5g128940	AT3G14720	Chalhoub et al.	MAP kinase 19
BnaC05g39410D	22.7855	10.9835	-1.05278	5e-05		.	.	Blast	.
BnaC05g39570D	79.9411	289.764	1.85787	5e-05		Bo5g132160	AT3G13750	Chalhoub et al.	beta galactosidase 1
BnaC05g41510D	3.31992	11.6521	1.81137	5e-05		Bo5g136210	AT3G11690	Chalhoub et al.	hypothetical protein
BnaC05g42950D	6.29571	2.45055	-1.36126	0.00055		Bo5g137750	AT3G10120	Chalhoub et al.	hypothetical protein
BnaC05g43090D	6.67692	1.75629	-1.92665	5e-05	Yes	Bo5g137900	AT3G09900	Chalhoub et al.	RAB GTPase homolog E1E
BnaC05g43180D	33.7219	13.3658	-1.33514	5e-05	Yes	Bo5g138000	AT3G09840	Chalhoub et al.	cell division cycle 48
BnaC05g43400D	4.77435	1.79293	-1.41299	0.0002		Bo5g138240	AT3G09540	Chalhoub et al.	Pectin lyase-like superfamily protein
BnaC05g43420D	16.2948	5.0714	-1.68396	5e-05	Yes	Bo5g139240	AT3G09500	Chalhoub et al.	Ribosomal L29 family protein
BnaC05g43580D	4.11849	1.93242	-1.09171	0.00025	Yes	Bo5g139390	AT3G09300	Chalhoub et al.	OSBP(oxysterol binding protein)-related protein 3B
BnaC05g44250D	19.3632	41.3092	1.09315	5e-05	Yes	Bo5g141230	AT3G07720	Chalhoub et al.	Galactose oxidase/kelch repeat superfamily protein
BnaC05g45100D	19.6659	5.25843	-1.90299	5e-05		Bo5g143160	AT3G06780	Chalhoub et al.	glycine-rich protein
BnaC05g45110D	9.84926	1.53917	-2.67786	0.00225		.	.	Chalhoub et al.	.
BnaC05g45140D	7.71287	0.0902852	-6.41663	5e-05		Bo5g143190	AT3G06730	Chalhoub et al.	Thioredoxin z
BnaC05g45340D	1.51586	4.50453	1.57124	5e-05	Yes	Bo5g143470	AT3G06483	Chalhoub et al.	pyruvate dehydrogenase kinase
BnaC05g45450D	7.94432	3.06386	-1.37457	5e-05	Yes	Bo5g143570	AT3G06380	Chalhoub et al.	tubby-like protein 9
BnaC05g45780D	8.78461	3.84058	-1.19365	0.00195	Yes	Bo5g144830	AT3G06040	Chalhoub et al.	Ribosomal protein L12/ ATP-dependent Clp protease adaptor protein ClpS family protein
BnaC05g46300D	22.8108	8.10582	-1.49269	0.0002		Bo5g145350	AT3G05490	Chalhoub et al.	ralf-like 22
BnaC05g46600D	4.98216	2.41633	-1.04396	5e-05	Yes	Bo5g146600	AT3G05180	Chalhoub et al.	GDSL-like Lipase/Acylhydrolase superfamily protein
BnaC05g47390D	25.4579	12.006	-1.08436	0.00065	Yes	Bo5g148320	AT3G04230	Chalhoub et al.	Ribosomal protein S5 domain 2-like superfamily protein
BnaC05g47680D	0.00930838	4.01676	8.75329	5e-05	Yes	Bo5g148600	.	Chalhoub et al.	.
BnaC05g47750D	108.416	22.7435	-2.25305	0.0004		Bo5g149890	.	Chalhoub et al.	.
BnaC05g47780D	10.1651	4.2806	-1.24773	5e-05	Yes	Bo5g149930	AT3G03440	Chalhoub et al.	ARM repeat superfamily protein
BnaC05g47870D	6.36516	1.8549	-1.77885	0.01825		Bo5g150010	AT3G03310	Chalhoub et al.	lecithin:cholesterol acyltransferase 3
BnaC05g48310D	9.44539	4.17721	-1.17707	5e-05		Bo5g152690	AT3G02360	Chalhoub et al.	6-phosphogluconate dehydrogenase family protein
BnaC05g48420D	7.23718	2.88657	-1.32607	0.00025		Bo5g152780	AT3G02220	Chalhoub et al.	small acidic-like protein
BnaC05g48760D	4.9257	2.33327	-1.07798	0.0029	Yes	Bo5g155220	AT3G01360	Chalhoub et al.	plant viral-response family protein (DUF716)
BnaC05g48790D	17.6542	5.5529	-1.66869	0.0304	Yes	Bo5g155190	AT3G01390	Chalhoub et al.	vacuolar membrane ATPase 10
BnaC05g48820D	18.2917	3.68898	-2.3099	0.0149		Bo5g155140	AT3G01440	Chalhoub et al.	PsbQ-like 1
BnaC05g48840D	31.1624	4.41966	-2.8178	0.02185		Bo5g155120	AT3G01470	Chalhoub et al.	homeobox 1
BnaC05g48850D	65.2979	18.3651	-1.83007	0.0195	Yes	Bo5g155110	AT3G01480	Chalhoub et al.	cyclophilin 38
BnaC05g48860D	7.80768	1.14663	-2.76749	0.0075		Bo5g155100	AT3G01490	Chalhoub et al.	Protein kinase superfamily protein
BnaC05g49110D	21.595	9.1667	-1.23622	5e-05		Bo5g005490	AT1G05300	Chalhoub et al.	zinc transporter 5 precursor
BnaC05g49730D	4.09193	8.89999	1.12102	0.00015	Yes	Bo5g019490	AT1G14340	Blast	RNA-binding (RRM/RBD/RNP motifs) family protein
BnaC05g50800D	2.58197	6.69787	1.37523	0.0008		Bo5g041060	AT1G24050	Blast	RNA-processing%2C Lsm domain-containing protein
BnaC05g50810D	4.98904	10.3265	1.04951	0.00015		Bo5g041050	AT1G24040	Blast	Acyl-CoA N-acyltransferases (NAT) superfamily protein
BnaC05g51260D	0.874538	4.1435	2.24426	0.00815		Bo5g079930	.	Blast	.
BnaC06g00800D	4.91586	0.6435	-2.93343	5e-05		Bo6g123270	AT1G44800	Chalhoub et al.	nodulin MtN21 /EamA-like transporter family protein
BnaC06g02240D	5.72701	1.87272	-1.61265	5e-05		Bo6g111140	AT1G48790	Chalhoub et al.	associated molecule with the SH3 domain of STAM 1
BnaC06g03310D	13.0521	2.56483	-2.34735	5e-05		Bo2g024860	.	Blast	.
BnaC06g03720D	5.02933	2.39774	-1.06869	0.0003		Bo6g104530	AT1G50570	Chalhoub et al.	Calcium-dependent lipid-binding (CaLB domain) family protein
BnaC06g04480D	10.3834	4.61025	-1.17137	5e-05	Yes	Bo6g100920	AT1G51210	Chalhoub et al.	UDP-Glycosyltransferase superfamily protein
BnaC06g04720D	10.1269	0.490777	-4.36698	0.0021		Bo6g100690	.	Chalhoub et al.	.
BnaC06g04730D	6.75587	0.15606	-5.43597	0.0271		.	.	Chalhoub et al.	.
BnaC06g05350D	29.9092	9.66812	-1.62928	0.00975		Bo6g098720	AT1G52410	Chalhoub et al.	TSK-associating protein 1
BnaC06g05990D	39.8364	86.1425	1.11264	5e-05		Bo6g095830	.	Chalhoub et al.	.
BnaC06g10650D	22.1845	9.86289	-1.16947	5e-05	Yes	Bo6g051030	AT1G54270	Blast	eif4a-2
BnaC06g13430D	1.51239	4.76947	1.657	5e-05		Bo6g061890	AT5G41080	Chalhoub et al.	PLC-like phosphodiesterases superfamily protein
BnaC06g15940D	26.014	7.90934	-1.71766	5e-05	Yes	Bo6g055690	AT3G56460	Chalhoub et al.	GroES-like zinc-binding alcohol dehydrogenase family protein
BnaC06g16950D	2.13634	4.71773	1.14295	0.00125		.	AT3G58980	Chalhoub et al.	F-box family protein
BnaC06g17550D	42.8413	17.8973	-1.25926	5e-05		Bo6g050170	AT3G59780	Chalhoub et al.	Rhodanese/Cell cycle control phosphatase superfamily protein
BnaC06g18000D	4.23329	0.121383	-5.12415	0.0003		Bo6g048890	AT3G61710	Chalhoub et al.	AUTOPHAGY 6
BnaC06g18020D	0	13.4935	inf	5e-05	Yes	Bo6g039470	.	Blast	.
BnaC06g18100D	12.3744	0.396136	-4.96522	5e-05		.	.	Blast	.
BnaC06g18110D	4.0421	0.110878	-5.18806	0.0074		Bo6g048810	.	Chalhoub et al.	.
BnaC06g20260D	73.8267	12.2691	-2.58911	5e-05		Bo6g045410	AT1G78970	Chalhoub et al.	lupeol synthase 1
BnaC06g20310D	4.21272	0.802306	-2.39253	0.02725		Bo6g045350	AT1G78870	Chalhoub et al.	ubiquitin-conjugating enzyme 35
BnaC06g20590D	19.912	9.45223	-1.07491	5e-05		Bo6g044980	AT1G78080	Chalhoub et al.	related to AP2 4
BnaC06g21830D	5.36727	11.7211	1.12684	0.00355	Yes	Bo6g041940	AT1G76440	Chalhoub et al.	HSP20-like chaperones superfamily protein
BnaC06g22430D	1.86436	5.00243	1.42395	0.00265	Yes	Bo6g040450	AT1G75390	Chalhoub et al.	basic leucine-zipper 44
BnaC06g22450D	7.86193	3.81659	-1.0426	5e-05		Bo6g040420	AT1G75370	Chalhoub et al.	Sec14p-like phosphatidylinositol transfer family protein
BnaC06g22690D	41.0564	20.219	-1.0219	0.0014		Bo6g040110	AT1G74950	Chalhoub et al.	TIFY domain/Divergent CCT motif family protein
BnaC06g22710D	7.74806	2.98559	-1.37582	0.001		Bo6g040090	AT1G74930	Chalhoub et al.	Integrase-type DNA-binding superfamily protein
BnaC06g23090D	5.20839	11.0497	1.08509	0.0038		.	.	Chalhoub et al.	.
BnaC06g23320D	24.1735	51.2449	1.08398	5e-05		Bo6g039410	AT1G73885	Chalhoub et al.	AT-rich interactive domain protein
BnaC06g23380D	5.35659	10.7791	1.00886	0.0002		Bo6g039370	AT1G73840	Chalhoub et al.	hydroxyproline-rich glycoprotein family protein
BnaC06g23440D	7.20543	16.0298	1.1536	5e-05		Bo6g039290	AT1G73760	Chalhoub et al.	RING/U-box superfamily protein
BnaC06g23830D	7.59625	23.1276	1.60625	5e-05		Bo6g038730	AT1G73030	Chalhoub et al.	SNF7 family protein
BnaC06g24560D	21.5726	7.20385	-1.58236	0.0145		Bo6g032210	AT1G70700	Chalhoub et al.	TIFY domain/Divergent CCT motif family protein
BnaC06g24670D	13.3658	6.55246	-1.02844	0.0004	Yes	Bo6g032150	.	Chalhoub et al.	.
BnaC06g25140D	3.88235	9.54008	1.29707	5e-05		Bo6g031710	AT1G69870	Chalhoub et al.	nitrate transporter 1.7
BnaC06g26580D	63.6207	1.96804	-5.01467	5e-05		Bo6g028110	AT1G67700	Chalhoub et al.	multidrug resistance protein
BnaC06g27130D	2.51167	5.57983	1.15158	5e-05		Bo6g027430	AT1G65590	Chalhoub et al.	beta-hexosaminidase 3
BnaC06g28270D	9.96559	3.51576	-1.50312	5e-05		Bo6g023220	AT1G67190	Chalhoub et al.	F-box/RNI-like superfamily protein
BnaC06g28650D	10.4974	24.8902	1.24555	5e-05		Bo6g022830	AT1G67620	Chalhoub et al.	Lojap-related protein
BnaC06g28700D	7.50176	1.51371	-2.30914	5e-05		Bo6g022780	AT1G67680	Chalhoub et al.	SRP72 RNA-binding domain-containing protein
BnaC06g28720D	31.3854	2.12893	-3.88189	0.00075		Bo6g104090	.	Blast	.
BnaC06g29050D	2.24281	4.53143	1.01466	0.0006	Yes	Bo6g020470	AT1G67830	Chalhoub et al.	alpha-fucosidase 1
BnaC06g29950D	1.88957	4.85115	1.36027	5e-05		Bo6g018270	AT1G69040	Chalhoub et al.	ACT domain repeat 4
BnaC06g30280D	10.7589	22.3509	1.0548	0.00655		Bo6g019740	AT1G68590	Chalhoub et al.	Ribosomal protein PSRP-3/Ycf65
BnaC06g31450D	2.13271	4.54686	1.09218	5e-05	Yes	Bo6g015800	AT1G70430	Chalhoub et al.	Protein kinase superfamily protein
BnaC06g31570D	2.4244	6.88488	1.50581	0.00015	Yes	Bo6g015700	.	Chalhoub et al.	.
BnaC06g31830D	219.213	22.7283	-3.26977	0.00325		Bo6g014530	AT1G70700	Chalhoub et al.	TIFY domain/Divergent CCT motif family protein
BnaC06g31930D	9.3357	3.25168	-1.52157	5e-05		Bo6g014470	.	Chalhoub et al.	.
BnaC06g32580D	10.7237	2.56198	-2.06547	5e-05		Bo6g013790	AT1G71480	Chalhoub et al.	Nuclear transport factor 2 (NTF2) family protein
BnaC06g32670D	13.1088	4.04739	-1.69548	5e-05		Bo6g013670	AT1G71697	Chalhoub et al.	choline kinase 1
BnaC06g33400D	7.37315	0.848691	-3.11897	0.00695		Bo00722s120	.	Chalhoub et al.	.
BnaC06g33410D	7.48648	0.973306	-2.94332	0.0029		Bo00722s130	.	Chalhoub et al.	.
BnaC06g33640D	60.7634	25.0261	-1.27977	5e-05		Bo6g010910	AT1G72450	Chalhoub et al.	jasmonate-zim-domain protein 6
BnaC06g33860D	8.90649	30.6799	1.78436	5e-05		Bo6g010710	AT1G72710	Chalhoub et al.	casein kinase 1-like protein 2
BnaC06g34210D	23.5592	11.4627	-1.03934	0.00015		Bo6g010250	.	Chalhoub et al.	.
BnaC06g35000D	53.7711	15.2559	-1.81747	5e-05		Bo6g008450	AT1G74100	Chalhoub et al.	sulfotransferase 16
BnaC06g35180D	1.69817	11.3107	2.73564	0.0032	Yes	Bo6g008260	AT1G74230	Chalhoub et al.	glycine-rich RNA-binding protein 5
BnaC06g35200D	21.7159	54.6876	1.33247	5e-05		Bo6g008230	AT1G74270	Chalhoub et al.	Ribosomal protein L35Ae family protein
BnaC06g35210D	3.80119	7.87046	1.05	0.00415	Yes	Bo6g008220	AT1G74300	Chalhoub et al.	alpha/beta-Hydrolases superfamily protein
BnaC06g35250D	4.46426	2.0361	-1.13261	0.00015	Yes	Bo6g008190	AT1G74330	Chalhoub et al.	Protein kinase superfamily protein
BnaC06g35340D	15.8929	0.394222	-5.33323	5e-05		Bo6g008120	AT1G74430	Chalhoub et al.	myb domain protein 95
BnaC06g36280D	6.93042	14.1229	1.02702	5e-05	Yes	Bo6g007110	AT1G75560	Chalhoub et al.	zinc knuckle (CCHC-type) family protein
BnaC06g36350D	51.5826	114.435	1.14957	5e-05		Bo6g007040	AT1G75690	Chalhoub et al.	DnaJ/Hsp40 cysteine-rich domain superfamily protein
BnaC06g36400D	1.43184	4.81903	1.75087	5e-05		Bo6g007000	AT1G75730	Chalhoub et al.	hypothetical protein
BnaC06g36410D	205.083	60.0677	-1.77154	5e-05		Bo6g006990	AT1G75750	Chalhoub et al.	GAST1 protein homolog 1
BnaC06g36570D	7.65397	2.04388	-1.9049	5e-05		Bo6g006890	AT1G75860	Chalhoub et al.	DNA ligase
BnaC06g36800D	5.95255	2.17047	-1.4555	5e-05		.	.	Chalhoub et al.	.
BnaC06g36860D	12.1211	4.2772	-1.50278	5e-05		Bo6g006650	AT1G76160	Chalhoub et al.	SKU5 similar 5
BnaC06g37150D	6.56003	2.34893	-1.4817	0.00015	Yes	Bo6g006390	AT1G76405	Chalhoub et al.	outer envelope pore 21B-like protein
BnaC06g37510D	22.6061	8.55518	-1.40184	5e-05		Bo6g006060	AT1G76670	Chalhoub et al.	Nucleotide-sugar transporter family protein
BnaC06g37610D	65.0495	8.6472	-2.91123	5e-05		Bo6g006000	AT1G76790	Chalhoub et al.	O-methyltransferase family protein
BnaC06g37640D	10.4391	4.90639	-1.08926	5e-05	Yes	Bo6g005960	AT1G76880	Chalhoub et al.	Duplicated homeodomain-like superfamily protein
BnaC06g37670D	6.74705	3.3516	-1.00941	0.00855	Yes	Bo6g005910	AT1G76940	Chalhoub et al.	RNA-binding (RRM/RBD/RNP motifs) family protein
BnaC06g37710D	0.0842557	7.87214	6.54584	5e-05	Yes	Bo6g005880	AT1G76955	Chalhoub et al.	Expressed protein
BnaC06g37770D	5.83375	2.62705	-1.15098	0.0001		Bo6g005830	AT1G76970	Chalhoub et al.	Target of Myb protein 1
BnaC06g38140D	6.3887	2.73116	-1.22601	5e-05	Yes	Bo6g005510	AT1G77480	Chalhoub et al.	Eukaryotic aspartyl protease family protein
BnaC06g39250D	145.915	331.337	1.18317	0.00085		Bo6g004480	AT1G78830	Chalhoub et al.	Curculin-like (mannose-binding) lectin family protein
BnaC06g40300D	20.0093	2.93317	-2.77014	0.0001		Bo6g002480	.	Chalhoub et al.	.
BnaC06g40390D	4.53951	0.594035	-2.93392	0.00175		Bo6g002420	AT1G80620	Chalhoub et al.	S15/NS1%2C RNA-binding protein
BnaC06g40410D	14.5567	5.72184	-1.34714	5e-05		.	AT1G80600	Chalhoub et al.	HOPW1-1-interacting 1
BnaC06g40420D	16.9672	3.25318	-2.38283	0.02375	Yes	Bo6g002400	AT1G80560	Chalhoub et al.	isopropylmalate dehydrogenase 2
BnaC06g40470D	4.33878	0.577527	-2.90933	0.00065		Bo6g002340	AT1G80510	Chalhoub et al.	Transmembrane amino acid transporter family protein
BnaC06g40650D	10.3916	3.30191	-1.65405	5e-05		Bo6g001180	AT1G80310	Chalhoub et al.	sulfate transmembrane transporter
BnaC06g40660D	30.7048	7.35122	-2.06241	5e-05		Bo6g001170	AT1G80300	Chalhoub et al.	nucleotide transporter 1
BnaC06g40700D	6.00683	0.71634	-3.06789	0.00135		Bo6g001110	AT1G80130	Chalhoub et al.	Tetratricopeptide repeat (TPR)-like superfamily protein
BnaC06g40830D	33.8825	16.3759	-1.04896	0.0002		Bo6g114610	AT1G48330	Chalhoub et al.	SsrA-binding protein
BnaC06g41720D	8.87424	3.99606	-1.15105	5e-05		Bo6g033210	AT1G55090	Blast	carbon-nitrogen hydrolase family protein
BnaC06g42850D	7.45743	0.924749	-3.01154	0.00085		Bo6g048950	AT3G61630	Chalhoub et al.	cytokinin response factor 6
BnaC06g43560D	12.4918	3.27551	-1.93119	5e-05		.	.	Chalhoub et al.	.
BnaC06g43830D	5.70172	2.44956	-1.21887	5e-05	Yes	Bo6g116420	AT1G73020	Blast	anoctamin-like protein
BnaC07g01480D	3.30612	19.7788	2.58075	0.0143	Yes	Bo7g005530	AT2G19740	Chalhoub et al.	Ribosomal protein L31e family protein
BnaC07g03020D	6.36574	0.414121	-3.9422	0.00145		Bo7g009620	.	Chalhoub et al.	.
BnaC07g03580D	8.97672	3.82589	-1.23039	0.0003	Yes	Bo7g011420	AT2G18230	Chalhoub et al.	pyrophosphorylase 2
BnaC07g08180D	15.6171	6.22136	-1.32782	0.0006	Yes	Bo7g040640	AT4G14342	Chalhoub et al.	Splicing factor 3B subunit 5/RDS3 complex subunit 10
BnaC07g08220D	4.86306	12.2761	1.33592	0.00055		Bo7g040700	AT4G14360	Chalhoub et al.	S-adenosyl-L-methionine-dependent methyltransferases superfamily protein
BnaC07g08430D	18.3937	8.95423	-1.03857	0.0003		Bo7g040910	AT3G23170	Chalhoub et al.	hypothetical protein
BnaC07g09600D	5.29121	0.0868754	-5.92851	0.00285		Bo7g045140	.	Chalhoub et al.	.
BnaC07g10790D	2.12092	4.86376	1.19738	5e-05		Bo7g050600	AT1G25400	Chalhoub et al.	transmembrane protein
BnaC07g13150D	8.01102	3.9481	-1.02083	0.00935		Bo7g056220	AT1G23290	Chalhoub et al.	Ribosomal protein L18e/L15 superfamily protein
BnaC07g13160D	3.90235	9.52159	1.28686	0.00125		.	AT1G23260	Chalhoub et al.	MMS ZWEI homologue 1
BnaC07g14640D	19.3031	8.64986	-1.15808	0.001		Bo7g059670	.	Chalhoub et al.	.
BnaC07g16030D	9.30357	3.54069	-1.39375	5e-05		Bo7g063830	AT5G67300	Chalhoub et al.	myb domain protein r1
BnaC07g16650D	14.0409	6.79434	-1.04723	0.0003		Bo7g064830	AT5G66560	Chalhoub et al.	Phototropic-responsive NPH3 family protein
BnaC07g20040D	11.2537	3.42365	-1.7168	5e-05	Yes	Bo7g077390	AT5G47220	Chalhoub et al.	ethylene responsive element binding factor 2
BnaC07g21010D	7.56322	2.90161	-1.38215	0.0004		Bo7g078660	AT2G01670	Chalhoub et al.	nudix hydrolase homolog 17
BnaC07g21160D	6.13157	13.4783	1.13631	0.0018		Bo7g078850	.	Chalhoub et al.	.
BnaC07g22460D	9.12342	2.9213	-1.64297	5e-05		.	AT2G03680	Chalhoub et al.	spiral1
BnaC07g22910D	106.592	9.2076	-3.53313	0.02105		Bo7g082020	AT3G25780	Chalhoub et al.	allene oxide cyclase 3
BnaC07g23210D	1.88034	4.21359	1.16405	0.0002	Yes	Bo7g082370	AT3G26085	Blast	CAAX amino terminal protease family protein
BnaC07g25290D	6.78898	2.27927	-1.57462	5e-05		.	AT3G28740	Chalhoub et al.	Cytochrome P450 superfamily protein
BnaC07g25650D	6.85554	3.01541	-1.18492	0.00065		Bo7g087340	AT3G29185	Chalhoub et al.	glutamate NMDA receptor subunit epsilon-1%2C putative (DUF3598)
BnaC07g26210D	2.23653	4.66952	1.06201	0.00025		Bo7g088890	AT5G47840	Chalhoub et al.	adenosine monophosphate kinase
BnaC07g30250D	11.6362	5.64038	-1.04476	0.0026		Bo7g097120	AT5G24160	Chalhoub et al.	squalene monooxygenase 6
BnaC07g30560D	4.23108	1.92335	-1.1374	0.003		Bo7g097430	AT5G23850	Chalhoub et al.	O-glucosyltransferase rumi-like protein (DUF821)
BnaC07g31350D	18.0597	6.10055	-1.56576	0.0001		Bo7g098860	AT5G61600	Chalhoub et al.	ethylene response factor 104
BnaC07g32980D	199.518	95.5122	-1.06276	5e-05		Bo7g103740	AT4G15440	Chalhoub et al.	hydroperoxide lyase 1
BnaC07g33950D	7.23595	2.45098	-1.56182	5e-05	Yes	Bo7g104780	AT4G16770	Chalhoub et al.	2-oxoglutarate (2OG) and Fe(II)-dependent oxygenase superfamily protein
BnaC07g34010D	86.1864	261.891	1.60343	5e-05		Bo7g104810	AT4G16980	Chalhoub et al.	arabinogalactan-protein family
BnaC07g34090D	4.20739	0.62629	-2.74802	5e-05	Yes	Bo7g104870	AT4G17040	Chalhoub et al.	CLP protease R subunit 4
BnaC07g34180D	56.2346	20.1325	-1.48194	5e-05		Bo7g104960	AT4G17090	Chalhoub et al.	chloroplast beta-amylase
BnaC07g34840D	6.18036	14.9447	1.27387	0.001	Yes	Bo7g105490	AT4G17810	Chalhoub et al.	C2H2 and C2HC zinc fingers superfamily protein
BnaC07g35070D	7.72352	3.54655	-1.12284	0.00555		Bo7g105730	AT4G18070	Chalhoub et al.	suppressor
BnaC07g35430D	10.2872	1.81602	-2.502	5e-05		Bo7g106110	AT4G18540	Chalhoub et al.	transmembrane protein
BnaC07g36060D	15.1215	6.74622	-1.16445	5e-05		Bo7g106820	AT4G19860	Chalhoub et al.	alpha/beta-Hydrolases superfamily protein
BnaC07g36070D	18.2506	3.57496	-2.35194	5e-05		Bo7g106830	AT4G19880	Chalhoub et al.	Glutathione S-transferase family protein
BnaC07g36170D	5.48118	0.430764	-3.66951	0.00135	Yes	Bo7g106900	.	Chalhoub et al.	.
BnaC07g36370D	4.23872	1.75995	-1.26809	0.0005	Yes	Bo7g107120	AT4G20380	Chalhoub et al.	LSD1 zinc finger family protein
BnaC07g36400D	25.9603	7.98349	-1.70122	5e-05		Bo7g107150	AT4G20780	Chalhoub et al.	calmodulin like 42
BnaC07g36420D	4.40996	1.73992	-1.34174	0.0007	Yes	Bo7g107170	AT4G20830	Chalhoub et al.	FAD-binding Berberine family protein
BnaC07g36580D	9.15127	4.20273	-1.12264	5e-05		Bo7g107320	AT4G21120	Chalhoub et al.	amino acid transporter 1
BnaC07g36750D	8.39175	3.55717	-1.23824	0.0003	Yes	Bo7g107450	AT4G21540	Chalhoub et al.	sphingosine kinase 1
BnaC07g37260D	12.1487	6.05796	-1.0039	0.00035		Bo7g107900	AT4G22310	Chalhoub et al.	Uncharacterized protein family (UPF0041)
BnaC07g38550D	6.44667	3.0088	-1.09937	0.0017		Bo7g109140	AT4G23810	Chalhoub et al.	WRKY family transcription factor
[truncated: 340 more rows]

## Sheet: WEAm vs. WeA
Supplementary Data 3. Differentially expressed genes between WEAm and other genetic clusters
(WEAm vs. WeA)
Gene_ID	FPKM(WEAm)	FPKM(WeA)	Log2(WeA/WEAm)	P-value	Unique	Br_homolog	Ath_homolog	Sources	Description
BnaA01g00030D	6.54577	2.68981	-1.28306	0.00015	Yes	Bra011810	AT4G40050	Chalhoub et al.	signal transducer%2C putative (DUF3550/UPF0682)
BnaA01g00120D	4.04591	1.19775	-1.75614	0.0005	Yes	Bra011801	AT4G38020	Chalhoub et al.	tRNA/rRNA methyltransferase (SpoU) family protein
BnaA01g00140D	10.8141	4.99995	-1.11293	0.0069		Bra011799	AT4G37990	Chalhoub et al.	cinnamyl alcohol dehydrogenase 8
BnaA01g00190D	9.3989	3.61756	-1.37748	0.0001		Bra011794	AT4G37910	Chalhoub et al.	mitochondrial heat shock protein 70-1
BnaA01g00390D	40.3759	18.0335	-1.16281	5e-05	Yes	Bra011773	AT4G37550	Chalhoub et al.	Acetamidase/Formamidase family protein
BnaA01g00410D	3.4283	9.02238	1.39602	5e-05	Yes	Bra011771	AT4G37530	Chalhoub et al.	Peroxidase superfamily protein
BnaA01g00480D	0.0614687	13.118	7.73748	5e-05		Bra011766	.	Chalhoub et al.	.
BnaA01g00740D	10.3924	1.33763	-2.95777	0.0021		Bra011739	AT4G36950	Chalhoub et al.	mitogen-activated protein kinase kinase kinase 21
BnaA01g00760D	9.22387	2.97261	-1.63364	0.0002	Yes	Bra011737	AT4G36970	Chalhoub et al.	Remorin family protein
BnaA01g00790D	3.85358	0.220931	-4.12453	0.0054		Bra011734	AT4G37010	Blast	centrin 2
BnaA01g00800D	9.829	4.7257	-1.05652	0.00135	Yes	Bra011733	AT4G37040	Chalhoub et al.	methionine aminopeptidase 1D
BnaA01g00850D	8.19003	1.97327	-2.05328	5e-05	Yes	Bra011729	AT4G37080	Chalhoub et al.	ternary complex factor MIP1 leucine-zipper protein (Protein of unknown function%2C DUF547)
BnaA01g00860D	5.56351	0.132017	-5.3972	0.04565		Bra011728	AT4G37090	Chalhoub et al.	UDP-N-acetylmuramoyl-L-alanyl-D-glutamate-2%2C 6-diaminopimelate ligase
BnaA01g00890D	5.61691	2.64674	-1.08556	0.00185	Yes	Bra011723	AT4G37130	Chalhoub et al.	hydroxyproline-rich glycoprotein family protein
BnaA01g00900D	8.22887	3.62495	-1.18273	0.01455		Bra011722	AT4G37150	Chalhoub et al.	methyl esterase 9
BnaA01g00920D	9.81007	4.38939	-1.16024	0.00875	Yes	Bra011720	AT4G37180	Chalhoub et al.	Homeodomain-like superfamily protein
BnaA01g00930D	71.3778	24.1153	-1.56553	0.00025	Yes	Bra011719	AT4G37200	Chalhoub et al.	Thioredoxin superfamily protein
BnaA01g00970D	5.6976	2.06886	-1.46152	5e-05	Yes	Bra011714	.	Chalhoub et al.	.
BnaA01g00990D	6.83156	1.19709	-2.51268	5e-05	Yes	Bra011712	AT4G36860	Chalhoub et al.	LIM domain-containing protein
BnaA01g01470D	54.9949	18.2715	-1.5897	5e-05	Yes	Bra011664	AT4G36130	Chalhoub et al.	Ribosomal protein L2 family
BnaA01g01630D	4.7457	2.13677	-1.15119	0.0007	Yes	Bra011649	AT4G35920	Chalhoub et al.	PLAC8 family protein
BnaA01g01680D	5.82162	2.20746	-1.39904	5e-05	Yes	Bra011644	AT4G35850	Chalhoub et al.	Pentatricopeptide repeat (PPR) superfamily protein
BnaA01g01700D	35.5714	10.3392	-1.78259	5e-05	Yes	Bra011642	AT4G35830	Chalhoub et al.	aconitase 1
BnaA01g01780D	150.722	304.793	1.01594	0.011		Bra011636	AT4G35770	Chalhoub et al.	Rhodanese/Cell cycle control phosphatase superfamily protein
BnaA01g02050D	13.308	5.4173	-1.29664	5e-05	Yes	Bra011609	AT4G35360	Chalhoub et al.	pantothenate kinase
BnaA01g02080D	1.47055	8.24703	2.48752	0.029		Bra011606	AT4G35320	Chalhoub et al.	hypothetical protein
BnaA01g02170D	11.9282	3.57377	-1.73885	0.0001	Yes	Bra011598	.	Chalhoub et al.	.
BnaA01g02240D	13.4804	0.651045	-4.37196	0.0301		Bra011576	AT4G34990	Chalhoub et al.	myb domain protein 32
BnaA01g02300D	5.27232	1.94655	-1.43752	5e-05		Bra011570	AT4G34900	Chalhoub et al.	xanthine dehydrogenase 2
BnaA01g02340D	14.9373	32.0794	1.10273	0.0001		Bra011568	AT4G34870	Chalhoub et al.	rotamase cyclophilin 5
BnaA01g02570D	8.63104	1.77169	-2.28441	0.0389	Yes	Bra011545	AT4G34590	Chalhoub et al.	G-box binding factor 6
BnaA01g02590D	5.30434	1.23213	-2.10602	5e-05		Bra011543	AT4G34570	Chalhoub et al.	thymidylate synthase 2
BnaA01g02600D	6.18486	2.39973	-1.36587	0.00415		Bra011542	AT4G34560	Chalhoub et al.	transmembrane protein
BnaA01g02770D	6.87826	2.8676	-1.2622	5e-05		Bra011524	AT4G34370	Chalhoub et al.	RING/U-box superfamily protein
BnaA01g02980D	7.21538	2.59202	-1.477	0.00045	Yes	Bra011500	AT4G34150	Chalhoub et al.	Calcium-dependent lipid-binding (CaLB domain) family protein
BnaA01g03010D	14.6021	3.58398	-2.02654	5e-05	Yes	Bra011493	AT4G34138	Chalhoub et al.	UDP-glucosyl transferase 73B1
BnaA01g03050D	22.1247	9.03765	-1.29164	5e-05	Yes	Bra011488	AT4G34110	Chalhoub et al.	poly(A) binding protein 2
BnaA01g03270D	5.17458	2.17412	-1.25101	0.00035		Bra011463	AT4G33700	Chalhoub et al.	CBS domain protein (DUF21)
BnaA01g03830D	14.6095	2.16383	-2.75524	0.0324	Yes	Bra011408	AT4G33040	Chalhoub et al.	Thioredoxin superfamily protein
BnaA01g04000D	170.034	49.9529	-1.76718	5e-05		Bra011398	AT4G32940	Chalhoub et al.	gamma vacuolar processing enzyme
BnaA01g04790D	15.4638	5.37797	-1.52376	0.0002	Yes	.	AT4G32130	Chalhoub et al.	ER membrane protein complex subunit-like protein (DUF2012)
BnaA01g04980D	4.56325	11.3964	1.32045	5e-05	Yes	Bra011307	AT4G31880	Chalhoub et al.	transcriptional regulator
BnaA01g05060D	4.0081	1.49949	-1.41845	0.00395		Bra011299	AT4G31800	Chalhoub et al.	WRKY DNA-binding protein 18
BnaA01g05130D	12.3256	3.01198	-2.03287	5e-05		Bra011291	AT4G31700	Chalhoub et al.	ribosomal protein S6
BnaA01g05180D	21.9961	0	#NAME?	5e-05		Bra011890	.	Chalhoub et al.	.
BnaA01g05320D	102.592	33.8466	-1.59983	5e-05		Bra011877	AT4G39090	Chalhoub et al.	Papain family cysteine protease
BnaA01g05410D	191.9	87.7624	-1.12868	0.00045		Bra011869	AT4G39260	Chalhoub et al.	cold%2C circadian rhythm%2C and RNA binding 1
BnaA01g05780D	6.72699	2.45213	-1.45593	0.0024	Yes	Bra011273	.	Chalhoub et al.	.
BnaA01g05830D	4.06579	0.541488	-2.90854	0.00525		Bra011269	AT4G31410	Chalhoub et al.	E3 ubiquitin-protein ligase%2C putative (DUF1644)
BnaA01g05840D	59.6527	17.1443	-1.79886	5e-05		Bra011268	AT4G31390	Chalhoub et al.	Protein kinase superfamily protein
BnaA01g05890D	4.91697	1.5158	-1.69769	0.00035		Bra011263	AT4G31360	Chalhoub et al.	selenium binding protein
BnaA01g06020D	17.8068	8.30586	-1.10023	5e-05		Bra011250	AT4G31170	Chalhoub et al.	Protein kinase superfamily protein
BnaA01g06040D	13.3064	6.16118	-1.11084	0.01005	Yes	Bra011248	AT4G31130	Chalhoub et al.	keratin-associated protein (DUF1218)
BnaA01g06460D	4.06243	1.88402	-1.10853	0.0107		Bra011211	AT4G30680	Chalhoub et al.	Initiation factor eIF-4 gamma%2C MA3
BnaA01g06490D	37.4213	10.4795	-1.83629	5e-05		Bra011208	AT4G30650	Chalhoub et al.	Low temperature and salt responsive protein family
BnaA01g06750D	10.8968	3.84037	-1.50459	5e-05		Bra011179	AT4G30270	Chalhoub et al.	xyloglucan endotransglucosylase/hydrolase 24
BnaA01g07270D	6.91082	2.49443	-1.47014	5e-05		Bra011128	AT4G29680	Chalhoub et al.	Alkaline-phosphatase-like family protein
BnaA01g07280D	24.4809	0.912552	-4.7456	0.00015		Bra011127	AT4G29670	Chalhoub et al.	atypical CYS HIS rich thioredoxin 2
BnaA01g07290D	8.84178	2.77364	-1.67255	0.00055		Bra011126	AT4G29660	Chalhoub et al.	embryo defective 2752
BnaA01g07750D	4.74899	0.468903	-3.34026	0.0026		Bra028796	AT5G04130	Blast	DNA GYRASE B2
BnaA01g07980D	8.0697	3.55667	-1.18199	0.00365		Bra011069	AT4G28910	Chalhoub et al.	Putative interactor of JAZ
BnaA01g08260D	34.143	13.4452	-1.3445	0.00105	Yes	Bra011047	AT4G28660	Chalhoub et al.	photosystem II reaction center PSB28 protein
BnaA01g08310D	4.51056	2.00175	-1.17204	0.00045		Bra011041	AT4G28600	Chalhoub et al.	no pollen germination related 2
BnaA01g08410D	5.10288	11.4074	1.16059	0.01085	Yes	.	.	Chalhoub et al.	.
BnaA01g08710D	4.40635	20.9996	2.25271	5e-05	Yes	Bra013259	AT4G17840	Chalhoub et al.	CAAX protease self-immunity protein
BnaA01g08860D	1.24016	5.08533	2.03582	5e-05		Bra013275	AT4G18010	Chalhoub et al.	myo-inositol polyphosphate 5-phosphatase 2
BnaA01g09180D	6.14956	2.4646	-1.31913	0.015		Bra013306	AT4G18400	Chalhoub et al.	hypothetical protein
BnaA01g09290D	3.17841	7.99385	1.33059	0.00155		Bra013316	.	Chalhoub et al.	.
BnaA01g09360D	5.6838	0.543994	-3.38519	5e-05		Bra013320	AT4G18530	Chalhoub et al.	lysine ketoglutarate reductase trans-splicing-like protein%2C putative (DUF707)
BnaA01g09840D	5.31811	2.33685	-1.18635	5e-05	Yes	Bra013372	AT4G19050	Chalhoub et al.	NB-ARC domain-containing disease resistance protein
BnaA01g09930D	5.06438	1.79484	-1.49653	5e-05		Bra013381	AT4G19190	Chalhoub et al.	zinc knuckle (CCHC-type) family protein
BnaA01g09940D	32.9176	69.6665	1.08161	5e-05	Yes	Bra013382	AT4G19200	Chalhoub et al.	proline-rich family protein
BnaA01g10020D	4.84855	2.16417	-1.16374	0.0005	Yes	Bra013398	AT4G19450	Chalhoub et al.	Major facilitator superfamily protein
BnaA01g10060D	4.58287	2.01343	-1.1866	0.0071	Yes	Bra013401	AT4G19540	Chalhoub et al.	INDH1(iron-sulfur protein required for NADH dehydrogenase)
BnaA01g10340D	4.42824	8.86198	1.0009	0.0014	Yes	Bra013436	AT4G19985	Chalhoub et al.	Acyl-CoA N-acyltransferases (NAT) superfamily protein
BnaA01g10420D	3.66763	1.23807	-1.56676	5e-05	Yes	Bra013445	AT4G20110	Chalhoub et al.	VACUOLAR SORTING RECEPTOR 7
BnaA01g10480D	4.08791	8.37216	1.03424	0.00015		Bra013449	AT4G20240	Chalhoub et al.	cytochrome P450%2C family 71%2C subfamily A%2C polypeptide 27
BnaA01g10490D	6.6376	2.53624	-1.38797	0.0023		Bra013452	AT4G20280	Chalhoub et al.	TBP-associated factor 11
BnaA01g10500D	7.57366	3.71558	-1.0274	0.00025		Bra013453	AT4G20300	Chalhoub et al.	Serine/Threonine-kinase%2C putative (DUF1639)
BnaA01g10530D	2.19237	4.59234	1.06674	0.00105	Yes	Bra013456	AT4G20320	Chalhoub et al.	CTP synthase family protein
BnaA01g10670D	5.09726	2.52271	-1.01475	0.0145	Yes	Bra013468	AT4G20760	Chalhoub et al.	NAD(P)-binding Rossmann-fold superfamily protein
BnaA01g10780D	5.90805	2.82184	-1.06604	0.00125	Yes	Bra013479	AT4G20870	Chalhoub et al.	fatty acid hydroxylase 2
BnaA01g11020D	13.2831	6.35607	-1.06338	0.0023	Yes	Bra013502	AT4G21110	Chalhoub et al.	G10 family protein
BnaA01g11390D	19.0115	3.09966	-2.61669	5e-05		Bra013536	AT4G21560	Chalhoub et al.	vacuolar protein sorting-associated protein-like protein
BnaA01g11440D	13.0129	1.26863	-3.3586	0.00745		Bra013540	AT4G21580	Blast	oxidoreductase%2C zinc-binding dehydrogenase family protein
BnaA01g11760D	3.85666	0.788419	-2.29032	5e-05	Yes	Bra013572	AT4G21910	Blast	MATE efflux family protein
BnaA01g12040D	123.676	31.7905	-1.95989	5e-05		Bra013601	AT4G22220	Chalhoub et al.	SufE/NifU family protein
BnaA01g12900D	84.1308	36.1495	-1.21866	5e-05	Yes	Bra013675	AT4G23100	Chalhoub et al.	glutamate-cysteine ligase
BnaA01g13080D	15.9846	4.78975	-1.73866	5e-05	Yes	Bra013693	AT4G23470	Chalhoub et al.	PLAC8 family protein
BnaA01g13280D	307.27	91.2787	-1.75116	0.01335		Bra013714	AT4G23600	Chalhoub et al.	Tyrosine transaminase family protein
BnaA01g13330D	12.7404	5.18378	-1.29733	5e-05	Yes	Bra013719	AT4G23650	Chalhoub et al.	calcium-dependent protein kinase 6
BnaA01g13440D	17.4026	5.31934	-1.70999	5e-05		Bra013732	AT4G23810	Chalhoub et al.	WRKY family transcription factor
BnaA01g13470D	48.0809	22.96	-1.06634	5e-05		Bra013735	AT4G23850	Chalhoub et al.	AMP-dependent synthetase and ligase family protein
BnaA01g13630D	11.5694	5.1318	-1.17278	5e-05		Bra013770	AT4G24160	Chalhoub et al.	alpha/beta-Hydrolases superfamily protein
BnaA01g13700D	20.5113	9.26442	-1.14665	0.0001	Yes	Bra013777	AT4G24220	Chalhoub et al.	NAD(P)-binding Rossmann-fold superfamily protein
BnaA01g13760D	5.01031	1.65713	-1.59621	0.0005	Yes	Bra013784	AT4G24270	Chalhoub et al.	EMBRYO DEFECTIVE 140
BnaA01g13770D	9.81972	3.22428	-1.6067	0.00015	Yes	Bra013785	AT4G24275	Chalhoub et al.	hypothetical protein
BnaA01g13830D	11.2588	3.50561	-1.68332	0.00015	Yes	Bra013792	AT4G24330	Chalhoub et al.	hypothetical protein (DUF1682)
BnaA01g14080D	5.70838	1.81361	-1.65421	0.0003		Bra013828	.	Chalhoub et al.	.
BnaA01g14340D	4.65434	1.68649	-1.46455	0.0017		Bra013852	AT4G24972	Chalhoub et al.	tapetum determinant 1
BnaA01g14380D	18.1289	6.38137	-1.50636	5e-05		Bra013856	AT4G25030	Chalhoub et al.	Serine/Threonine-kinase
BnaA01g14570D	11.7692	5.18858	-1.1816	5e-05	Yes	Bra013873	AT4G25210	Chalhoub et al.	DNA-binding storekeeper protein-related transcriptional regulator
BnaA01g14940D	13.4898	6.22117	-1.11661	0.00025	Yes	Bra013912	AT4G25700	Chalhoub et al.	beta-hydroxylase 1
BnaA01g14990D	5.69912	1.59184	-1.84004	5e-05	Yes	Bra013921	AT4G25800	Chalhoub et al.	Calmodulin-binding protein
BnaA01g15010D	24.6117	10.9284	-1.17126	0.0001	Yes	Bra013924	AT4G25830	Chalhoub et al.	Uncharacterized protein family (UPF0497)
BnaA01g15510D	17.8253	7.5305	-1.24311	0.0003	Yes	Bra026443	AT4G26410	Chalhoub et al.	chromosome-associated kinesin
BnaA01g15630D	11.7288	5.14353	-1.18923	5e-05	Yes	Bra026427	AT4G26530	Chalhoub et al.	Aldolase superfamily protein
BnaA01g15650D	15.5695	7.40638	-1.07188	5e-05		Bra026425	AT4G26540	Chalhoub et al.	Leucine-rich repeat receptor-like protein kinase family protein
BnaA01g15780D	18.3303	4.93213	-1.89394	5e-05		Bra026412	AT4G26670	Chalhoub et al.	Mitochondrial import inner membrane translocase subunit Tim17/Tim22/Tim23 family protein
BnaA01g16260D	11.633	5.13636	-1.1794	5e-05		Bra026368	AT4G27220	Chalhoub et al.	NB-ARC domain-containing disease resistance protein
BnaA01g16860D	18.0975	6.23899	-1.5364	0.0013		Bra026287	AT4G28060	Chalhoub et al.	Cytochrome c oxidase%2C subunit Vib family protein
BnaA01g17040D	5.95174	2.46575	-1.27128	0.01445	Yes	Bra026269	AT4G28290	Chalhoub et al.	hypothetical protein
BnaA01g17170D	13.4347	5.17843	-1.37538	5e-05		Bra038486	AT4G16563	Chalhoub et al.	Eukaryotic aspartyl protease family protein
BnaA01g17350D	13.4195	4.15373	-1.69185	0.0007	Yes	Bra038466	AT4G16450	Chalhoub et al.	NADH-ubiquinone oxidoreductase
BnaA01g17500D	6.39486	3.16672	-1.01392	0.01785		Bra038447	AT4G16330	Chalhoub et al.	2-oxoglutarate (2OG) and Fe(II)-dependent oxygenase superfamily protein
BnaA01g17570D	260.584	129.672	-1.00688	0.02405		Bra033545	AT4G16190	Chalhoub et al.	Papain family cysteine protease
BnaA01g17700D	3.73236	1.46143	-1.35271	0.0013	Yes	Bra033533	AT4G16141	Chalhoub et al.	GATA type zinc finger transcription factor family protein
BnaA01g18440D	3.78653	8.06975	1.09165	0.0398		Bra039539	.	Chalhoub et al.	.
BnaA01g18460D	4.69545	1.97573	-1.24888	0.007	Yes	Bra039541	AT4G15520	Chalhoub et al.	tRNA/rRNA methyltransferase (SpoU) family protein
BnaA01g18870D	97.3179	40.1907	-1.27584	0.00105	Yes	Bra036911	AT4G14890	Chalhoub et al.	2Fe-2S ferredoxin-like superfamily protein
BnaA01g19170D	5.78754	2.71696	-1.09095	0.0006	Yes	Bra036876	AT4G14605	Chalhoub et al.	Mitochondrial transcription termination factor family protein
BnaA01g19300D	7.9351	3.96226	-1.00192	0.00185	Yes	Bra040895	AT3G51800	Chalhoub et al.	metallopeptidase M24 family protein
BnaA01g19390D	3.54439	13.415	1.92024	5e-05	Yes	Bra038905	AT3G51520	Chalhoub et al.	diacylglycerol acyltransferase family
BnaA01g19460D	19.6214	6.33604	-1.63078	5e-05		Bra038899	AT3G51450	Chalhoub et al.	Calcium-dependent phosphotriesterase superfamily protein
BnaA01g19500D	16.1879	6.69671	-1.27339	0.002	Yes	Bra038895	AT3G51370	Chalhoub et al.	Protein phosphatase 2C family protein
BnaA01g19710D	9.90718	4.92595	-1.00807	0.0026	Yes	Bra038876	AT3G51000	Chalhoub et al.	alpha/beta-Hydrolases superfamily protein
BnaA01g20350D	5.66476	1.44725	-1.9687	5e-05		Bra033775	AT3G48090	Chalhoub et al.	alpha/beta-Hydrolases superfamily protein
BnaA01g20660D	3.9741	15.3595	1.95043	5e-05	Yes	Bra029933	AT3G49120	Chalhoub et al.	peroxidase CB
BnaA01g23010D	5.06519	2.41156	-1.07065	0.01455		Bra028370	AT3G24350	Chalhoub et al.	syntaxin of plants 32
BnaA01g23390D	11.7258	4.84261	-1.27583	5e-05		Bra028355	AT3G24160	Chalhoub et al.	putative type 1 membrane protein
BnaA01g24900D	5.72624	2.79661	-1.03391	0.04595		Bra026947	.	Blast	.
BnaA01g26810D	4.69248	2.23718	-1.06867	0.0252		Bra037591	AT3G18295	Chalhoub et al.	DUF1639 family protein%2C putative (DUF1639)
BnaA01g26860D	3.5369	8.18695	1.21084	0.0001		Bra021300	AT3G18190	Chalhoub et al.	TCP-1/cpn60 chaperonin family protein
BnaA01g27160D	4.1143	1.8085	-1.18585	0.0002		Bra021282	AT3G17900	Chalhoub et al.	heat-inducible transcription repressor
BnaA01g27170D	9.53429	4.49867	-1.08363	0.00505		Bra021281	AT3G17860	Chalhoub et al.	jasmonate-zim-domain protein 3
BnaA01g27680D	35.5072	15.8991	-1.15917	0.0067	Yes	Bra021189	AT3G16660	Chalhoub et al.	Pollen Ole e 1 allergen and extensin family protein
BnaA01g27820D	43.3252	19.7416	-1.13396	0.00035	Yes	Bra021273	AT3G17780	Chalhoub et al.	B-cell receptor-associated-like protein
BnaA01g28500D	8.93913	2.9358	-1.60638	0.0006		Bra021136	AT3G15790	Chalhoub et al.	methyl-CPG-binding domain 11
BnaA01g28900D	101.58	222.205	1.12928	0.00555		Bra021110	AT3G15450	Chalhoub et al.	aluminum induced protein with YGL and LRDR motifs
BnaA01g28970D	17.2369	1.18849	-3.8583	5e-05		Bra021594	AT3G15210	Chalhoub et al.	ethylene responsive element binding factor 4
BnaA01g29390D	7.16885	2.77892	-1.36722	0.0002		Bra021558	AT3G14440	Chalhoub et al.	nine-cis-epoxycarotenoid dioxygenase 3
BnaA01g29470D	82.9646	26.9286	-1.62336	5e-05	Yes	.	AT3G14310	Chalhoub et al.	pectin methylesterase 3
BnaA01g29520D	24.7801	4.98901	-2.31236	5e-05	Yes	Bra021539	AT3G14200	Chalhoub et al.	Chaperone DnaJ-domain superfamily protein
BnaA01g29690D	6.04495	2.53632	-1.25299	5e-05	Yes	Bra021524	AT3G13990	Chalhoub et al.	dentin sialophosphoprotein%2C putative (DUF1296)
BnaA01g29740D	0.420318	12.5983	4.90561	0.03095	Yes	Bra036224	.	Blast	.
BnaA01g29850D	11.52	4.17285	-1.46503	5e-05	Yes	Bra039387	AT3G13360	Chalhoub et al.	WPP domain interacting protein 3
BnaA01g29870D	3.99462	1.19932	-1.73585	0.0003		Bra039385	AT3G13320	Chalhoub et al.	cation exchanger 2
BnaA01g29890D	5.11081	2.48619	-1.03962	0.00115		Bra039382	AT3G13226	Chalhoub et al.	regulatory protein RecX family protein
BnaA01g30180D	6.59456	2.99055	-1.14086	0.00055	Yes	Bra039356	AT3G12950	Chalhoub et al.	Trypsin family protein
BnaA01g30490D	7.47143	1.19255	-2.64733	5e-05		Bra038734	AT3G12580	Chalhoub et al.	heat shock protein 70
BnaA01g30510D	12.3669	5.15618	-1.26211	5e-05		Bra038729	AT3G12560	Chalhoub et al.	TRF-like 9
BnaA01g30570D	9.23086	1.38241	-2.73928	0.01415		Bra038725	AT3G12490	Chalhoub et al.	cystatin B
BnaA01g30580D	5.34599	1.73371	-1.62459	0.0004	Yes	Bra038724	AT3G12480	Chalhoub et al.	nuclear factor Y%2C subunit C11
BnaA01g30630D	16.9652	5.66486	-1.58247	5e-05		Bra038716	AT3G12390	Chalhoub et al.	Nascent polypeptide-associated complex (NAC)%2C alpha subunit family protein
BnaA01g30750D	25.7323	9.42172	-1.44952	0.00135		Bra001444	AT3G12260	Blast	LYR family of Fe/S cluster biogenesis protein
BnaA01g31010D	3.15633	6.88167	1.12451	0.0003		Bra034166	AT3G11130	Blast	Clathrin%2C heavy chain
BnaA01g31120D	8.50386	2.38844	-1.83205	5e-05		Bra034170	AT3G11210	Chalhoub et al.	SGNH hydrolase-type esterase superfamily protein
BnaA01g31320D	4.81281	0.468449	-3.36091	0.02265		Bra034157	AT3G10985	Chalhoub et al.	senescence associated gene 20
BnaA01g32090D	29.5967	10.3223	-1.51967	0.00035	Yes	Bra034084	AT3G09735	Chalhoub et al.	S1FA-like DNA-binding protein
BnaA01g32250D	3.06633	7.40542	1.27207	5e-05		Bra040061	AT3G08870	Chalhoub et al.	Concanavalin A-like lectin protein kinase family protein
BnaA01g32290D	0.878296	3.89483	2.14878	5e-05		Bra040057	AT3G08730	Chalhoub et al.	protein-serine kinase 1
BnaA01g32650D	12.2701	4.0608	-1.59531	0.00025		Bra040287	AT3G06730	Chalhoub et al.	Thioredoxin z
BnaA01g33500D	37.2961	17.9106	-1.05821	5e-05		Bra040131	.	Chalhoub et al.	.
BnaA01g33540D	5.08374	2.25147	-1.17502	0.0064		Bra040134	AT3G04580	Chalhoub et al.	Signal transduction histidine kinase%2C hybrid-type%2C ethylene sensor
BnaA01g33660D	53.1685	25.9146	-1.03681	0.0001		Bra040146	AT3G04120	Chalhoub et al.	glyceraldehyde-3-phosphate dehydrogenase C subunit 1
BnaA01g34060D	10.8762	4.10095	-1.40714	5e-05		Bra036447	AT3G03640	Chalhoub et al.	beta glucosidase 25
BnaA01g34490D	32.5116	13.5353	-1.26423	5e-05	Yes	Bra011689	AT4G36530	Blast	alpha/beta-Hydrolases superfamily protein
BnaA01g34620D	5.5625	2.64623	-1.0718	0.0151		Bra011822	AT4G39940	Chalhoub et al.	APS-kinase 2
BnaA01g34630D	13.0274	3.62811	-1.84426	5e-05		Bra011823	AT4G39910	Chalhoub et al.	ubiquitin-specific protease 3
BnaA01g34670D	6.16315	0.960777	-2.68139	5e-05		Bra011827	AT4G39860	Chalhoub et al.	hematological/neurological-like protein
BnaA01g35200D	5.41665	0.145561	-5.2177	0.02435		Bra034440	.	Blast	.
BnaA01g35400D	3.99387	1.20553	-1.72812	0.00265	Yes	Bra038487	AT4G16566	Blast	histidine triad nucleotide-binding 4
BnaA01g35990D	7.52723	3.47802	-1.11385	0.0101		Bra031450	AT1G61150	Chalhoub et al.	LisH and RanBPM domains containing protein
BnaA01g36280D	35.293	5.30737	-2.73331	5e-05		Bra031393	AT1G61800	Chalhoub et al.	glucose-6-phosphate/phosphate translocator 2
BnaA01g36620D	9.66424	4.59473	-1.07268	0.00105		Bra023830	AT3G22380	Chalhoub et al.	time for coffee
BnaA01g36810D	77.6262	38.3724	-1.01647	0.0005	Yes	Bra035741	AT3G20820	Blast	Leucine-rich repeat (LRR) family protein
BnaA01g37030D	34.5634	12.2726	-1.4938	5e-05		Bra021123	AT3G15640	Chalhoub et al.	Rubredoxin-like superfamily protein
BnaA01g37130D	11.8022	3.05331	-1.9506	5e-05		Bra021498	AT3G13670	Chalhoub et al.	Protein kinase family protein
BnaA01g37150D	39.4925	15.5422	-1.34539	5e-05	Yes	Bra021501	AT3G13690	Chalhoub et al.	kinase with adenine nucleotide alpha hydrolases-like domain-containing protein
BnaA01g37170D	6.65375	1.46319	-2.18505	0.0257		Bra021503	.	Chalhoub et al.	.
BnaA01g37200D	4.34649	2.13396	-1.02632	0.0023		Bra021505	AT3G13730	Chalhoub et al.	cytochrome P450%2C family 90%2C subfamily D%2C polypeptide 1
BnaA01g37360D	10.6307	4.58077	-1.21458	0.00085		Bra021519	AT3G13940	Chalhoub et al.	DNA binding / DNA-directed RNA polymerase
BnaA01g37370D	16.7807	7.17347	-1.22606	0.00425		Bra002038	AT3G11410	Chalhoub et al.	protein phosphatase 2CA
BnaA02g00150D	2.25441	5.22288	1.2121	0.0003	Yes	Bra028619	.	Chalhoub et al.	.
BnaA02g00250D	3.42054	12.9976	1.92595	5e-05	Yes	Bra028609	AT5G09920	Chalhoub et al.	RNA polymerase II%2C Rpb4%2C core protein
BnaA02g00310D	5.11614	13.7768	1.42911	5e-05	Yes	Bra028604	AT5G10030	Chalhoub et al.	TGACG motif-binding factor 4
BnaA02g00410D	5.54054	17.7865	1.68268	5e-05		Bra028595	AT5G10180	Chalhoub et al.	slufate transporter 2%3B1
BnaA02g00470D	15.3858	36.3876	1.24184	0.00015		Bra028590	AT5G10360	Chalhoub et al.	Ribosomal protein S6e
BnaA02g00480D	6.78823	14.9026	1.13446	0.01175	Yes	.	AT5G65360	Chalhoub et al.	Histone superfamily protein
BnaA02g00520D	2.8417	27.9949	3.30034	0.02165		Bra028587	AT5G10430	Chalhoub et al.	arabinogalactan protein 4
BnaA02g00540D	202.562	533.284	1.39654	5e-05	Yes	Bra028586	AT5G10450	Chalhoub et al.	G-box regulating factor 6
BnaA02g00550D	5.13539	13.2994	1.37281	5e-05	Yes	Bra028585	AT5G10460	Chalhoub et al.	Haloacid dehalogenase-like hydrolase (HAD) superfamily protein
BnaA02g00660D	8.69567	23.8159	1.45356	5e-05		Bra028569	.	Chalhoub et al.	.
BnaA02g00680D	12.4899	35.4739	1.506	5e-05	Yes	Bra028567	AT5G10780	Chalhoub et al.	ER membrane protein complex subunit-like protein
BnaA02g00720D	8.41543	28.8374	1.77683	5e-05	Yes	Bra028563	AT5G10840	Chalhoub et al.	Endomembrane protein 70 protein family
BnaA02g00740D	62.3957	146.27	1.22912	5e-05		Bra028561	AT5G10860	Chalhoub et al.	Cystathionine beta-synthase (CBS) family protein
BnaA02g00920D	1.59692	3.79076	1.2472	0.0199	Yes	Bra023317	AT5G11260	Chalhoub et al.	Basic-leucine zipper (bZIP) transcription factor family protein
BnaA02g01140D	3.76098	10.1548	1.43298	0.0027	Yes	Bra023365	AT5G12140	Chalhoub et al.	cystatin-1
BnaA02g01170D	2.57855	7.75219	1.58804	0.0003		Bra023368	AT5G12270	Chalhoub et al.	2-oxoglutarate (2OG) and Fe(II)-dependent oxygenase superfamily protein
BnaA02g01510D	11.4253	28.928	1.34023	5e-05		Bra023398	AT5G13200	Chalhoub et al.	GRAM domain family protein
BnaA02g03150D	3.24081	7.08085	1.12757	0.00015		Bra023574	AT5G16590	Chalhoub et al.	Leucine-rich repeat protein kinase family protein
BnaA02g03280D	8.68188	3.18164	-1.44824	5e-05		Bra023585	AT5G16840	Chalhoub et al.	binding partner of acd11 1
BnaA02g03370D	5.57099	2.17206	-1.35887	0.0016		Bra023594	AT5G17050	Chalhoub et al.	UDP-glucosyl transferase 78D2
BnaA02g03450D	13.5535	4.14973	-1.70757	5e-05	Yes	Bra023603	AT5G17230	Chalhoub et al.	PHYTOENE SYNTHASE
BnaA02g03760D	10.4223	67.3082	2.69111	5e-05		Bra023644	AT5G17870	Chalhoub et al.	plastid-specific 50S ribosomal protein 6
BnaA02g03980D	5.48437	0.579173	-3.24326	0.04235		Bra023665	AT5G18130	Chalhoub et al.	transmembrane protein
BnaA02g04010D	2.55343	5.4248	1.08713	0.00505	Yes	Bra023667	AT5G18190	Chalhoub et al.	Protein kinase family protein
BnaA02g04230D	11.4266	4.32692	-1.40099	5e-05		Bra020040	AT5G19450	Chalhoub et al.	calcium-dependent protein kinase 19
BnaA02g04750D	46.3889	19.8428	-1.22516	0.0017		Bra020090	AT5G20190	Chalhoub et al.	Tetratricopeptide repeat (TPR)-like superfamily protein
BnaA02g05120D	10.7766	3.70839	-1.53904	5e-05		Bra020135	AT5G20900	Chalhoub et al.	jasmonate-zim-domain protein 12
BnaA02g05230D	80.6537	18.0415	-2.16042	0.00035		Bra040902	AT5G21100	Blast	Plant L-ascorbate oxidase
BnaA02g05650D	71.3396	18.5407	-1.94401	5e-05		Bra020192	AT5G22430	Chalhoub et al.	Pollen Ole e 1 allergen and extensin family protein
BnaA02g05660D	4.22242	1.43678	-1.55523	0.0005	Yes	Bra020193	AT5G22440	Chalhoub et al.	Ribosomal protein L1p/L10e family
BnaA02g05940D	23.0827	2.48357	-3.21632	5e-05		Bra020215	AT5G22800	Chalhoub et al.	Alanyl-tRNA synthetase%2C class IIc
BnaA02g06120D	9.55807	1.99335	-2.26152	0.03165	Yes	Bra020232	AT5G60750	Chalhoub et al.	CAAX amino terminal protease family protein
BnaA02g06580D	2.96968	5.98111	1.0101	0.00165		Bra020269	AT5G60020	Chalhoub et al.	laccase 17
BnaA02g06670D	8.60523	21.4674	1.31886	0.0023		Bra020275	AT5G59910	Chalhoub et al.	Histone superfamily protein
BnaA02g06680D	14.8624	4.42793	-1.74696	5e-05		Bra020276	AT5G59890	Chalhoub et al.	actin depolymerizing factor 4
BnaA02g06760D	6.52933	3.09111	-1.07881	0.0204		Bra020283	AT5G59830	Chalhoub et al.	DNA-binding protein
BnaA02g07110D	9.08313	1.36068	-2.73886	5e-05		Bra020322	AT5G59330	Chalhoub et al.	Bifunctional inhibitor/lipid-transfer protein/seed storage 2S albumin superfamily protein
BnaA02g07250D	8.29714	3.11683	-1.41254	0.00185		Bra020336	AT5G59180	Chalhoub et al.	DNA-directed RNA polymerase II
BnaA02g07730D	27.4124	11.3694	-1.26967	5e-05	Yes	Bra020374	AT5G58330	Chalhoub et al.	lactate/malate dehydrogenase family protein
BnaA02g07750D	4.81884	2.39494	-1.0087	0.0002		Bra020377	AT5G58300	Chalhoub et al.	Leucine-rich repeat protein kinase family protein
BnaA02g07850D	4.11068	11.3687	1.46762	5e-05		Bra020389	AT5G58090	Chalhoub et al.	O-Glycosyl hydrolases family 17 protein
BnaA02g07930D	3.89529	1.48085	-1.39531	0.00265	Yes	Bra020396	AT5G58030	Chalhoub et al.	Transport protein particle (TRAPP) component
BnaA02g07940D	4.43688	0.612273	-2.8573	0.00215		Bra020397	AT5G58020	Chalhoub et al.	RTF2 RING-finger protein
BnaA02g07970D	4.67299	1.34398	-1.79784	5e-05		Bra020400	AT5G57990	Chalhoub et al.	ubiquitin-specific protease 23
BnaA02g08000D	33.6915	10.6852	-1.65677	5e-05		Bra020403	AT5G57930	Chalhoub et al.	APO RNA-binding protein (DUF794)
BnaA02g08170D	144.796	323.323	1.15895	5e-05	Yes	Bra020448	AT5G57345	Chalhoub et al.	transmembrane protein
BnaA02g08400D	13.8328	6.76015	-1.03297	0.00695		Bra035641	AT5G56980	Chalhoub et al.	cotton fiber protein
BnaA02g08680D	4.40558	0.417124	-3.40078	0.00145		Bra018312	.	Blast	.
BnaA02g08790D	5.21661	13.0334	1.32103	5e-05		Bra035612	AT5G56260	Chalhoub et al.	Ribonuclease E inhibitor RraA/Dimethylmenaquinone methyltransferase
BnaA02g09150D	4.51352	9.90889	1.13447	0.0195	Yes	Bra035566	AT5G55290	Chalhoub et al.	ATPase%2C V0 complex%2C subunit E
BnaA02g09200D	1.22103	4.42618	1.85796	5e-05	Yes	Bra035561	AT5G55180	Chalhoub et al.	O-Glycosyl hydrolases family 17 protein
BnaA02g09370D	1.70901	3.80467	1.15461	0.00545		Bra035544	.	Chalhoub et al.	.
BnaA02g09400D	8.85098	21.4829	1.27928	5e-05		Bra035541	AT5G54870	Chalhoub et al.	inositol-1%2C4%2C5-trisphosphate 5-phosphatase
BnaA02g09420D	4.63417	9.79138	1.0792	0.0001	Yes	Bra022745	AT5G54800	Chalhoub et al.	glucose 6-phosphate/phosphate translocator 1
BnaA02g09530D	6.54518	19.474	1.57305	5e-05		Bra022735	AT5G54630	Chalhoub et al.	zinc finger protein-like protein
BnaA02g09540D	44.0569	141.84	1.68683	5e-05		Bra022734	AT5G54600	Chalhoub et al.	Translation protein SH3-like family protein
BnaA02g09700D	0.702241	8.11368	3.53032	0.00205		Bra022707	AT5G54270	Chalhoub et al.	light-harvesting chlorophyll B-binding protein 3
BnaA02g09850D	17.5698	6.91891	-1.34448	5e-05		Bra022697	AT5G54110	Chalhoub et al.	membrane-associated mannitol-induced
BnaA02g10480D	4.98217	2.32891	-1.09712	0.0009	Yes	Bra022626	AT5G53080	Chalhoub et al.	Tetratricopeptide repeat (TPR)-like superfamily protein
BnaA02g10740D	2.48999	5.63489	1.17825	0.0014		Bra022603	.	Chalhoub et al.	.
BnaA02g10970D	110.831	46.5258	-1.25226	5e-05		Bra022585	AT5G52310	Chalhoub et al.	low-temperature-responsive protein 78 (LTI78) / desiccation-responsive protein 29A (RD29A)
BnaA02g11200D	3.40659	6.95985	1.03073	0.00065	Yes	Bra022567	AT5G51890	Chalhoub et al.	Peroxidase superfamily protein
BnaA02g11690D	30.5562	11.2537	-1.44106	5e-05		Bra022516	AT5G50450	Chalhoub et al.	HCP-like superfamily protein with MYND-type zinc finger
BnaA02g12270D	27.6165	10.7612	-1.3597	0.00105		Bra039740	AT1G65820	Chalhoub et al.	microsomal glutathione s-transferase
BnaA02g12480D	12.3196	4.90944	-1.32732	5e-05	Yes	Bra039760	AT1G66330	Chalhoub et al.	senescence-associated family protein
BnaA02g12620D	8.32429	3.4954	-1.25187	5e-05		Bra040624	AT1G66880	Chalhoub et al.	Protein kinase superfamily protein
BnaA02g13090D	31.1143	6.50759	-2.25738	5e-05		Bra034003	AT1G67350	Chalhoub et al.	NADH-ubiquinone oxidoreductase
BnaA02g13100D	24.5268	8.34227	-1.55585	0.0009		Bra034002	AT1G67360	Chalhoub et al.	Rubber elongation factor protein (REF)
BnaA02g13300D	28.1677	6.60936	-2.09146	5e-05		Bra033985	.	Chalhoub et al.	.
BnaA02g13350D	56.8204	25.046	-1.18183	0.0003	Yes	Bra033979	AT1G67785	Chalhoub et al.	hypothetical protein
BnaA02g13410D	9.39187	44.6628	2.24959	5e-05		Bra033973	AT1G67870	Chalhoub et al.	glycine-rich protein
BnaA02g13540D	4.35608	0.883918	-2.30105	5e-05	Yes	Bra033963	AT1G68070	Chalhoub et al.	Zinc finger%2C C3HC4 type (RING finger) family protein
BnaA02g13610D	3.73092	1.52298	-1.29264	5e-05	Yes	Bra033958	.	Chalhoub et al.	.
BnaA02g13840D	7.6966	2.42716	-1.66495	5e-05	Yes	Bra033935	AT1G68440	Chalhoub et al.	transmembrane protein
BnaA02g13900D	11.2688	5.4406	-1.0505	0.00165	Yes	Bra033929	AT1G68490	Chalhoub et al.	translocase subunit seca
BnaA02g13920D	71.2073	20.4323	-1.80117	5e-05	Yes	Bra033925	AT1G68520	Chalhoub et al.	B-box type zinc finger protein with CCT domain-containing protein
BnaA02g13970D	19.9103	9.59004	-1.05391	5e-05		.	AT1G68560	Chalhoub et al.	alpha-xylosidase 1
BnaA02g14250D	3.7585	1.30396	-1.52725	5e-05		Bra038311	AT1G69340	Chalhoub et al.	appr-1-p processing enzyme family protein
BnaA02g14260D	28.7839	6.09599	-2.23933	5e-05		Bra038310	.	Chalhoub et al.	.
BnaA02g14280D	8.1398	0.461396	-4.14092	0.0281		Bra038308	AT1G69390	Chalhoub et al.	homologue of bacterial MinE 1
BnaA02g14320D	12.9169	5.81993	-1.15018	0.0001		.	.	Chalhoub et al.	.
BnaA02g14460D	20.5336	2.59377	-2.98486	5e-05		Bra007872	AT1G69640	Chalhoub et al.	sphingoid base hydroxylase 1
BnaA02g14510D	66.054	19.2212	-1.78095	5e-05		Bra007877	.	Chalhoub et al.	.
BnaA02g14670D	4.27149	2.03479	-1.06986	0.0017		Bra038317	.	Chalhoub et al.	.
BnaA02g14830D	17.1273	4.06138	-2.07625	5e-05	Yes	Bra007911	AT1G70330	Chalhoub et al.	equilibrative nucleotide transporter 1
BnaA02g15320D	13.6965	2.15041	-2.67113	5e-05		Bra007957	AT1G71030	Chalhoub et al.	MYB-like 2
BnaA02g15450D	14.4457	7.03681	-1.03765	5e-05	Yes	Bra007977	AT1G71410	Chalhoub et al.	ARM repeat superfamily protein
BnaA02g15760D	22.6569	7.61083	-1.57382	5e-05	Yes	Bra008007	.	Chalhoub et al.	.
BnaA02g15960D	36.6913	10.8532	-1.75731	5e-05		Bra008030	AT1G72370	Chalhoub et al.	40s ribosomal protein SA
BnaA02g15990D	28.1386	10.8348	-1.37688	0.0001		Bra008033	AT1G72450	Chalhoub et al.	jasmonate-zim-domain protein 6
BnaA02g16360D	5.30303	2.33376	-1.18416	0.0004	Yes	Bra008077	AT1G73170	Chalhoub et al.	P-loop containing nucleoside triphosphate hydrolases superfamily protein
BnaA02g16970D	30.4014	5.36925	-2.50135	0.00325	Yes	Bra008166	AT1G74730	Chalhoub et al.	transmembrane protein%2C putative (DUF1118)
BnaA02g17230D	134.848	54.4246	-1.309	5e-05		.	AT1G75460	Chalhoub et al.	ATP-dependent protease La (LON) domain protein
BnaA02g17350D	4.65396	1.70427	-1.4493	5e-05		Bra008212	AT1G75660	Chalhoub et al.	5'-3' exoribonuclease 3
BnaA02g17450D	4.58023	1.66277	-1.46183	5e-05		Bra008220	AT1G75730	Chalhoub et al.	hypothetical protein
BnaA02g17620D	70.7846	31.4365	-1.17099	5e-05		Bra008231	AT1G75950	Chalhoub et al.	S phase kinase-associated protein 1
BnaA02g18010D	4.89947	1.51671	-1.69168	0.0001		Bra008246	.	Chalhoub et al.	.
BnaA02g18160D	16.5237	7.68455	-1.10451	5e-05		Bra008265	AT1G76570	Chalhoub et al.	Chlorophyll A-B binding family protein
BnaA02g18400D	6.05157	2.47949	-1.28727	0.0064		Bra008308	AT1G77440	Chalhoub et al.	20S proteasome beta subunit C2
BnaA02g18860D	36.6936	17.7829	-1.04504	0.00225		Bra008357	AT1G78380	Chalhoub et al.	glutathione S-transferase TAU 19
BnaA02g19040D	4.2451	1.5703	-1.43476	0.0022	Yes	Bra008380	AT1G78810	Chalhoub et al.	hypothetical protein
BnaA02g19070D	8.62925	3.45719	-1.31964	0.002	Yes	Bra008383	AT1G78870	Chalhoub et al.	ubiquitin-conjugating enzyme 35
BnaA02g19190D	7.36627	3.10422	-1.24671	0.00535		Bra008402	AT1G79210	Chalhoub et al.	N-terminal nucleophile aminohydrolases (Ntn hydrolases) superfamily protein
BnaA02g19210D	18.2606	2.2297	-3.03382	5e-05		Bra038623	.	Blast	.
BnaA02g19410D	12.5408	5.65977	-1.14782	0.0003	Yes	Bra008439	AT1G80780	Chalhoub et al.	Polynucleotidyl transferase%2C ribonuclease H-like superfamily protein
BnaA02g19540D	4.04734	1.17322	-1.7865	0.0004		Bra008451	AT1G80610	Chalhoub et al.	hypothetical protein
BnaA02g20020D	15.4107	1.99846	-2.94697	5e-05		Bra008495	AT1G80130	Chalhoub et al.	Tetratricopeptide repeat (TPR)-like superfamily protein
BnaA02g20180D	4.04084	0.98499	-2.03647	5e-05		Bra008512	AT1G64880	Chalhoub et al.	Ribosomal protein S5 family protein
BnaA02g20200D	17.4488	8.2257	-1.08492	5e-05	Yes	Bra008510	AT1G64950	Chalhoub et al.	cytochrome P450%2C family 89%2C subfamily A%2C polypeptide 5
BnaA02g21680D	100.554	47.6036	-1.07883	0.00045		Bra033140	AT4G11600	Chalhoub et al.	glutathione peroxidase 6
BnaA02g21690D	5.39736	2.55548	-1.07866	0.00045		Bra033141	AT4G11640	Chalhoub et al.	serine racemase
BnaA02g23180D	262.091	96.8225	-1.43665	0.0177		Bra035320	AT5G42650	Chalhoub et al.	allene oxide synthase
BnaA02g25010D	30.1151	8.98797	-1.74442	5e-05		Bra022105	.	Chalhoub et al.	.
BnaA02g25020D	31.5827	6.34631	-2.31514	0.01435		.	AT5G47110	Chalhoub et al.	Chlorophyll A-B binding family protein
BnaA02g25110D	12.7306	4.59338	-1.47068	0.00135		Bra022115	AT5G47230	Chalhoub et al.	ethylene responsive element binding factor 5
BnaA02g25490D	1.85135	4.01451	1.11664	0.01465		Bra022135	AT5G47500	Chalhoub et al.	Pectin lyase-like superfamily protein
BnaA02g26670D	4.71772	2.28419	-1.04641	0.01545	Yes	Bra026569	AT2G03090	Chalhoub et al.	expansin A15
BnaA02g27830D	1.08888	3.98316	1.87107	5e-05		Bra036346	AT3G26180	Chalhoub et al.	cytochrome P450%2C family 71%2C subfamily B%2C polypeptide 20
BnaA02g27940D	44.2654	9.65563	-2.19674	5e-05		Bra022738	AT5G54680	Blast	basic helix-loop-helix (bHLH) DNA-binding superfamily protein
BnaA02g28090D	3.45602	7.22692	1.06427	0.01855	Yes	Bra032936	AT3G26510	Chalhoub et al.	Octicosapeptide/Phox/Bem1p family protein
BnaA02g28200D	88.8128	10.6752	-3.05651	0.0028		Bra032945	AT3G26740	Chalhoub et al.	CCR-like protein
BnaA02g30070D	2.91051	6.95084	1.25591	0.01705	Yes	Bra020707	.	Chalhoub et al.	.
BnaA02g31150D	4.99851	1.51854	-1.71882	0.00155		Bra020590	AT5G27430	Chalhoub et al.	Signal peptidase subunit
BnaA02g31390D	5.10321	1.66819	-1.61313	5e-05		Bra020567	AT5G27030	Chalhoub et al.	TOPLESS-related 3
BnaA02g31820D	5.10363	2.49495	-1.03251	0.0001		Bra020518	AT5G25930	Chalhoub et al.	kinase family with leucine-rich repeat domain-containing protein
BnaA02g31900D	84.7664	37.9287	-1.1602	5e-05	Yes	Bra020508	AT5G25610	Chalhoub et al.	BURP domain-containing protein
BnaA02g31980D	5.11015	19.3766	1.92288	5e-05		Bra020500	AT5G25460	Chalhoub et al.	transmembrane protein%2C putative (Protein of unknown function%2C DUF642)
BnaA02g32060D	15.6504	7.73597	-1.01654	0.0001	Yes	Bra020495	AT5G25265	Chalhoub et al.	Hyp O-arabinosyltransferase-like protein
BnaA02g32100D	81.8165	20.7155	-1.98168	5e-05	Yes	Bra020492	AT5G25240	Chalhoub et al.	stress induced protein
BnaA02g32320D	6.32845	1.32717	-2.2535	5e-05		Bra020472	AT5G24810	Chalhoub et al.	ABC1 family protein
BnaA02g32530D	4.30166	1.85238	-1.21551	0.00435		Bra029409	AT5G24500	Chalhoub et al.	fantom protein
BnaA02g32880D	36.789	6.93507	-2.40729	5e-05		Bra029372	AT5G23440	Chalhoub et al.	ferredoxin/thioredoxin reductase subunit A (variable subunit) 1
BnaA02g33080D	5.40733	2.02058	-1.42014	0.00195		Bra029297	AT5G61960	Blast	MEI2-like protein 1
BnaA02g33130D	18.8513	8.25319	-1.19164	5e-05	Yes	Bra029289	AT5G62090	Chalhoub et al.	SEUSS-like 2
BnaA02g33180D	12.4978	5.36647	-1.21962	5e-05		Bra029287	AT5G62130	Chalhoub et al.	Per1-like family protein
BnaA02g33270D	20.1722	5.25586	-1.94037	5e-05		Bra029278	AT5G62180	Chalhoub et al.	carboxyesterase 20
BnaA02g33310D	43.9551	10.9872	-2.00021	5e-05	Yes	Bra029274	AT5G62200	Chalhoub et al.	Embryo-specific protein 3%2C (ATS3)
BnaA02g33340D	8.41765	2.47213	-1.76767	5e-05		Bra029268	AT5G62290	Chalhoub et al.	nucleotide-sensitive chloride conductance regulator (ICln) family protein
BnaA02g33520D	10.7802	4.98653	-1.11228	5e-05		Bra029249	AT5G62670	Chalhoub et al.	H[+]-ATPase 11
BnaA02g33610D	4.28151	2.0938	-1.03199	0.0072		Bra029239	AT5G62890	Chalhoub et al.	Xanthine/uracil permease family protein
BnaA02g33650D	0.879152	4.79633	2.44775	5e-05		Bra029235	AT5G63160	Chalhoub et al.	BTB and TAZ domain protein 1
BnaA02g33920D	13.0218	27.2876	1.06732	5e-05	Yes	Bra029200	AT5G63810	Chalhoub et al.	beta-galactosidase 10
BnaA02g34120D	32.2478	9.22938	-1.8049	5e-05	Yes	Bra031927	AT5G64260	Chalhoub et al.	EXORDIUM like 2
BnaA02g34260D	7.3201	0.483425	-3.9205	5e-05		Bra031914	AT5G64550	Chalhoub et al.	loricrin-like protein
BnaA02g34370D	4.9952	1.41747	-1.81723	0.0469		Bra031903	AT5G64750	Chalhoub et al.	Integrase-type DNA-binding superfamily protein
BnaA02g34480D	13.1956	5.94807	-1.14956	0.0001	Yes	Bra031892	AT5G64960	Chalhoub et al.	cyclin dependent kinase group C2
BnaA02g34540D	4.69162	0.474119	-3.30676	0.00705	Yes	Bra031885	.	Chalhoub et al.	.
BnaA02g34780D	1.09376	5.92478	2.43747	0.0001	Yes	Bra031811	AT5G66280	Chalhoub et al.	GDP-D-mannose 4%2C6-dehydratase 1
BnaA02g34940D	1.97016	4.46698	1.18099	0.00055	Yes	Bra023344	AT5G11800	Chalhoub et al.	K+ efflux antiporter 6
BnaA02g35040D	52.2269	115.808	1.14888	5e-05	Yes	Bra023564	AT5G16400	Chalhoub et al.	thioredoxin F2
BnaA02g35050D	7.58499	0.0220397	-8.4269	5e-05		Bra023671	AT5G18340	Chalhoub et al.	ARM repeat superfamily protein
BnaA02g35060D	8.3086	1.95262	-2.08919	5e-05		Bra023686	AT5G18580	Chalhoub et al.	tonneau 2 (TON2)
BnaA02g35120D	6.17009	2.27568	-1.43899	5e-05		Bra023680	AT5G18520	Chalhoub et al.	Lung seven transmembrane receptor family protein
BnaA02g35200D	81.8023	180.881	1.14483	5e-05	Yes	Bra020425	AT5G57660	Chalhoub et al.	CONSTANS-like 5
BnaA02g35410D	2.41824	5.44037	1.16975	0.0003		Bra035596	AT5G55930	Chalhoub et al.	oligopeptide transporter 1
BnaA02g35440D	5.21228	2.0253	-1.36378	5e-05		Bra035599	AT5G56030	Chalhoub et al.	heat shock protein 81-2
BnaA02g35710D	32.0762	8.44581	-1.92519	5e-05		Bra007885	AT1G69840	Chalhoub et al.	SPFH/Band 7/PHB domain-containing membrane-associated protein family
BnaA02g36000D	7.26192	0.911545	-2.99397	5e-05		Bra008190	.	Blast	.
BnaA02g36020D	0	8.76834	inf	5e-05		Bra008191	AT1G75380	Chalhoub et al.	bifunctional nuclease in basal defense response 1
BnaA02g36380D	18.3081	94.048	2.36092	5e-05		Bra008533	AT4G01150	Chalhoub et al.	CURVATURE THYLAKOID 1A-like protein
BnaA03g00260D	233.01	103.818	-1.16634	0.0012		Bra005677	AT5G01600	Chalhoub et al.	ferretin 1
BnaA03g00350D	9.59724	4.67056	-1.03902	0.00985		Bra005684	AT5G01500	Chalhoub et al.	thylakoid ATP/ADP carrier
BnaA03g00410D	8.41855	0.847589	-3.31214	0.03305	Yes	Bra005690	AT5G01350	Blast	UvrABC system C protein
BnaA03g00460D	54.1273	16.889	-1.68027	5e-05	Yes	Bra005694	AT5G01220	Chalhoub et al.	sulfoquinovosyldiacylglycerol 2
BnaA03g00480D	6.87139	1.83476	-1.90501	5e-05		Bra005696	AT5G01090	Chalhoub et al.	Concanavalin A-like lectin family protein
BnaA03g00560D	11.4518	3.17803	-1.84937	5e-05		Bra005759	AT5G02590	Chalhoub et al.	Tetratricopeptide repeat (TPR)-like superfamily protein
BnaA03g00730D	4.43856	0.267034	-4.055	0.0123		Bra005744	AT5G03030	Chalhoub et al.	Chaperone DnaJ-domain superfamily protein
BnaA03g00740D	3.72392	0.323852	-3.52342	0.00305	Yes	.	AT5G03040	Chalhoub et al.	IQ-domain 2
BnaA03g00760D	6.46456	2.3588	-1.4545	5e-05	Yes	Bra005742	AT5G03140	Chalhoub et al.	Concanavalin A-like lectin protein kinase family protein
BnaA03g00780D	2.74783	6.41376	1.22288	0.0104		Bra005740	AT5G03170	Chalhoub et al.	FASCICLIN-like arabinogalactan-protein 11
BnaA03g00800D	72.006	24.7111	-1.54296	5e-05	Yes	Bra005738	AT5G03230	Chalhoub et al.	senescence regulator (Protein of unknown function%2C DUF584)
BnaA03g00820D	18.9796	2.69758	-2.81471	5e-05	Yes	Bra005736	AT5G03290	Chalhoub et al.	isocitrate dehydrogenase V
BnaA03g00850D	13.9333	4.80826	-1.53494	5e-05		Bra005733	AT5G03340	Chalhoub et al.	ATPase%2C AAA-type%2C CDC48 protein
BnaA03g00860D	8.22989	1.10284	-2.89965	0.00305		.	AT5G03370	Chalhoub et al.	acylphosphatase family
BnaA03g00900D	14.0535	4.9065	-1.51816	0.0001	Yes	Bra005765	AT5G03455	Chalhoub et al.	Rhodanese/Cell cycle control phosphatase superfamily protein
BnaA03g00930D	4.89494	0.828916	-2.56199	5e-05		Bra005769	AT5G03555	Chalhoub et al.	permease%2C cytosine/purines%2C uracil%2C thiamine%2C allantoin family protein
BnaA03g01080D	66.4773	18.5409	-1.84215	5e-05	Yes	Bra005784	AT5G03850	Chalhoub et al.	Nucleic acid-binding%2C OB-fold-like protein
BnaA03g01120D	27.2052	6.95704	-1.96734	5e-05		Bra005787	AT5G03880	Chalhoub et al.	Thioredoxin family protein
BnaA03g01260D	9.06859	2.80185	-1.6945	5e-05	Yes	Bra005805	AT5G04420	Chalhoub et al.	Galactose oxidase/kelch repeat superfamily protein
BnaA03g01340D	6.10917	2.62278	-1.21988	0.0001		Bra005812	AT5G04670	Chalhoub et al.	Enhancer of polycomb-like transcription factor protein
BnaA03g01350D	14.6482	4.9125	-1.57619	0.0013		Bra005813	.	Chalhoub et al.	.
BnaA03g01420D	9.38306	2.82203	-1.73332	5e-05	Yes	Bra005818	AT5G04760	Chalhoub et al.	Duplicated homeodomain-like superfamily protein
BnaA03g01450D	76.4854	30.1945	-1.3409	0.00195		Bra005820	AT5G04800	Chalhoub et al.	Ribosomal S17 family protein
BnaA03g01470D	33.4992	8.76567	-1.93419	5e-05		Bra005822	AT5G04830	Chalhoub et al.	Nuclear transport factor 2 (NTF2) family protein
BnaA03g01480D	15.668	6.85997	-1.19155	5e-05	Yes	Bra005823	AT5G04850	Chalhoub et al.	SNF7 family protein
BnaA03g01650D	72.7801	17.7712	-2.034	0.007		Bra005860	AT5G05600	Chalhoub et al.	2-oxoglutarate (2OG) and Fe(II)-dependent oxygenase superfamily protein
BnaA03g02350D	4.78088	2.13234	-1.16484	0.0006		Bra005970	AT5G08139	Chalhoub et al.	RING/U-box superfamily protein
BnaA03g02450D	10.9544	3.20802	-1.77176	0.0002		Bra005982	AT5G08300	Chalhoub et al.	Succinyl-CoA ligase%2C alpha subunit
BnaA03g02600D	1.15823	4.06551	1.81152	5e-05		Bra006012	AT5G08650	Chalhoub et al.	Small GTP-binding protein
BnaA03g02620D	67.6185	26.0411	-1.37663	5e-05		Bra006013	AT5G08690	Chalhoub et al.	ATP synthase alpha/beta family protein
BnaA03g02650D	73.7142	35.6081	-1.04974	0.0003		Bra006016	AT5G09220	Chalhoub et al.	amino acid permease 2
BnaA03g02740D	3.73074	8.21284	1.13842	5e-05	Yes	Bra006043	AT5G10020	Chalhoub et al.	Leucine-rich receptor-like protein kinase family protein
BnaA03g02760D	10.4135	23.0451	1.146	5e-05	Yes	Bra006044	AT5G10050	Chalhoub et al.	NAD(P)-binding Rossmann-fold superfamily protein
BnaA03g02800D	2.88939	6.27344	1.11849	0.00055	Yes	Bra006048	AT5G10110	Chalhoub et al.	DNA-directed RNA polymerase subunit beta
BnaA03g02830D	21.5223	57.6874	1.42243	5e-05		Bra006052	AT5G10160	Chalhoub et al.	Thioesterase superfamily protein
BnaA03g02840D	3.44311	10.0038	1.53876	5e-05		Bra006053	AT5G10240	Chalhoub et al.	asparagine synthetase 3
BnaA03g02950D	6.59677	3.07426	-1.10152	0.02405		Bra006062	AT5G10480	Chalhoub et al.	Protein-tyrosine phosphatase-like%2C PTPLA
BnaA03g03560D	26.4488	10.348	-1.35385	5e-05	Yes	Bra006117	AT5G11770	Chalhoub et al.	NADH-ubiquinone oxidoreductase 20 kDa subunit
BnaA03g03570D	8.99301	2.96945	-1.59861	0.00035		Bra006119	AT5G11810	Chalhoub et al.	rhomboid family protein
BnaA03g03650D	3.8363	1.6622	-1.20662	0.0067	Yes	Bra006127	AT5G11910	Chalhoub et al.	alpha/beta-Hydrolases superfamily protein
BnaA03g03750D	16.7244	7.30639	-1.19473	5e-05	Yes	Bra006138	AT5G12040	Chalhoub et al.	Nitrilase/cyanide hydratase and apolipoprotein N-acyltransferase family protein
BnaA03g03790D	8.17177	3.7448	-1.12576	0.0006		Bra006141	AT5G12120	Chalhoub et al.	Ubiquitin-associated/translation elongation factor EF1B protein
BnaA03g03900D	5.05317	0.880934	-2.52008	5e-05	Yes	Bra006152	AT5G12290	Chalhoub et al.	dgd1 suppressor 1
BnaA03g04240D	20.865	8.05464	-1.37319	5e-05		Bra006186	AT5G13180	Chalhoub et al.	NAC domain containing protein 83
BnaA03g04250D	5.54327	0.385874	-3.84454	0.0153		Bra006190	AT5G13220	Chalhoub et al.	jasmonate-zim-domain protein 10
BnaA03g04400D	7.67974	2.90516	-1.40244	0.0017		Bra006205	AT5G13530	Blast	protein kinases%3Bubiquitin-protein ligase
BnaA03g04410D	11.1524	4.13557	-1.4312	5e-05		Bra006206	AT5G13550	Chalhoub et al.	sulfate transporter 4.1
BnaA03g04420D	4.67634	0.0208102	-7.81195	5e-05		Bra032766	.	Blast	.
BnaA03g04460D	8.2503	1.24234	-2.73138	0.00075		Bra006210	AT5G13700	Chalhoub et al.	polyamine oxidase 1
BnaA03g05380D	40.1505	16.7559	-1.26075	0.00495		.	AT5G15320	Chalhoub et al.	ATP synthase E chain
BnaA03g05410D	3.87571	1.09703	-1.82086	0.00035	Yes	Bra006299	AT5G15440	Chalhoub et al.	EID1-like 1
BnaA03g05890D	5.37121	11.7359	1.12761	0.0212	Yes	Bra006345	AT5G16250	Chalhoub et al.	transmembrane protein
BnaA03g06000D	6.73509	14.516	1.10787	0.0005	Yes	Bra006352	AT5G16390	Chalhoub et al.	chloroplastic acetylcoenzyme A carboxylase 1
BnaA03g06130D	2.27388	7.98166	1.81153	0.0003	Yes	Bra006363	AT5G16650	Chalhoub et al.	Chaperone DnaJ-domain superfamily protein
BnaA03g06140D	13.5809	28.3566	1.0621	0.00015		Bra006364	AT5G16660	Chalhoub et al.	Low-density receptor-like protein
BnaA03g06890D	13.1242	2.59181	-2.34019	5e-05		Bra006439	AT5G18110	Chalhoub et al.	Putative cap-binding protein
BnaA03g06910D	44.169	16.9915	-1.37822	5e-05		Bra006441	AT5G18130	Chalhoub et al.	transmembrane protein
BnaA03g07880D	10.7463	5.23271	-1.03821	0.0002	Yes	Bra006536	AT5G20080	Chalhoub et al.	FAD/NAD(P)-binding oxidoreductase
BnaA03g07920D	13.027	4.67239	-1.47928	0.00095	Yes	Bra006542	AT5G20130	Chalhoub et al.	sulfate adenylyltransferase subunit
BnaA03g07930D	7.45209	1.70322	-2.12938	5e-05	Yes	Bra006543	AT5G20150	Chalhoub et al.	SPX domain-containing protein 1
BnaA03g07980D	6.74478	0.91415	-2.88327	0.0102		Bra006546	AT5G20180	Chalhoub et al.	Ribosomal protein L36
BnaA03g08050D	7.66752	1.65423	-2.2126	5e-05	Yes	Bra006551	AT5G20270	Chalhoub et al.	heptahelical transmembrane protein1
BnaA03g08070D	25.2243	4.20153	-2.58583	5e-05		Bra006553	AT5G20290	Chalhoub et al.	Ribosomal protein S8e family protein
BnaA03g08200D	15.9536	4.28534	-1.8964	5e-05		Bra006590	AT5G20990	Chalhoub et al.	molybdopterin biosynthesis CNX1 protein / molybdenum cofactor biosynthesis enzyme CNX1 (CNX1)
BnaA03g08250D	45.2191	7.31538	-2.62793	5e-05		Bra006595	AT5G21274	Chalhoub et al.	calmodulin 6
BnaA03g08500D	16.655	4.13717	-2.00924	5e-05		Bra006623	AT5G22360	Chalhoub et al.	vesicle-associated membrane protein 714
BnaA03g08540D	18.4966	5.26674	-1.81228	5e-05	Yes	.	AT5G22440	Chalhoub et al.	Ribosomal protein L1p/L10e family
BnaA03g09170D	16.1447	49.2512	1.6091	5e-05		Bra006685	AT5G59910	Chalhoub et al.	Histone superfamily protein
BnaA03g09190D	7.81596	2.99309	-1.38479	0.0008		Bra006687	AT5G59880	Chalhoub et al.	actin depolymerizing factor 3
BnaA03g09480D	5.14108	0.997724	-2.36536	5e-05		Bra006716	AT5G59490	Chalhoub et al.	Haloacid dehalogenase-like hydrolase (HAD) superfamily protein
BnaA03g09490D	7.14055	1.82951	-1.96458	5e-05		Bra006717	.	Chalhoub et al.	.
BnaA03g09910D	5.8747	2.15016	-1.45007	0.00205		Bra006783	AT5G58110	Chalhoub et al.	chaperone binding / ATPase activator
BnaA03g10510D	4.20113	1.68627	-1.31694	0.00315	Yes	.	.	Chalhoub et al.	.
BnaA03g10610D	56.8655	12.0444	-2.23919	5e-05		Bra006857	AT5G56760	Chalhoub et al.	serine acetyltransferase 1%3B1
BnaA03g10620D	4.07333	1.429	-1.5112	0.0017	Yes	Bra006858	AT5G56750	Chalhoub et al.	N-MYC downregulated-like 1
BnaA03g10650D	2.36828	8.13294	1.77994	5e-05		Bra006861	AT5G56680	Chalhoub et al.	Class II aminoacyl-tRNA and biotin synthetases superfamily protein
BnaA03g10790D	26.9482	2.61496	-3.36533	5e-05		Bra028924	.	Chalhoub et al.	.
BnaA03g11080D	13.8476	4.12155	-1.74838	5e-05	Yes	Bra028946	AT5G56150	Chalhoub et al.	ubiquitin-conjugating enzyme 30
BnaA03g11100D	21.6331	2.66663	-3.02015	5e-05		Bra028948	AT5G56010	Chalhoub et al.	heat shock protein 81-3
BnaA03g11140D	6.78161	1.44498	-2.23058	5e-05	Yes	Bra028952	AT5G56030	Chalhoub et al.	heat shock protein 81-2
BnaA03g11160D	9.2057	3.06437	-1.58694	0.00025	Yes	Bra028953	AT5G55940	Chalhoub et al.	Uncharacterized protein family (UPF0172)
BnaA03g11170D	14.5041	6.93646	-1.06419	0.0001	Yes	Bra028955	AT5G55910	Chalhoub et al.	D6 protein kinase
BnaA03g11670D	121.179	17.2371	-2.81356	5e-05		Bra029001	AT5G54940	Chalhoub et al.	Translation initiation factor SUI1 family protein
BnaA03g11850D	39.1739	13.2805	-1.56059	5e-05		Bra029025	AT5G54500	Chalhoub et al.	flavodoxin-like quinone reductase 1
BnaA03g11920D	8.39399	60.8741	2.8584	5e-05	Yes	Bra029031	AT5G54300	Chalhoub et al.	cotton fiber-like protein (DUF761)
BnaA03g11970D	11.7226	1.31229	-3.15913	0.0009		Bra029039	AT5G54170	Chalhoub et al.	Polyketide cyclase/dehydrase and lipid transport superfamily protein
BnaA03g12260D	5.18269	2.09279	-1.30827	5e-05		Bra029068	AT5G53440	Chalhoub et al.	LOW protein: zinc finger CCCH domain protein
BnaA03g12450D	2.27282	6.20173	1.44819	0.0019		Bra029093	AT5G53160	Chalhoub et al.	regulatory components of ABA receptor 3
BnaA03g13070D	71.0495	23.5257	-1.59459	5e-05		Bra029166	AT5G51570	Chalhoub et al.	SPFH/Band 7/PHB domain-containing membrane-associated protein family
BnaA03g13080D	33.1537	13.5404	-1.2919	5e-05		Bra029167	.	Chalhoub et al.	.
BnaA03g13090D	48.4257	17.3793	-1.4784	5e-05		Bra029168	AT5G51545	Chalhoub et al.	low psii accumulation2
BnaA03g13140D	14.9175	1.4418	-3.37107	0.0061		Bra029172	.	Chalhoub et al.	.
BnaA03g13310D	6.79398	2.17011	-1.64649	5e-05		Bra029190	AT5G51100	Chalhoub et al.	Fe superoxide dismutase 2
BnaA03g13330D	50.5312	20.5748	-1.29629	5e-05		Bra029193	AT5G51070	Chalhoub et al.	Clp ATPase
BnaA03g13410D	124.295	22.988	-2.43482	5e-05	Yes	Bra022751	.	Blast	.
BnaA03g13470D	26.2826	10.6931	-1.29742	0.0001		Bra022755	AT5G50870	Chalhoub et al.	ubiquitin-conjugating enzyme 27
BnaA03g13630D	8.76059	1.43931	-2.60565	5e-05		Bra022771	.	Chalhoub et al.	.
BnaA03g13640D	12.0183	2.67688	-2.1666	0.0275		Bra022772	.	Blast	.
BnaA03g14040D	11.1082	3.46155	-1.68214	5e-05	Yes	Bra022806	AT2G30530	Chalhoub et al.	zinc finger CCCH domain protein
BnaA03g14440D	5.57816	13.8434	1.31134	5e-05	Yes	Bra022841	AT2G31440	Chalhoub et al.	gamma-secretase subunit APH1-like protein
BnaA03g14470D	29.893	4.4257	-2.75583	5e-05		Bra022843	AT2G31490	Chalhoub et al.	neuronal acetylcholine receptor subunit alpha-5
BnaA03g14730D	10.6148	27.3243	1.3641	5e-05	Yes	Bra022867	AT2G31810	Chalhoub et al.	ACT domain-containing small subunit of acetolactate synthase protein
BnaA03g14740D	4.76324	1.82189	-1.38651	0.0033		Bra022868	AT2G31840	Chalhoub et al.	Thioredoxin superfamily protein
BnaA03g14760D	28.953	12.9932	-1.15595	0.00035		Bra022870	AT2G31880	Chalhoub et al.	Leucine-rich repeat protein kinase family protein
BnaA03g14770D	12.8106	5.80674	-1.14153	0.0001	Yes	.	AT2G31890	Chalhoub et al.	RAP
BnaA03g14830D	13.9721	2.70154	-2.3707	5e-05		Bra022878	AT2G32060	Chalhoub et al.	Ribosomal protein L7Ae/L30e/S12e/Gadd45 family protein
BnaA03g14850D	10.4855	4.33717	-1.27357	0.00025		Bra022880	AT2G32240	Chalhoub et al.	early endosome antigen
BnaA03g14860D	12.5678	2.70846	-2.21419	5e-05	Yes	Bra022881	AT2G32260	Chalhoub et al.	phosphorylcholine cytidylyltransferase
BnaA03g15200D	13.8429	1.28994	-3.42377	0.0323	Yes	Bra022920	.	Chalhoub et al.	.
BnaA03g15520D	4.34799	1.43376	-1.60054	0.00115	Yes	Bra022947	AT2G33630	Chalhoub et al.	NAD(P)-binding Rossmann-fold superfamily protein
BnaA03g15550D	6.68579	2.43628	-1.45642	0.00045		Bra022949	.	Chalhoub et al.	.
BnaA03g15720D	8.64562	20.228	1.22631	5e-05	Yes	Bra022965	AT2G34070	Chalhoub et al.	TRICHOME BIREFRINGENCE-LIKE 37
BnaA03g15810D	6.51261	1.01117	-2.68721	5e-05		Bra022974	AT2G34370	Chalhoub et al.	Pentatricopeptide repeat (PPR) superfamily protein
BnaA03g15830D	1601.22	388.61	-2.04278	5e-05		Bra022976	AT2G34430	Chalhoub et al.	light-harvesting chlorophyll-protein complex II subunit B1
BnaA03g15840D	1.22502	11.1391	3.18476	0.0001		Bra031948	.	Blast	.
BnaA03g15870D	9.35165	0.314852	-4.89247	0.03585		Bra022978	AT2G34480	Chalhoub et al.	Ribosomal protein L18ae/LX family protein
BnaA03g15950D	7.19953	0.802895	-3.16462	5e-05		Bra022985	AT2G34690	Chalhoub et al.	Glycolipid transfer protein (GLTP) family protein
BnaA03g16160D	63.2202	15.7358	-2.00634	5e-05	Yes	Bra023006	AT2G35260	Chalhoub et al.	CAAX protease self-immunity protein
BnaA03g16230D	7.18154	1.5352	-2.22587	0.0006	Yes	Bra023020	AT2G35650	Chalhoub et al.	cellulose synthase like
BnaA03g16250D	4.61185	0.133532	-5.11009	0.0231		Bra023022	.	Chalhoub et al.	.
BnaA03g16360D	3.26868	9.14967	1.48501	5e-05		Bra023035	AT2G35860	Chalhoub et al.	FASCICLIN-like arabinogalactan protein 16 precursor
BnaA03g16650D	32.633	8.90976	-1.87287	5e-05	Yes	Bra023061	AT2G36320	Chalhoub et al.	A20/AN1-like zinc finger family protein
BnaA03g16920D	6.40588	1.98848	-1.68773	0.0001	Yes	Bra023091	AT2G37020	Chalhoub et al.	Translin family protein
BnaA03g17000D	4.12766	18.4113	2.15719	5e-05		Bra023099	AT2G37130	Chalhoub et al.	Peroxidase superfamily protein
BnaA03g17030D	85.0154	35.1139	-1.27568	0.0015		Bra023103	AT2G37180	Chalhoub et al.	Aquaporin-like superfamily protein
BnaA03g17240D	9.5224	4.374	-1.12237	5e-05		Bra000003	AT2G37480	Chalhoub et al.	hypothetical protein
BnaA03g17560D	7.76188	3.11698	-1.31626	5e-05		Bra000036	AT2G38025	Chalhoub et al.	Cysteine proteinases superfamily protein
BnaA03g17630D	5.86066	2.24892	-1.38183	0.0027		Bra000042	AT2G38180	Chalhoub et al.	SGNH hydrolase-type esterase superfamily protein
BnaA03g18060D	12.1808	3.25574	-1.90355	0.0001		Bra000089	AT2G38740	Chalhoub et al.	Haloacid dehalogenase-like hydrolase (HAD) superfamily protein
BnaA03g18170D	3.65753	1.50495	-1.28116	0.00305	Yes	Bra000100	AT2G38840	Chalhoub et al.	Guanylate-binding family protein
BnaA03g18330D	4.53068	1.65685	-1.45128	5e-05	Yes	Bra000114	.	Chalhoub et al.	.
BnaA03g18360D	6.58797	3.11196	-1.08201	0.00935	Yes	Bra000117	AT2G39080	Chalhoub et al.	NAD(P)-binding Rossmann-fold superfamily protein
BnaA03g18370D	15.8449	4.62727	-1.77578	5e-05	Yes	Bra000118	AT2G39170	Chalhoub et al.	MEF2BNB-like protein
BnaA03g18540D	27.7158	3.80105	-2.86624	0.0003		Bra000129	AT2G39330	Chalhoub et al.	jacalin-related lectin 23
BnaA03g18630D	22.5866	6.60397	-1.77406	5e-05		Bra000135	AT2G39460	Chalhoub et al.	ribosomal protein L23AA
BnaA03g18750D	80.8066	21.4466	-1.91372	5e-05	Yes	Bra000149	AT2G39770	Chalhoub et al.	Glucose-1-phosphate adenylyltransferase family protein
BnaA03g18800D	3.85085	0.926139	-2.05588	5e-05		Bra000161	AT2G40020	Chalhoub et al.	Nucleolar histone methyltransferase-related protein
BnaA03g19010D	3.66816	1.61403	-1.18439	0.0068	Yes	Bra000182	AT2G40290	Chalhoub et al.	Eukaryotic translation initiation factor 2 subunit 1
BnaA03g19450D	53.3556	126.706	1.24778	0.00085	Yes	.	AT2G41420	Chalhoub et al.	proline-rich family protein
BnaA03g19860D	38.855	14.8058	-1.39194	5e-05		Bra000272	AT2G42680	Chalhoub et al.	multiprotein bridging factor 1A
BnaA03g20100D	6.43346	3.20697	-1.00438	0.00245	Yes	Bra000295	.	Chalhoub et al.	.
BnaA03g20600D	7.70016	1.82024	-2.08076	0.0002		.	AT2G44050	Chalhoub et al.	6%2C7-dimethyl-8-ribityllumazine synthase / DMRL synthase / lumazine synthase / riboflavin synthase
BnaA03g20610D	4.11011	8.23316	1.00227	0.0402		Bra000339	.	Blast	.
BnaA03g20740D	43.402	18.869	-1.20174	0.00075	Yes	Bra000349	AT2G44310	Chalhoub et al.	Calcium-binding EF-hand family protein
BnaA03g20940D	5.07807	1.86275	-1.44685	5e-05		Bra000365	.	Chalhoub et al.	.
BnaA03g20960D	2.6065	6.57284	1.3344	0.00035	Yes	Bra000367	AT2G45070	Chalhoub et al.	Preprotein translocase Sec%2C Sec61-beta subunit protein
BnaA03g21290D	8.06757	3.39319	-1.24949	0.00885		Bra000415	AT2G46220	Chalhoub et al.	DUF2358 family protein (DUF2358)
BnaA03g21970D	185.719	17.4591	-3.41107	5e-05		Bra000474	.	Chalhoub et al.	.
BnaA03g22040D	4.40989	16.258	1.88234	0.0006		Bra000481	AT2G28740	Chalhoub et al.	histone H4
BnaA03g22100D	4.05175	1.39164	-1.54175	0.0012		Bra000487	AT2G28550	Chalhoub et al.	related to AP2.7
BnaA03g22330D	3.96367	1.9302	-1.03809	0.0193		Bra000505	AT2G27580	Chalhoub et al.	A20/AN1-like zinc finger family protein
BnaA03g22380D	7.14318	3.47366	-1.04011	0.00395	Yes	Bra000510	AT2G27480	Chalhoub et al.	Calcium-binding EF-hand family protein
BnaA03g22560D	7.97935	3.2296	-1.30492	5e-05	Yes	Bra000528	AT2G27050	Chalhoub et al.	ETHYLENE-INSENSITIVE3-like 1
BnaA03g22680D	9.22117	4.48969	-1.03834	0.00075		Bra000539	AT2G26660	Chalhoub et al.	SPX domain-containing protein 2 (SPX2)
BnaA03g22740D	10.3681	3.27169	-1.66404	0.0007		Bra000544	AT2G26530	Chalhoub et al.	AR781%2C pheromone receptor-like protein (DUF1645)
BnaA03g22850D	1.19044	9.68143	3.02373	5e-05		Bra000553	AT2G25737	Chalhoub et al.	Sulfite exporter TauE/SafE family protein
BnaA03g23020D	4.08383	0.589692	-2.79189	0.0428	Yes	.	AT2G23200	Chalhoub et al.	Protein kinase superfamily protein
BnaA03g23730D	5.8501	2.3973	-1.28705	0.00285		Bra000654	AT4G08685	Chalhoub et al.	Pollen Ole e 1 allergen and extensin family protein
BnaA03g24170D	3.97612	0.457482	-3.11957	0.01565	Yes	Bra000693	AT4G09810	Chalhoub et al.	Nucleotide-sugar transporter family protein
BnaA03g24240D	10.0697	20.3968	1.01832	0.0022	Yes	Bra000699	AT4G10040	Chalhoub et al.	cytochrome c-2
BnaA03g24250D	3.68988	1.45362	-1.34392	0.0001	Yes	Bra000700	AT4G10050	Chalhoub et al.	esterase/lipase/thioesterase family protein
BnaA03g24310D	10.5767	4.92115	-1.10382	0.0161		.	.	Blast	.
BnaA03g24520D	32.4	93.3229	1.52624	5e-05		Bra032343	AT5G25980	Blast	glucoside glucohydrolase 2
BnaA03g24720D	22.2446	8.41873	-1.40178	5e-05	Yes	Bra000739	AT4G11220	Chalhoub et al.	VIRB2-interacting protein 2
BnaA03g25620D	6.08514	2.38917	-1.34878	0.00255		Bra000810	AT4G04950	Chalhoub et al.	thioredoxin family protein
BnaA03g25670D	4.9293	2.26319	-1.12303	0.00045	Yes	Bra000826	AT4G03410	Chalhoub et al.	Peroxisomal membrane 22 kDa (Mpv17/PMP22) family protein
BnaA03g26090D	12.5835	5.96881	-1.07602	0.01005		Bra000871	AT4G02620	Chalhoub et al.	vacuolar ATPase subunit F family protein
BnaA03g26110D	17.889	2.10517	-3.08706	5e-05		Bra000873	AT4G02580	Chalhoub et al.	NADH-ubiquinone oxidoreductase 24 kDa subunit
BnaA03g26440D	24.334	8.7188	-1.48077	5e-05	Yes	Bra000905	AT4G01940	Chalhoub et al.	NFU domain protein 1
BnaA03g26670D	11.1071	4.09394	-1.43992	0.0027		Bra000927	AT4G01410	Chalhoub et al.	Late embryogenesis abundant (LEA) hydroxyproline-rich glycoprotein family
[truncated: 2,260 more rows]

## Sheet: WEAm vs. SK
Supplementary Data 3. Differentially expressed genes between WEAm and other genetic clusters
[truncated: 4,271 more rows]

[truncated: 1 more sheets: WEAm vs. R]
