# Supplementary material for: Transcriptome and organellar sequencing highlights the complex origin and diversification of allotetraploid Brassica napus
Source: Nat Commun. 2019 Jun 28;10:2878. doi: 10.1038/s41467-019-10757-1 (PMC6599199; doi:10.1038/s41467-019-10757-1)
Supplement: Supplementary file 7 — Supplementary Data 4 [file 41467_2019_10757_MOESM7_ESM.xlsx]

## Sheet: R
Supplementary Data 4. Selective sweeps detected between WEAm and other genetic clusters
(WEAm vs. R)
Chromosome	Region number	Start	End	Size	Genes in the interval
A01	1	3180001	3200000	20000	BnaA01g06820D
A01	2	4030001	4060000	30000	BnaA01g08450D, BnaA01g08460D, BnaA01g08470D, BnaA01g08480D, BnaA01g08490D
A01	3	9190001	9290000	100000	BnaA01g17430D, BnaA01g17440D, BnaA01g17450D, BnaA01g17460D, BnaA01g17470D, BnaA01g17480D, BnaA01g17490D, BnaA01g17500D, BnaA01g17510D, BnaA01g17520D, BnaA01g17530D, BnaA01g17540D, BnaA01g17550D, BnaA01g17560D
A01	4	15230001	15250000	20000	BnaA01g22900D, BnaA01g22910D
A01	5	15600001	15630000	30000	BnaA01g23200D, BnaA01g23210D, BnaA01g23220D
A01	6	15670001	15700000	30000	BnaA01g23310D, BnaA01g23320D, BnaA01g23330D, BnaA01g23340D
A01	7	15770001	15790000	20000	BnaA01g23390D, BnaA01g23400D, BnaA01g23410D, BnaA01g23420D
A01	8	16970001	17020000	50000	BnaA01g24620D, BnaA01g24630D, BnaA01g24640D, BnaA01g24650D, BnaA01g24660D, BnaA01g24670D, BnaA01g24680D, BnaA01g24690D, BnaA01g24700D
A01	9	17180001	17250000	70000	BnaA01g24820D, BnaA01g24830D, BnaA01g24840D, BnaA01g24850D, BnaA01g24860D, BnaA01g24870D, BnaA01g24880D, BnaA01g24890D
A01	10	21020001	21050000	30000	BnaA01g30780D, BnaA01g30790D, BnaA01g30800D, BnaA01g30810D, BnaA01g30820D, BnaA01g30830D, BnaA01g30840D
A02	11	2140001	2190000	50000	BnaA02g04820D, BnaA02g04830D, BnaA02g04840D, BnaA02g04850D, BnaA02g04860D, BnaA02g04870D, BnaA02g04880D, BnaA02g04890D, BnaA02g04900D, BnaA02g04910D, BnaA02g04920D, BnaA02g04930D
A02	12	2210001	2230000	20000	BnaA02g05000D, BnaA02g05010D, BnaA02g05020D
A02	13	2370001	2400000	30000	BnaA02g05230D, BnaA02g05240D, BnaA02g05250D, BnaA02g05260D, BnaA02g05270D
A02	14	3140001	3160000	20000	BnaA02g06580D, BnaA02g06590D
A02	15	3660001	3670000	10000	BnaA02g07660D, BnaA02g07670D, BnaA02g07680D, BnaA02g07690D, BnaA02g07700D, BnaA02g07710D, BnaA02g07720D
A02	16	4640001	4660000	20000	BnaA02g09410D
A02	17	4740001	4760000	20000	BnaA02g09540D, BnaA02g09550D, BnaA02g09560D, BnaA02g09570D
A02	18	6380001	6410000	30000	BnaA02g12140D, BnaA02g12150D, BnaA02g12160D
A02	19	19600001	19630000	30000	BnaA02g26570D, BnaA02g26580D
A02	20	20580001	20620000	40000	BnaA02g27870D, BnaA02g27880D, BnaA02g27890D, BnaA02g27900D, BnaA02g27910D
A03	21	4320001	4350000	30000	BnaA03g09680D, BnaA03g09690D, BnaA03g09700D, BnaA03g09710D, BnaA03g09720D, BnaA03g09730D, BnaA03g09740D, BnaA03g09750D
A03	22	4400001	4510000	110000	BnaA03g09760D, BnaA03g09770D, BnaA03g09780D, BnaA03g09790D, BnaA03g09800D, BnaA03g09810D, BnaA03g09820D, BnaA03g09830D, BnaA03g09840D, BnaA03g09850D, BnaA03g09860D, BnaA03g09870D, BnaA03g09880D, BnaA03g09890D, BnaA03g09900D, BnaA03g09910D, BnaA03g09920D, BnaA03g09930D, BnaA03g09940D, BnaA03g09950D, BnaA03g09960D, BnaA03g09970D, BnaA03g09980D, BnaA03g09990D, BnaA03g10000D, BnaA03g10010D, BnaA03g10…
A03	23	4550001	4580000	30000	BnaA03g10160D, BnaA03g10170D, BnaA03g10180D, BnaA03g10190D
A03	24	4590001	4610000	20000	BnaA03g10230D
A03	25	4820001	4830000	10000	BnaA03g10700D, BnaA03g10710D, BnaA03g10720D, BnaA03g10730D, BnaA03g10740D
A03	26	5410001	5470000	60000	BnaA03g11950D, BnaA03g11960D, BnaA03g11970D, BnaA03g11980D, BnaA03g11990D, BnaA03g12000D, BnaA03g12010D, BnaA03g12020D, BnaA03g12030D, BnaA03g12040D, BnaA03g12050D, BnaA03g12060D, BnaA03g12070D, BnaA03g12080D, BnaA03g12090D
A03	27	5830001	5870000	40000	BnaA03g12830D, BnaA03g12840D, BnaA03g12850D, BnaA03g12860D, BnaA03g12870D
A03	28	7960001	7980000	20000	BnaA03g16980D, BnaA03g16990D, BnaA03g17000D
A03	29	8080001	8120000	40000	BnaA03g17230D, BnaA03g17240D, BnaA03g17250D, BnaA03g17260D, BnaA03g17270D, BnaA03g17280D, BnaA03g17290D, BnaA03g17300D
A03	30	8400001	8430000	30000	BnaA03g17760D, BnaA03g17770D, BnaA03g17780D, BnaA03g17790D, BnaA03g17800D, BnaA03g17810D, BnaA03g17820D, BnaA03g17830D, BnaA03g17840D, BnaA03g17850D, BnaA03g17860D
A03	31	8510001	8540000	30000	BnaA03g18120D, BnaA03g18130D, BnaA03g18140D, BnaA03g18150D, BnaA03g18160D, BnaA03g18170D, BnaA03g18180D, BnaA03g18190D, BnaA03g18200D, BnaA03g18210D, BnaA03g18220D
A03	32	9720001	9770000	50000	BnaA03g20420D, BnaA03g20430D, BnaA03g20440D, BnaA03g20450D, BnaA03g20460D, BnaA03g20470D, BnaA03g20480D, BnaA03g20490D, BnaA03g20500D, BnaA03g20510D, BnaA03g20520D, BnaA03g20530D, BnaA03g20540D
A03	33	12230001	12240000	10000	BnaA03g25320D
A03	34	12250001	12260000	10000	BnaA03g25360D, BnaA03g25370D
A03	35	12550001	12590000	40000	BnaA03g25750D, BnaA03g25760D, BnaA03g25770D, BnaA03g25780D, BnaA03g25790D, BnaA03g25800D, BnaA03g25810D, BnaA03g25820D, BnaA03g25830D, BnaA03g25840D, BnaA03g25850D
A03	36	13150001	13180000	30000	BnaA03g26750D, BnaA03g26760D, BnaA03g26770D
A03	37	14200001	14230000	30000	BnaA03g29180D, BnaA03g29190D, BnaA03g29200D, BnaA03g29210D, BnaA03g29220D, BnaA03g29230D, BnaA03g29240D, BnaA03g29250D, BnaA03g29260D
A03	38	19030001	19050000	20000	BnaA03g38310D, BnaA03g38320D, BnaA03g38330D
A03	39	25590001	25630000	40000	BnaA03g49590D, BnaA03g49600D, BnaA03g49610D, BnaA03g49620D, BnaA03g49630D, BnaA03g49640D
A03	40	27950001	27980000	30000	BnaA03g53280D, BnaA03g53290D, BnaA03g53300D, BnaA03g53310D
A04	41	2080001	2110000	30000	BnaA04g03190D, BnaA04g03200D, BnaA04g03210D, BnaA04g03220D, BnaA04g03230D
A04	42	2120001	2150000	30000	BnaA04g03250D, BnaA04g03260D, BnaA04g03270D, BnaA04g03280D, BnaA04g03290D
A04	43	3210001	3230000	20000	BnaA04g04350D, BnaA04g04360D, BnaA04g04370D
A04	44	3750001	3780000	30000	BnaA04g05090D, BnaA04g05100D, BnaA04g05110D, BnaA04g05120D
A04	45	4120001	4170000	50000	BnaA04g05360D, BnaA04g05370D, BnaA04g05380D, BnaA04g05390D, BnaA04g05400D
A04	46	5760001	5790000	30000	BnaA04g07060D, BnaA04g07070D, BnaA04g07080D
A04	47	6400001	6430000	30000	BnaA04g07500D, BnaA04g07510D
A04	48	6460001	6510000	50000	BnaA04g07530D, BnaA04g07540D, BnaA04g07550D, BnaA04g07560D, BnaA04g07570D
A04	49	8290001	8310000	20000	BnaA04g09250D
A04	50	8350001	8380000	30000	BnaA04g09300D, BnaA04g09310D, BnaA04g09320D, BnaA04g09330D, BnaA04g09340D
A05	51	940001	970000	30000	BnaA05g01630D, BnaA05g01640D, BnaA05g01650D, BnaA05g01660D, BnaA05g01670D, BnaA05g01680D
A05	52	2260001	2320000	60000	BnaA05g04170D, BnaA05g04180D, BnaA05g04190D, BnaA05g04200D, BnaA05g04210D, BnaA05g04220D, BnaA05g04230D, BnaA05g04240D, BnaA05g04250D, BnaA05g04260D, BnaA05g04270D, BnaA05g04280D, BnaA05g04290D, BnaA05g04300D, BnaA05g04310D, BnaA05g04320D, BnaA05g04330D
A05	53	2560001	2590000	30000	BnaA05g04860D, BnaA05g04870D, BnaA05g04880D, BnaA05g04890D, BnaA05g04900D, BnaA05g04910D, BnaA05g04920D, BnaA05g04930D
A05	54	2650001	2750000	100000	BnaA05g05060D, BnaA05g05070D, BnaA05g05080D, BnaA05g05090D, BnaA05g05100D, BnaA05g05110D, BnaA05g05120D, BnaA05g05130D, BnaA05g05140D, BnaA05g05150D, BnaA05g05160D, BnaA05g05170D, BnaA05g05180D, BnaA05g05190D, BnaA05g05200D, BnaA05g05210D, BnaA05g05220D, BnaA05g05230D, BnaA05g05240D, BnaA05g05250D, BnaA05g05260D, BnaA05g05270D, BnaA05g05280D, BnaA05g05290D
A05	55	3340001	3390000	50000	BnaA05g06280D, BnaA05g06290D, BnaA05g06300D, BnaA05g06310D, BnaA05g06320D, BnaA05g06330D, BnaA05g06340D, BnaA05g06350D, BnaA05g06360D, BnaA05g06370D, BnaA05g06380D, BnaA05g06390D, BnaA05g06400D
A05	56	3660001	3690000	30000	BnaA05g06750D, BnaA05g06760D, BnaA05g06770D, BnaA05g06780D, BnaA05g06790D, BnaA05g06800D, BnaA05g06810D
A05	57	3940001	3980000	40000	BnaA05g07330D, BnaA05g07340D, BnaA05g07350D, BnaA05g07360D, BnaA05g07370D
A05	58	4050001	4080000	30000	BnaA05g07510D, BnaA05g07520D, BnaA05g07530D, BnaA05g07540D
A05	59	4170001	4260000	90000	BnaA05g07670D, BnaA05g07680D, BnaA05g07690D, BnaA05g07700D, BnaA05g07710D, BnaA05g07720D, BnaA05g07730D, BnaA05g07740D, BnaA05g07750D, BnaA05g07760D, BnaA05g07770D, BnaA05g07780D, BnaA05g07790D, BnaA05g07800D, BnaA05g07810D
A05	60	4780001	4860000	80000	BnaA05g08560D, BnaA05g08570D, BnaA05g08580D, BnaA05g08590D, BnaA05g08600D, BnaA05g08610D, BnaA05g08620D, BnaA05g08630D, BnaA05g08640D, BnaA05g08650D, BnaA05g08660D, BnaA05g08670D, BnaA05g08680D, BnaA05g08690D, BnaA05g08700D, BnaA05g08710D, BnaA05g08720D, BnaA05g08730D, BnaA05g08740D, BnaA05g08750D, BnaA05g08760D, BnaA05g08770D, BnaA05g08780D, BnaA05g08790D
A05	61	11160001	11170000	10000	BnaA05g16460D, BnaA05g16470D
A05	62	11810001	11840000	30000	BnaA05g17070D, BnaA05g17080D, BnaA05g17090D
A05	63	12350001	12380000	30000	BnaA05g17470D, BnaA05g17480D, BnaA05g17490D
A05	64	14190001	14240000	50000	BnaA05g18710D, BnaA05g18720D, BnaA05g18730D, BnaA05g18740D, BnaA05g18750D, BnaA05g18760D, BnaA05g18770D, BnaA05g18780D, BnaA05g18790D, BnaA05g18800D, BnaA05g18810D, BnaA05g18820D
A05	65	14250001	14290000	40000	BnaA05g18830D, BnaA05g18840D, BnaA05g18850D, BnaA05g18860D, BnaA05g18870D, BnaA05g18880D, BnaA05g18890D, BnaA05g18900D
A05	66	14400001	14450000	50000	BnaA05g19040D, BnaA05g19050D, BnaA05g19060D, BnaA05g19070D, BnaA05g19080D, BnaA05g19090D, BnaA05g19100D, BnaA05g19110D, BnaA05g19120D
A06	67	4300001	4310000	10000	BnaA06g08060D, BnaA06g08070D
A06	68	4320001	4350000	30000	BnaA06g08100D, BnaA06g08110D, BnaA06g08120D, BnaA06g08130D
A06	69	5340001	5390000	50000	BnaA06g10060D, BnaA06g10070D, BnaA06g10080D, BnaA06g10090D, BnaA06g10100D, BnaA06g10110D, BnaA06g10120D, BnaA06g10130D, BnaA06g10140D, BnaA06g10150D, BnaA06g10160D, BnaA06g10170D, BnaA06g10180D, BnaA06g10190D
A06	70	9690001	9700000	10000	BnaA06g17130D
A06	71	9990001	10050000	60000	BnaA06g17520D, BnaA06g17530D, BnaA06g17540D, BnaA06g17550D, BnaA06g17560D, BnaA06g17570D, BnaA06g17580D, BnaA06g17590D, BnaA06g17600D, BnaA06g17610D, BnaA06g17620D
A06	72	10070001	10090000	20000	BnaA06g17660D, BnaA06g17670D, BnaA06g17680D
A06	73	10180001	10190000	10000	-
A06	74	10200001	10320000	120000	BnaA06g17890D, BnaA06g17900D, BnaA06g17910D, BnaA06g17920D, BnaA06g17930D, BnaA06g17940D, BnaA06g17950D, BnaA06g17960D, BnaA06g17970D, BnaA06g17980D, BnaA06g17990D, BnaA06g18000D, BnaA06g18010D, BnaA06g18020D, BnaA06g18030D, BnaA06g18040D, BnaA06g18050D, BnaA06g18060D, BnaA06g18070D
A06	75	10330001	10370000	40000	BnaA06g18090D, BnaA06g18100D, BnaA06g18110D, BnaA06g18120D, BnaA06g18130D, BnaA06g18140D
A06	76	10450001	10530000	80000	BnaA06g18200D, BnaA06g18210D, BnaA06g18220D, BnaA06g18230D, BnaA06g18240D, BnaA06g18250D, BnaA06g18260D, BnaA06g18270D, BnaA06g18280D, BnaA06g18290D, BnaA06g18300D
A06	77	10550001	10630000	80000	BnaA06g18360D, BnaA06g18370D, BnaA06g18380D, BnaA06g18390D, BnaA06g18400D, BnaA06g18410D, BnaA06g18420D, BnaA06g18430D, BnaA06g18440D, BnaA06g18450D, BnaA06g18460D, BnaA06g18470D, BnaA06g18480D, BnaA06g18490D
A06	78	11010001	11050000	40000	BnaA06g18740D, BnaA06g18750D, BnaA06g18760D, BnaA06g18770D, BnaA06g18780D
A06	79	16520001	16550000	30000	BnaA06g23880D, BnaA06g23890D, BnaA06g23900D, BnaA06g23910D, BnaA06g23920D
A06	80	18740001	18770000	30000	BnaA06g27300D, BnaA06g27310D, BnaA06g27320D, BnaA06g27330D, BnaA06g27340D
A06	81	19340001	19350000	10000	-
A06	82	21760001	21790000	30000	BnaA06g32810D, BnaA06g32820D, BnaA06g32830D, BnaA06g32840D
A06	83	21820001	21850000	30000	BnaA06g32900D, BnaA06g32910D, BnaA06g32920D, BnaA06g32930D, BnaA06g32940D, BnaA06g32950D, BnaA06g32960D, BnaA06g32970D
A06	84	22760001	22770000	10000	BnaA06g34440D
A07	85	3230001	3240000	10000	BnaA07g03570D, BnaA07g03580D
A07	86	3260001	3270000	10000	BnaA07g03610D, BnaA07g03620D
A07	87	5890001	5920000	30000	BnaA07g05600D, BnaA07g05610D
A07	88	5940001	5960000	20000	BnaA07g05630D
A07	89	5980001	5990000	10000	-
A07	90	6530001	6540000	10000	BnaA07g06220D, BnaA07g06230D
A07	91	6570001	6600000	30000	BnaA07g06250D, BnaA07g06260D, BnaA07g06270D
A07	92	6940001	6990000	50000	BnaA07g06650D, BnaA07g06660D, BnaA07g06670D, BnaA07g06680D, BnaA07g06690D
A07	93	7050001	7080000	30000	BnaA07g06750D, BnaA07g06760D, BnaA07g06770D, BnaA07g06780D
A07	94	7100001	7140000	40000	BnaA07g06820D, BnaA07g06830D, BnaA07g06840D, BnaA07g06850D, BnaA07g06860D
A07	95	8720001	8760000	40000	BnaA07g08640D, BnaA07g08650D, BnaA07g08660D, BnaA07g08670D, BnaA07g08680D, BnaA07g08690D, BnaA07g08700D, BnaA07g08710D, BnaA07g08720D, BnaA07g08730D
A07	96	8870001	8910000	40000	BnaA07g08780D, BnaA07g08790D, BnaA07g08800D, BnaA07g08810D, BnaA07g08820D, BnaA07g08830D, BnaA07g08840D, BnaA07g08850D
A07	97	11640001	11690000	50000	BnaA07g12960D, BnaA07g12970D, BnaA07g12980D, BnaA07g12990D, BnaA07g13000D, BnaA07g13010D, BnaA07g13020D, BnaA07g13030D, BnaA07g13040D, BnaA07g13050D
A07	98	12900001	12930000	30000	BnaA07g14690D, BnaA07g14700D, BnaA07g14710D, BnaA07g14720D, BnaA07g14730D
A07	99	19780001	19800000	20000	BnaA07g27180D, BnaA07g27190D, BnaA07g27200D, BnaA07g27210D, BnaA07g27220D
A07	100	22550001	22560000	10000	BnaA07g32640D, BnaA07g32650D
A07	101	23030001	23040000	10000	BnaA07g33650D, BnaA07g33660D, BnaA07g33670D
A07	102	23070001	23090000	20000	BnaA07g33720D, BnaA07g33730D, BnaA07g33740D
A07	103	23140001	23200000	60000	BnaA07g33860D, BnaA07g33870D, BnaA07g33880D, BnaA07g33890D, BnaA07g33900D, BnaA07g33910D, BnaA07g33920D, BnaA07g33930D, BnaA07g33940D, BnaA07g33950D
A07	104	23360001	23400000	40000	BnaA07g34270D, BnaA07g34280D, BnaA07g34290D, BnaA07g34300D, BnaA07g34310D, BnaA07g34320D, BnaA07g34330D, BnaA07g34340D, BnaA07g34350D, BnaA07g34360D, BnaA07g34370D, BnaA07g34380D, BnaA07g34390D, BnaA07g34400D, BnaA07g34410D
A07	105	23540001	23580000	40000	BnaA07g34710D, BnaA07g34720D, BnaA07g34730D, BnaA07g34740D, BnaA07g34750D, BnaA07g34760D, BnaA07g34770D, BnaA07g34780D
A07	106	23590001	23610000	20000	BnaA07g34800D, BnaA07g34810D, BnaA07g34820D, BnaA07g34830D
A08	107	1960001	2020000	60000	BnaA08g02520D, BnaA08g02530D, BnaA08g02540D, BnaA08g02550D, BnaA08g02560D, BnaA08g02570D, BnaA08g02580D
A08	108	2960001	3000000	40000	BnaA08g03650D, BnaA08g03660D, BnaA08g03670D, BnaA08g03680D, BnaA08g03690D
A08	109	3260001	3290000	30000	BnaA08g03940D, BnaA08g03950D, BnaA08g03960D, BnaA08g03970D, BnaA08g03980D, BnaA08g03990D
A08	110	3300001	3360000	60000	BnaA08g04000D, BnaA08g04010D, BnaA08g04020D, BnaA08g04030D, BnaA08g04040D, BnaA08g04050D, BnaA08g04060D, BnaA08g04070D
A08	111	6320001	6430000	110000	BnaA08g06380D, BnaA08g06390D, BnaA08g06400D, BnaA08g06410D, BnaA08g06420D, BnaA08g06430D, BnaA08g06440D, BnaA08g06450D, BnaA08g06460D, BnaA08g06470D, BnaA08g06480D, BnaA08g06490D, BnaA08g06500D, BnaA08g06510D
A08	112	6440001	6500000	60000	BnaA08g06520D, BnaA08g06530D, BnaA08g06540D, BnaA08g06550D, BnaA08g06560D, BnaA08g06570D
A08	113	7010001	7020000	10000	-
A08	114	7040001	7090000	50000	BnaA08g06990D, BnaA08g07000D, BnaA08g07010D, BnaA08g07020D, BnaA08g07030D, BnaA08g07040D
A08	115	7170001	7280000	110000	BnaA08g07170D, BnaA08g07180D, BnaA08g07190D, BnaA08g07200D, BnaA08g07210D, BnaA08g07220D, BnaA08g07230D, BnaA08g07240D, BnaA08g07250D, BnaA08g07260D, BnaA08g07270D
A08	116	7690001	7720000	30000	BnaA08g07810D, BnaA08g07820D, BnaA08g07830D, BnaA08g07840D
A08	117	9900001	9930000	30000	BnaA08g10670D, BnaA08g10680D, BnaA08g10690D, BnaA08g10700D
A08	118	14020001	14050000	30000	BnaA08g17660D, BnaA08g17670D, BnaA08g17680D, BnaA08g17690D, BnaA08g17700D, BnaA08g17710D, BnaA08g17720D, BnaA08g17730D, BnaA08g17740D, BnaA08g17750D
A08	119	18000001	18030000	30000	BnaA08g26720D, BnaA08g26730D, BnaA08g26740D, BnaA08g26750D, BnaA08g26760D, BnaA08g26770D
A09	120	460001	490000	30000	BnaA09g00750D, BnaA09g00760D, BnaA09g00770D
A09	121	11830001	11860000	30000	BnaA09g18900D, BnaA09g18910D, BnaA09g18920D
A09	122	14130001	14160000	30000	BnaA09g21400D, BnaA09g21410D, BnaA09g21420D, BnaA09g21430D
A09	123	14240001	14270000	30000	BnaA09g21580D, BnaA09g21590D, BnaA09g21600D, BnaA09g21610D
A09	124	14620001	14650000	30000	BnaA09g22000D, BnaA09g22010D, BnaA09g22020D
A09	125	15040001	15080000	40000	BnaA09g22500D, BnaA09g22510D, BnaA09g22520D, BnaA09g22530D, BnaA09g22540D
A09	126	16810001	16830000	20000	BnaA09g24120D, BnaA09g24130D, BnaA09g24140D
A09	127	20910001	20930000	20000	BnaA09g27880D, BnaA09g27890D, BnaA09g27900D, BnaA09g27910D
A09	128	31820001	31840000	20000	BnaA09g47180D, BnaA09g47190D
A10	129	3080001	3110000	30000	BnaA10g05380D, BnaA10g05390D, BnaA10g05400D
A10	130	3200001	3240000	40000	BnaA10g05450D, BnaA10g05460D, BnaA10g05470D, BnaA10g05480D
A10	131	3320001	3340000	20000	BnaA10g05540D
A10	132	4540001	4570000	30000	BnaA10g06160D
A10	133	6390001	6410000	20000	BnaA10g07870D, BnaA10g07880D, BnaA10g07890D
A10	134	7650001	7680000	30000	BnaA10g08760D, BnaA10g08770D, BnaA10g08780D
A10	135	12100001	12130000	30000	BnaA10g15720D, BnaA10g15730D, BnaA10g15740D, BnaA10g15750D, BnaA10g15760D
A10	136	13750001	13770000	20000	BnaA10g19240D, BnaA10g19250D, BnaA10g19260D, BnaA10g19270D, BnaA10g19280D, BnaA10g19290D, BnaA10g19300D, BnaA10g19310D
A10	137	14960001	14990000	30000	BnaA10g21990D, BnaA10g22000D, BnaA10g22010D, BnaA10g22020D, BnaA10g22030D, BnaA10g22040D, BnaA10g22050D, BnaA10g22060D
A10	138	15460001	15480000	20000	BnaA10g23400D, BnaA10g23410D
C01	139	170001	220000	50000	BnaC01g00470D, BnaC01g00480D, BnaC01g00490D, BnaC01g00500D, BnaC01g00510D, BnaC01g00520D, BnaC01g00530D, BnaC01g00540D, BnaC01g00550D, BnaC01g00560D, BnaC01g00570D, BnaC01g00580D, BnaC01g00590D
C01	140	290001	370000	80000	BnaC01g00690D, BnaC01g00700D, BnaC01g00710D, BnaC01g00720D, BnaC01g00730D, BnaC01g00740D, BnaC01g00750D, BnaC01g00760D, BnaC01g00770D, BnaC01g00780D, BnaC01g00790D, BnaC01g00800D, BnaC01g00810D, BnaC01g00820D, BnaC01g00830D, BnaC01g00840D, BnaC01g00850D, BnaC01g00860D, BnaC01g00870D
C01	141	7640001	7670000	30000	BnaC01g12130D, BnaC01g12140D, BnaC01g12150D, BnaC01g12160D, BnaC01g12170D, BnaC01g12180D
C01	142	8040001	8090000	50000	BnaC01g12600D, BnaC01g12610D, BnaC01g12620D, BnaC01g12630D, BnaC01g12640D
C01	143	8880001	8910000	30000	BnaC01g13580D, BnaC01g13590D, BnaC01g13600D, BnaC01g13610D, BnaC01g13620D, BnaC01g13630D
C01	144	9640001	9670000	30000	BnaC01g14390D, BnaC01g14400D, BnaC01g14410D
C01	145	11020001	11050000	30000	BnaC01g15960D, BnaC01g15970D, BnaC01g15980D, BnaC01g15990D, BnaC01g16000D
C01	146	11090001	11100000	10000	-
C01	147	13260001	13340000	80000	BnaC01g19140D, BnaC01g19150D, BnaC01g19160D, BnaC01g19170D, BnaC01g19180D, BnaC01g19190D, BnaC01g19200D, BnaC01g19210D, BnaC01g19220D, BnaC01g19230D, BnaC01g19240D, BnaC01g19250D, BnaC01g19260D, BnaC01g19270D, BnaC01g19280D
C01	148	13510001	13540000	30000	BnaC01g19530D, BnaC01g19540D, BnaC01g19550D, BnaC01g19560D
C01	149	13610001	13670000	60000	BnaC01g19610D, BnaC01g19620D, BnaC01g19630D, BnaC01g19640D
C01	150	13980001	14010000	30000	BnaC01g20050D, BnaC01g20060D, BnaC01g20070D, BnaC01g20080D, BnaC01g20090D, BnaC01g20100D, BnaC01g20110D
C01	151	14240001	14290000	50000	BnaC01g20370D, BnaC01g20380D, BnaC01g20390D, BnaC01g20400D, BnaC01g20410D, BnaC01g20420D, BnaC01g20430D, BnaC01g20440D, BnaC01g20450D, BnaC01g20460D
C01	152	14740001	14770000	30000	BnaC01g21070D, BnaC01g21080D, BnaC01g21090D, BnaC01g21100D
C01	153	14800001	14850000	50000	BnaC01g21150D, BnaC01g21160D, BnaC01g21170D, BnaC01g21180D, BnaC01g21190D, BnaC01g21200D, BnaC01g21210D, BnaC01g21220D, BnaC01g21230D, BnaC01g21240D, BnaC01g21250D, BnaC01g21260D, BnaC01g21270D
C01	154	14890001	14920000	30000	BnaC01g21340D, BnaC01g21350D, BnaC01g21360D, BnaC01g21370D, BnaC01g21380D, BnaC01g21390D
C01	155	15300001	15390000	90000	BnaC01g21840D, BnaC01g21850D, BnaC01g21860D, BnaC01g21870D, BnaC01g21880D, BnaC01g21890D, BnaC01g21900D, BnaC01g21910D, BnaC01g21920D, BnaC01g21930D, BnaC01g21940D, BnaC01g21950D
C01	156	15800001	15860000	60000	BnaC01g22370D, BnaC01g22380D, BnaC01g22390D, BnaC01g22400D, BnaC01g22410D
C01	157	18040001	18070000	30000	BnaC01g23900D, BnaC01g23910D
C01	158	18150001	18190000	40000	BnaC01g23950D, BnaC01g23960D, BnaC01g23970D
C01	159	18210001	18240000	30000	BnaC01g23980D, BnaC01g23990D, BnaC01g24000D, BnaC01g24010D
C01	160	19670001	19710000	40000	BnaC01g24570D, BnaC01g24580D, BnaC01g24590D
C01	161	19760001	19790000	30000	BnaC01g24630D, BnaC01g24640D
C01	162	19900001	19930000	30000	BnaC01g24740D, BnaC01g24750D, BnaC01g24760D, BnaC01g24770D, BnaC01g24780D, BnaC01g24790D, BnaC01g24800D, BnaC01g24810D
C01	163	19970001	20020000	50000	BnaC01g24850D, BnaC01g24860D
C01	164	22000001	22030000	30000	BnaC01g25740D, BnaC01g25750D, BnaC01g25760D, BnaC01g25770D, BnaC01g25780D
C01	165	22040001	22070000	30000	BnaC01g25800D, BnaC01g25810D, BnaC01g25820D, BnaC01g25830D, BnaC01g25840D
C01	166	22180001	22210000	30000	BnaC01g25860D, BnaC01g25870D, BnaC01g25880D
C01	167	22230001	22260000	30000	BnaC01g25900D, BnaC01g25910D, BnaC01g25920D, BnaC01g25930D
C01	168	22380001	22410000	30000	BnaC01g26000D, BnaC01g26010D, BnaC01g26020D
C01	169	24200001	24230000	30000	BnaC01g26770D, BnaC01g26780D
C01	170	24240001	24270000	30000	BnaC01g26800D, BnaC01g26810D
C01	171	25220001	25260000	40000	BnaC01g27590D, BnaC01g27600D, BnaC01g27610D, BnaC01g27620D, BnaC01g27630D, BnaC01g27640D
C01	172	25580001	25630000	50000	BnaC01g28010D, BnaC01g28020D, BnaC01g28030D, BnaC01g28040D, BnaC01g28050D, BnaC01g28060D, BnaC01g28070D, BnaC01g28080D, BnaC01g28090D
C01	173	26200001	26230000	30000	BnaC01g28440D, BnaC01g28450D
C01	174	26670001	26700000	30000	BnaC01g28700D, BnaC01g28710D, BnaC01g28720D, BnaC01g28730D
C01	175	30230001	30260000	30000	BnaC01g31400D, BnaC01g31410D, BnaC01g31420D
C02	176	1110001	1120000	10000	BnaC02g02520D, BnaC02g02530D, BnaC02g02540D
C02	177	1670001	1710000	40000	BnaC02g03520D, BnaC02g03530D, BnaC02g03540D, BnaC02g03550D, BnaC02g03560D, BnaC02g03570D, BnaC02g03580D, BnaC02g03590D
C02	178	3160001	3210000	50000	BnaC02g06000D, BnaC02g06010D, BnaC02g06020D, BnaC02g06030D, BnaC02g06040D, BnaC02g06050D, BnaC02g06060D, BnaC02g06070D, BnaC02g06080D, BnaC02g06090D
C02	179	3260001	3290000	30000	BnaC02g06130D, BnaC02g06140D, BnaC02g06150D, BnaC02g06160D
C02	180	5090001	5170000	80000	BnaC02g09190D, BnaC02g09200D, BnaC02g09210D, BnaC02g09220D, BnaC02g09230D, BnaC02g09240D, BnaC02g09250D, BnaC02g09260D, BnaC02g09270D, BnaC02g09280D, BnaC02g09290D, BnaC02g09300D, BnaC02g09310D, BnaC02g09320D, BnaC02g09330D, BnaC02g09340D, BnaC02g09350D, BnaC02g09360D, BnaC02g09370D, BnaC02g09380D, BnaC02g09390D
C02	181	6100001	6130000	30000	BnaC02g10570D, BnaC02g10580D, BnaC02g10590D, BnaC02g10600D, BnaC02g10610D
C02	182	6530001	6540000	10000	-
C02	183	7390001	7420000	30000	BnaC02g11980D, BnaC02g11990D, BnaC02g12000D, BnaC02g12010D, BnaC02g12020D
C02	184	8100001	8130000	30000	BnaC02g12720D, BnaC02g12730D, BnaC02g12740D, BnaC02g12750D, BnaC02g12760D, BnaC02g12770D
C02	185	8520001	8530000	10000	BnaC02g13290D, BnaC02g13300D
C02	186	9100001	9130000	30000	BnaC02g13780D, BnaC02g13790D, BnaC02g13800D
C02	187	10380001	10410000	30000	BnaC02g14870D, BnaC02g14880D, BnaC02g14890D, BnaC02g14900D, BnaC02g14910D
C02	188	13140001	13170000	30000	BnaC02g17540D
C02	189	14510001	14560000	50000	BnaC02g18370D, BnaC02g18380D, BnaC02g18390D, BnaC02g18400D, BnaC02g18410D, BnaC02g18420D, BnaC02g18430D
C02	190	17050001	17080000	30000	BnaC02g20500D, BnaC02g20510D, BnaC02g20520D
C02	191	20080001	20110000	30000	BnaC02g23030D, BnaC02g23040D, BnaC02g23050D, BnaC02g23060D
C02	192	30740001	30760000	20000	BnaC02g29690D
C02	193	39010001	39030000	20000	BnaC02g36040D, BnaC02g36050D, BnaC02g36060D, BnaC02g36070D, BnaC02g36080D, BnaC02g36090D
C02	194	39220001	39250000	30000	BnaC02g36120D, BnaC02g36130D, BnaC02g36140D
C02	195	45770001	45800000	30000	BnaC02g43550D, BnaC02g43560D, BnaC02g43570D, BnaC02g43580D, BnaC02g43590D, BnaC02g43600D, BnaC02g43610D
C02	196	45810001	45850000	40000	BnaC02g43630D, BnaC02g43640D, BnaC02g43650D, BnaC02g43660D, BnaC02g43670D, BnaC02g43680D, BnaC02g43690D, BnaC02g43700D, BnaC02g43710D
C03	197	1070001	1100000	30000	BnaC03g02240D, BnaC03g02250D, BnaC03g02260D, BnaC03g02270D, BnaC03g02280D, BnaC03g02290D, BnaC03g02300D
C03	198	1670001	1700000	30000	BnaC03g03420D, BnaC03g03430D, BnaC03g03440D, BnaC03g03450D, BnaC03g03460D
C03	199	4190001	4220000	30000	BnaC03g08880D, BnaC03g08890D
C03	200	5180001	5250000	70000	BnaC03g10780D, BnaC03g10790D, BnaC03g10800D, BnaC03g10810D, BnaC03g10820D, BnaC03g10830D, BnaC03g10840D, BnaC03g10850D, BnaC03g10860D
C03	201	5270001	5330000	60000	BnaC03g10920D, BnaC03g10930D, BnaC03g10940D, BnaC03g10950D, BnaC03g10960D, BnaC03g10970D, BnaC03g10980D, BnaC03g10990D
C03	202	5350001	5410000	60000	BnaC03g11010D, BnaC03g11020D, BnaC03g11030D, BnaC03g11040D, BnaC03g11050D, BnaC03g11060D, BnaC03g11070D, BnaC03g11080D, BnaC03g11090D, BnaC03g11100D
C03	203	8970001	9000000	30000	BnaC03g17560D, BnaC03g17570D, BnaC03g17580D, BnaC03g17590D, BnaC03g17600D, BnaC03g17610D
C03	204	9210001	9310000	100000	BnaC03g17970D, BnaC03g17980D, BnaC03g17990D, BnaC03g18000D, BnaC03g18010D, BnaC03g18020D, BnaC03g18030D, BnaC03g18040D, BnaC03g18050D, BnaC03g18060D, BnaC03g18070D, BnaC03g18080D, BnaC03g18090D, BnaC03g18100D, BnaC03g18110D, BnaC03g18120D, BnaC03g18130D, BnaC03g18140D, BnaC03g18150D, BnaC03g18160D, BnaC03g18170D, BnaC03g18180D
C03	205	9610001	9640000	30000	BnaC03g18750D, BnaC03g18760D, BnaC03g18770D, BnaC03g18780D, BnaC03g18790D, BnaC03g18800D, BnaC03g18810D, BnaC03g18820D
C03	206	9850001	9910000	60000	BnaC03g19020D, BnaC03g19030D, BnaC03g19040D, BnaC03g19050D, BnaC03g19060D, BnaC03g19070D, BnaC03g19080D, BnaC03g19090D, BnaC03g19100D, BnaC03g19110D, BnaC03g19120D, BnaC03g19130D
C03	207	9950001	9960000	10000	BnaC03g19210D
C03	208	9990001	10030000	40000	BnaC03g19260D, BnaC03g19270D, BnaC03g19280D, BnaC03g19290D, BnaC03g19300D, BnaC03g19310D
C03	209	10590001	10600000	10000	BnaC03g20230D
C03	210	10920001	10950000	30000	BnaC03g20580D, BnaC03g20590D, BnaC03g20600D, BnaC03g20610D, BnaC03g20620D, BnaC03g20630D, BnaC03g20640D
C03	211	10960001	11000000	40000	BnaC03g20650D, BnaC03g20660D, BnaC03g20670D, BnaC03g20680D
C03	212	11040001	11070000	30000	BnaC03g20730D, BnaC03g20740D, BnaC03g20750D, BnaC03g20760D, BnaC03g20770D, BnaC03g20780D, BnaC03g20790D
C03	213	11110001	11140000	30000	BnaC03g20860D, BnaC03g20870D, BnaC03g20880D, BnaC03g20890D
C03	214	11150001	11180000	30000	BnaC03g20900D, BnaC03g20910D, BnaC03g20920D, BnaC03g20930D
C03	215	11230001	11270000	40000	BnaC03g20980D, BnaC03g20990D, BnaC03g21000D, BnaC03g21010D, BnaC03g21020D, BnaC03g21030D, BnaC03g21040D
C03	216	11330001	11360000	30000	BnaC03g21090D, BnaC03g21100D, BnaC03g21110D, BnaC03g21120D, BnaC03g21130D
C03	217	11720001	11770000	50000	BnaC03g21700D, BnaC03g21710D, BnaC03g21720D, BnaC03g21730D, BnaC03g21740D, BnaC03g21750D, BnaC03g21760D
C03	218	11830001	11860000	30000	BnaC03g21800D, BnaC03g21810D, BnaC03g21820D, BnaC03g21830D, BnaC03g21840D
C03	219	13090001	13130000	40000	BnaC03g23480D, BnaC03g23490D, BnaC03g23500D, BnaC03g23510D, BnaC03g23520D, BnaC03g23530D, BnaC03g23540D
C03	220	13170001	13200000	30000	BnaC03g23610D, BnaC03g23620D, BnaC03g23630D, BnaC03g23640D, BnaC03g23650D, BnaC03g23660D
C03	221	13960001	13980000	20000	BnaC03g24840D, BnaC03g24850D, BnaC03g24860D, BnaC03g24870D, BnaC03g24880D, BnaC03g24890D
C03	222	14330001	14360000	30000	BnaC03g25500D, BnaC03g25510D, BnaC03g25520D, BnaC03g25530D, BnaC03g25540D, BnaC03g25550D, BnaC03g25560D, BnaC03g25570D, BnaC03g25580D, BnaC03g25590D
C03	223	15520001	15580000	60000	BnaC03g26990D, BnaC03g27000D, BnaC03g27010D, BnaC03g27020D, BnaC03g27030D, BnaC03g27040D, BnaC03g27050D, BnaC03g27060D
C03	224	17360001	17420000	60000	BnaC03g29160D, BnaC03g29170D, BnaC03g29180D, BnaC03g29190D, BnaC03g29200D, BnaC03g29210D, BnaC03g29220D, BnaC03g29230D, BnaC03g29240D, BnaC03g29250D, BnaC03g29260D
C03	225	21650001	21680000	30000	BnaC03g35670D, BnaC03g35680D, BnaC03g35690D, BnaC03g35700D, BnaC03g35710D, BnaC03g35720D
C03	226	23410001	23460000	50000	BnaC03g38160D, BnaC03g38170D, BnaC03g38180D, BnaC03g38190D, BnaC03g38200D, BnaC03g38210D, BnaC03g38220D, BnaC03g38230D, BnaC03g38240D, BnaC03g38250D
C03	227	29180001	29210000	30000	BnaC03g44100D, BnaC03g44110D, BnaC03g44120D
C03	228	30030001	30060000	30000	BnaC03g44950D, BnaC03g44960D, BnaC03g44970D, BnaC03g44980D, BnaC03g44990D, BnaC03g45000D
C03	229	35890001	35920000	30000	BnaC03g51340D, BnaC03g51350D, BnaC03g51360D, BnaC03g51370D
C03	230	37020001	37060000	40000	BnaC03g52230D, BnaC03g52240D, BnaC03g52250D
C03	231	44900001	44930000	30000	BnaC03g55810D, BnaC03g55820D, BnaC03g55830D, BnaC03g55840D, BnaC03g55850D
C03	232	46210001	46240000	30000	BnaC03g57020D, BnaC03g57030D, BnaC03g57040D, BnaC03g57050D
C03	233	46350001	46450000	100000	BnaC03g57100D, BnaC03g57110D, BnaC03g57120D, BnaC03g57130D, BnaC03g57140D, BnaC03g57150D, BnaC03g57160D, BnaC03g57170D, BnaC03g57180D
C03	234	49100001	49130000	30000	BnaC03g59870D, BnaC03g59880D, BnaC03g59890D, BnaC03g59900D
C03	235	49140001	49220000	80000	BnaC03g59920D, BnaC03g59930D, BnaC03g59940D, BnaC03g59950D, BnaC03g59960D, BnaC03g59970D, BnaC03g59980D, BnaC03g59990D, BnaC03g60000D
C03	236	51450001	51500000	50000	BnaC03g62220D, BnaC03g62230D, BnaC03g62240D, BnaC03g62250D, BnaC03g62260D, BnaC03g62270D, BnaC03g62280D, BnaC03g62290D, BnaC03g62300D, BnaC03g62310D
C03	237	51750001	51780000	30000	BnaC03g62630D, BnaC03g62640D, BnaC03g62650D
C03	238	52650001	52670000	20000	BnaC03g63270D, BnaC03g63280D
C03	239	52830001	52860000	30000	BnaC03g63400D, BnaC03g63410D, BnaC03g63420D, BnaC03g63430D
C03	240	53560001	53590000	30000	BnaC03g64120D, BnaC03g64130D, BnaC03g64140D, BnaC03g64150D
C03	241	57580001	57650000	70000	BnaC03g67970D, BnaC03g67980D, BnaC03g67990D, BnaC03g68000D, BnaC03g68010D, BnaC03g68020D, BnaC03g68030D
C03	242	57840001	57880000	40000	BnaC03g68240D, BnaC03g68250D, BnaC03g68260D
C03	243	58480001	58530000	50000	BnaC03g68760D, BnaC03g68770D, BnaC03g68780D, BnaC03g68790D, BnaC03g68800D, BnaC03g68810D, BnaC03g68820D
C03	244	58960001	58990000	30000	BnaC03g69240D, BnaC03g69250D, BnaC03g69260D, BnaC03g69270D
C03	245	59070001	59100000	30000	BnaC03g69370D, BnaC03g69380D
C03	246	59350001	59380000	30000	BnaC03g69530D, BnaC03g69540D
C04	247	2790001	2800000	10000	BnaC04g03790D
C04	248	3610001	3660000	50000	BnaC04g05050D, BnaC04g05060D, BnaC04g05070D, BnaC04g05080D, BnaC04g05090D, BnaC04g05100D, BnaC04g05110D, BnaC04g05120D, BnaC04g05130D, BnaC04g05140D, BnaC04g05150D, BnaC04g05160D, BnaC04g05170D
C04	249	3740001	3770000	30000	BnaC04g05280D, BnaC04g05290D, BnaC04g05300D, BnaC04g05310D, BnaC04g05320D, BnaC04g05330D, BnaC04g05340D
C04	250	5070001	5090000	20000	BnaC04g06950D, BnaC04g06960D, BnaC04g06970D
C04	251	6590001	6630000	40000	BnaC04g08810D, BnaC04g08820D, BnaC04g08830D, BnaC04g08840D, BnaC04g08850D
C04	252	6660001	6700000	40000	BnaC04g08880D, BnaC04g08890D, BnaC04g08900D, BnaC04g08910D, BnaC04g08920D, BnaC04g08930D, BnaC04g08940D
C04	253	6750001	6770000	20000	BnaC04g09000D, BnaC04g09010D, BnaC04g09020D
C04	254	7420001	7450000	30000	BnaC04g09800D, BnaC04g09810D, BnaC04g09820D, BnaC04g09830D, BnaC04g09840D, BnaC04g09850D, BnaC04g09860D
C04	255	11240001	11270000	30000	BnaC04g13870D, BnaC04g13880D, BnaC04g13890D
C04	256	11660001	11700000	40000	BnaC04g14330D, BnaC04g14340D, BnaC04g14350D, BnaC04g14360D, BnaC04g14370D
C04	257	14340001	14370000	30000	BnaC04g16320D
C04	258	14440001	14470000	30000	BnaC04g16410D, BnaC04g16420D
C04	259	14480001	14510000	30000	BnaC04g16450D
C04	260	14540001	14550000	10000	-
C04	261	14970001	14990000	20000	BnaC04g17000D
C04	262	15060001	15090000	30000	BnaC04g17070D, BnaC04g17080D, BnaC04g17090D, BnaC04g17100D
C04	263	15200001	15210000	10000	-
C04	264	15250001	15290000	40000	BnaC04g17210D, BnaC04g17220D
C04	265	22710001	22810000	100000	BnaC04g21710D, BnaC04g21720D, BnaC04g21730D, BnaC04g21740D, BnaC04g21750D, BnaC04g21760D
C04	266	23070001	23110000	40000	BnaC04g21940D, BnaC04g21950D, BnaC04g21960D, BnaC04g21970D
C04	267	24580001	24620000	40000	BnaC04g23490D, BnaC04g23500D, BnaC04g23510D, BnaC04g23520D, BnaC04g23530D, BnaC04g23540D, BnaC04g23550D
C04	268	25010001	25020000	10000	BnaC04g23950D
C04	269	25070001	25100000	30000	BnaC04g24040D, BnaC04g24050D
C04	270	25690001	25710000	20000	BnaC04g24800D, BnaC04g24810D, BnaC04g24820D
C04	271	25750001	25780000	30000	BnaC04g24880D, BnaC04g24890D, BnaC04g24900D, BnaC04g24910D, BnaC04g24920D, BnaC04g24930D
C04	272	29640001	29670000	30000	BnaC04g28200D, BnaC04g28210D
C04	273	30650001	30680000	30000	BnaC04g29190D, BnaC04g29200D
C04	274	31260001	31300000	40000	BnaC04g29680D, BnaC04g29690D, BnaC04g29700D, BnaC04g29710D, BnaC04g29720D
C04	275	36060001	36090000	30000	BnaC04g34460D, BnaC04g34470D, BnaC04g34480D, BnaC04g34490D
C04	276	37780001	37910000	130000	BnaC04g36240D, BnaC04g36250D, BnaC04g36260D, BnaC04g36270D, BnaC04g36280D, BnaC04g36290D, BnaC04g36300D, BnaC04g36310D, BnaC04g36320D, BnaC04g36330D, BnaC04g36340D, BnaC04g36350D, BnaC04g36360D, BnaC04g36370D, BnaC04g36380D, BnaC04g36390D, BnaC04g36400D, BnaC04g36410D
C04	277	40330001	40390000	60000	BnaC04g39360D, BnaC04g39370D, BnaC04g39380D, BnaC04g39390D
C04	278	40850001	40880000	30000	BnaC04g39860D, BnaC04g39870D
C04	279	41090001	41120000	30000	BnaC04g40090D
C04	280	41160001	41190000	30000	BnaC04g40150D, BnaC04g40160D, BnaC04g40170D
C04	281	45640001	45670000	30000	BnaC04g46150D, BnaC04g46160D, BnaC04g46170D, BnaC04g46180D, BnaC04g46190D, BnaC04g46200D, BnaC04g46210D
C05	282	1630001	1660000	30000	BnaC05g03360D, BnaC05g03370D, BnaC05g03380D, BnaC05g03390D, BnaC05g03400D, BnaC05g03410D, BnaC05g03420D, BnaC05g03430D
C05	283	6290001	6340000	50000	BnaC05g10860D, BnaC05g10870D, BnaC05g10880D, BnaC05g10890D, BnaC05g10900D, BnaC05g10910D, BnaC05g10920D, BnaC05g10930D, BnaC05g10940D
C05	284	7790001	7860000	70000	BnaC05g13490D, BnaC05g13500D, BnaC05g13510D, BnaC05g13520D, BnaC05g13530D, BnaC05g13540D, BnaC05g13550D, BnaC05g13560D, BnaC05g13570D, BnaC05g13580D, BnaC05g13590D, BnaC05g13600D
C05	285	7940001	7970000	30000	BnaC05g13760D, BnaC05g13770D, BnaC05g13780D, BnaC05g13790D
C05	286	8000001	8030000	30000	BnaC05g13880D, BnaC05g13890D, BnaC05g13900D, BnaC05g13910D, BnaC05g13920D, BnaC05g13930D
C05	287	8070001	8160000	90000	BnaC05g13940D, BnaC05g13950D, BnaC05g13960D, BnaC05g13970D, BnaC05g13980D, BnaC05g13990D, BnaC05g14000D, BnaC05g14010D, BnaC05g14020D, BnaC05g14030D, BnaC05g14040D, BnaC05g14050D, BnaC05g14060D, BnaC05g14070D, BnaC05g14080D, BnaC05g14090D
C05	288	8210001	8260000	50000	BnaC05g14110D, BnaC05g14120D, BnaC05g14130D, BnaC05g14140D, BnaC05g14150D, BnaC05g14160D, BnaC05g14170D
C05	289	8300001	8350000	50000	BnaC05g14270D, BnaC05g14280D, BnaC05g14290D, BnaC05g14300D, BnaC05g14310D, BnaC05g14320D, BnaC05g14330D
C05	290	10240001	10270000	30000	BnaC05g16450D, BnaC05g16460D, BnaC05g16470D, BnaC05g16480D, BnaC05g16490D
C05	291	10500001	10530000	30000	BnaC05g16700D, BnaC05g16710D, BnaC05g16720D, BnaC05g16730D, BnaC05g16740D, BnaC05g16750D, BnaC05g16760D
C05	292	10590001	10700000	110000	BnaC05g16830D, BnaC05g16840D, BnaC05g16850D, BnaC05g16860D, BnaC05g16870D, BnaC05g16880D, BnaC05g16890D, BnaC05g16900D, BnaC05g16910D, BnaC05g16920D, BnaC05g16930D, BnaC05g16940D, BnaC05g16950D, BnaC05g16960D, BnaC05g16970D, BnaC05g16980D, BnaC05g16990D, BnaC05g17000D, BnaC05g17010D, BnaC05g17020D, BnaC05g17030D
C05	293	12210001	12250000	40000	BnaC05g18480D, BnaC05g18490D, BnaC05g18500D
C05	294	12430001	12470000	40000	BnaC05g18760D, BnaC05g18770D, BnaC05g18780D, BnaC05g18790D, BnaC05g18800D, BnaC05g18810D, BnaC05g18820D
C05	295	18300001	18330000	30000	BnaC05g24110D
C05	296	20440001	20470000	30000	BnaC05g25450D, BnaC05g25460D, BnaC05g25470D, BnaC05g25480D, BnaC05g25490D
C05	297	20730001	20760000	30000	BnaC05g25580D, BnaC05g25590D
C05	298	20770001	20800000	30000	BnaC05g25600D, BnaC05g25610D
C05	299	24710001	24760000	50000	BnaC05g27530D, BnaC05g27540D, BnaC05g27550D, BnaC05g27560D, BnaC05g27570D, BnaC05g27580D
C05	300	26780001	26810000	30000	BnaC05g28550D, BnaC05g28560D, BnaC05g28570D, BnaC05g28580D, BnaC05g28590D
C05	301	31490001	31520000	30000	BnaC05g32070D
C05	302	33630001	33660000	30000	BnaC05g34170D, BnaC05g34180D, BnaC05g34190D, BnaC05g34200D, BnaC05g34210D, BnaC05g34220D
C05	303	34620001	34680000	60000	BnaC05g35320D, BnaC05g35330D, BnaC05g35340D, BnaC05g35350D, BnaC05g35360D, BnaC05g35370D, BnaC05g35380D, BnaC05g35390D, BnaC05g35400D, BnaC05g35410D
C05	304	34980001	35010000	30000	BnaC05g35650D, BnaC05g35660D, BnaC05g35670D, BnaC05g35680D, BnaC05g35690D
C05	305	36260001	36270000	10000	BnaC05g37140D
C05	306	37870001	37900000	30000	BnaC05g39330D, BnaC05g39340D, BnaC05g39350D, BnaC05g39360D, BnaC05g39370D
C05	307	38030001	38040000	10000	-
C05	308	41520001	41580000	60000	BnaC05g45660D, BnaC05g45670D, BnaC05g45680D, BnaC05g45690D, BnaC05g45700D, BnaC05g45710D, BnaC05g45720D, BnaC05g45730D, BnaC05g45740D, BnaC05g45750D, BnaC05g45760D, BnaC05g45770D, BnaC05g45780D, BnaC05g45790D, BnaC05g45800D, BnaC05g45810D
C05	309	41610001	41650000	40000	BnaC05g45870D, BnaC05g45880D, BnaC05g45890D, BnaC05g45900D, BnaC05g45910D, BnaC05g45920D, BnaC05g45930D, BnaC05g45940D, BnaC05g45950D, BnaC05g45960D
C06	310	6570001	6650000	80000	BnaC06g06050D, BnaC06g06060D, BnaC06g06070D, BnaC06g06080D, BnaC06g06090D, BnaC06g06100D, BnaC06g06110D, BnaC06g06120D, BnaC06g06130D, BnaC06g06140D, BnaC06g06150D, BnaC06g06160D, BnaC06g06170D
C06	311	6770001	6800000	30000	BnaC06g06220D, BnaC06g06230D, BnaC06g06240D, BnaC06g06250D, BnaC06g06260D
C06	312	17520001	17550000	30000	BnaC06g14770D, BnaC06g14780D, BnaC06g14790D, BnaC06g14800D, BnaC06g14810D, BnaC06g14820D
C06	313	19810001	19840000	30000	BnaC06g17100D
C06	314	24320001	24350000	30000	BnaC06g22290D, BnaC06g22300D, BnaC06g22310D, BnaC06g22320D
C06	315	24990001	25050000	60000	BnaC06g23050D, BnaC06g23060D, BnaC06g23070D, BnaC06g23080D, BnaC06g23090D, BnaC06g23100D, BnaC06g23110D, BnaC06g23120D, BnaC06g23130D, BnaC06g23140D, BnaC06g23150D, BnaC06g23160D, BnaC06g23170D, BnaC06g23180D, BnaC06g23190D, BnaC06g23200D
C06	316	26100001	26130000	30000	BnaC06g24290D, BnaC06g24300D, BnaC06g24310D, BnaC06g24320D, BnaC06g24330D, BnaC06g24340D
C06	317	26470001	26500000	30000	BnaC06g24790D, BnaC06g24800D, BnaC06g24810D, BnaC06g24820D, BnaC06g24830D, BnaC06g24840D, BnaC06g24850D, BnaC06g24860D
C06	318	28410001	28480000	70000	BnaC06g26860D, BnaC06g26870D, BnaC06g26880D, BnaC06g26890D, BnaC06g26900D, BnaC06g26910D, BnaC06g26920D, BnaC06g26930D, BnaC06g26940D, BnaC06g26950D, BnaC06g26960D, BnaC06g26970D, BnaC06g26980D
C06	319	28710001	28740000	30000	BnaC06g27320D, BnaC06g27330D, BnaC06g27340D, BnaC06g27350D, BnaC06g27360D, BnaC06g27370D, BnaC06g27380D, BnaC06g27390D
C06	320	34710001	34750000	40000	BnaC06g36070D, BnaC06g36080D, BnaC06g36090D, BnaC06g36100D, BnaC06g36110D, BnaC06g36120D, BnaC06g36130D
C06	321	34770001	34810000	40000	BnaC06g36160D, BnaC06g36170D, BnaC06g36180D, BnaC06g36190D, BnaC06g36200D, BnaC06g36210D, BnaC06g36220D
C07	322	1800001	1830000	30000	BnaC07g01170D, BnaC07g01180D, BnaC07g01190D, BnaC07g01200D
C07	323	5530001	5560000	30000	BnaC07g03990D, BnaC07g04000D
C07	324	5570001	5600000	30000	-
C07	325	6250001	6280000	30000	BnaC07g04250D, BnaC07g04260D, BnaC07g04270D, BnaC07g04280D, BnaC07g04290D
C07	326	8160001	8170000	10000	BnaC07g05110D, BnaC07g05120D
C07	327	8390001	8420000	30000	BnaC07g05320D
C07	328	8430001	8450000	20000	-
C07	329	9130001	9160000	30000	BnaC07g05690D, BnaC07g05700D, BnaC07g05710D, BnaC07g05720D
C07	330	12770001	12830000	60000	BnaC07g07930D, BnaC07g07940D, BnaC07g07950D, BnaC07g07960D, BnaC07g07970D
C07	331	12890001	12910000	20000	BnaC07g08000D, BnaC07g08010D
C07	332	14060001	14090000	30000	BnaC07g08900D, BnaC07g08910D
C07	333	17380001	17410000	30000	BnaC07g11950D, BnaC07g11960D, BnaC07g11970D
C07	334	17860001	17880000	20000	BnaC07g12340D, BnaC07g12350D
C07	335	18630001	18670000	40000	BnaC07g13140D, BnaC07g13150D, BnaC07g13160D, BnaC07g13170D, BnaC07g13180D, BnaC07g13190D
C07	336	22080001	22140000	60000	BnaC07g16060D, BnaC07g16070D, BnaC07g16080D, BnaC07g16090D, BnaC07g16100D, BnaC07g16110D, BnaC07g16120D, BnaC07g16130D, BnaC07g16140D, BnaC07g16150D
C07	337	22160001	22200000	40000	BnaC07g16180D, BnaC07g16190D, BnaC07g16200D, BnaC07g16210D, BnaC07g16220D, BnaC07g16230D, BnaC07g16240D, BnaC07g16250D
C07	338	22680001	22720000	40000	BnaC07g16680D, BnaC07g16690D, BnaC07g16700D, BnaC07g16710D, BnaC07g16720D, BnaC07g16730D, BnaC07g16740D
C07	339	22850001	22910000	60000	BnaC07g16820D, BnaC07g16830D, BnaC07g16840D, BnaC07g16850D, BnaC07g16860D, BnaC07g16870D
C07	340	26570001	26600000	30000	BnaC07g19820D, BnaC07g19830D, BnaC07g19840D, BnaC07g19850D
C07	341	26900001	26960000	60000	BnaC07g20170D, BnaC07g20180D, BnaC07g20190D, BnaC07g20200D, BnaC07g20210D, BnaC07g20220D, BnaC07g20230D, BnaC07g20240D, BnaC07g20250D
C07	342	27120001	27160000	40000	BnaC07g20550D, BnaC07g20560D, BnaC07g20570D, BnaC07g20580D, BnaC07g20590D, BnaC07g20600D
C07	343	31450001	31460000	10000	BnaC07g25300D
C07	344	32150001	32170000	20000	BnaC07g26130D, BnaC07g26140D
C07	345	32180001	32220000	40000	BnaC07g26170D, BnaC07g26180D, BnaC07g26190D, BnaC07g26200D, BnaC07g26210D, BnaC07g26220D, BnaC07g26230D
C07	346	32620001	32670000	50000	BnaC07g26960D, BnaC07g26970D, BnaC07g26980D, BnaC07g26990D, BnaC07g27000D, BnaC07g27010D, BnaC07g27020D, BnaC07g27030D
C07	347	33440001	33480000	40000	BnaC07g28230D, BnaC07g28240D, BnaC07g28250D, BnaC07g28260D, BnaC07g28270D, BnaC07g28280D, BnaC07g28290D, BnaC07g28300D
C07	348	34170001	34200000	30000	BnaC07g29400D, BnaC07g29410D, BnaC07g29420D, BnaC07g29430D, BnaC07g29440D, BnaC07g29450D
C07	349	36310001	36320000	10000	-
C07	350	36330001	36410000	80000	BnaC07g32930D, BnaC07g32940D, BnaC07g32950D, BnaC07g32960D, BnaC07g32970D, BnaC07g32980D, BnaC07g32990D, BnaC07g33000D, BnaC07g33010D, BnaC07g33020D, BnaC07g33030D, BnaC07g33040D, BnaC07g33050D, BnaC07g33060D, BnaC07g33070D
C07	351	36550001	36610000	60000	BnaC07g33260D, BnaC07g33270D, BnaC07g33280D, BnaC07g33290D, BnaC07g33300D, BnaC07g33310D, BnaC07g33320D, BnaC07g33330D, BnaC07g33340D, BnaC07g33350D
C07	352	36620001	36630000	10000	-
C07	353	36640001	36710000	70000	BnaC07g33380D, BnaC07g33390D, BnaC07g33400D, BnaC07g33410D, BnaC07g33420D, BnaC07g33430D, BnaC07g33440D, BnaC07g33450D, BnaC07g33460D, BnaC07g33470D, BnaC07g33480D, BnaC07g33490D
C07	354	36720001	36830000	110000	BnaC07g33540D, BnaC07g33550D, BnaC07g33560D, BnaC07g33570D, BnaC07g33580D, BnaC07g33590D, BnaC07g33600D, BnaC07g33610D, BnaC07g33620D, BnaC07g33630D, BnaC07g33640D, BnaC07g33650D, BnaC07g33660D, BnaC07g33670D, BnaC07g33680D, BnaC07g33690D, BnaC07g33700D, BnaC07g33710D, BnaC07g33720D, BnaC07g33730D, BnaC07g33740D, BnaC07g33750D, BnaC07g33760D, BnaC07g33770D, BnaC07g33780D, BnaC07g33790D, BnaC07g33…
C07	355	37410001	37450000	40000	BnaC07g34840D, BnaC07g34850D, BnaC07g34860D, BnaC07g34870D, BnaC07g34880D, BnaC07g34890D, BnaC07g34900D
C07	356	37460001	37490000	30000	BnaC07g34940D, BnaC07g34950D, BnaC07g34960D, BnaC07g34970D, BnaC07g34980D
C07	357	37570001	37610000	40000	BnaC07g35040D, BnaC07g35050D, BnaC07g35060D, BnaC07g35070D, BnaC07g35080D, BnaC07g35090D, BnaC07g35100D
C07	358	38450001	38480000	30000	BnaC07g36310D, BnaC07g36320D, BnaC07g36330D
C07	359	38490001	38530000	40000	BnaC07g36340D, BnaC07g36350D, BnaC07g36360D, BnaC07g36370D, BnaC07g36380D, BnaC07g36390D, BnaC07g36400D, BnaC07g36410D
C07	360	38700001	38750000	50000	BnaC07g36760D, BnaC07g36770D, BnaC07g36780D, BnaC07g36790D, BnaC07g36800D, BnaC07g36810D
C07	361	38770001	38820000	50000	BnaC07g36870D, BnaC07g36880D, BnaC07g36890D, BnaC07g36900D, BnaC07g36910D, BnaC07g36920D, BnaC07g36930D, BnaC07g36940D, BnaC07g36950D
C07	362	38850001	38880000	30000	BnaC07g36990D, BnaC07g37000D
C07	363	39590001	39630000	40000	BnaC07g38210D, BnaC07g38220D, BnaC07g38230D, BnaC07g38240D, BnaC07g38250D, BnaC07g38260D
C07	364	39750001	39780000	30000	BnaC07g38420D, BnaC07g38430D
C07	365	40070001	40110000	40000	BnaC07g38900D, BnaC07g38910D, BnaC07g38920D, BnaC07g38930D, BnaC07g38940D, BnaC07g38950D, BnaC07g38960D, BnaC07g38970D, BnaC07g38980D, BnaC07g38990D
C07	366	40120001	40130000	10000	BnaC07g39020D
C07	367	42420001	42450000	30000	BnaC07g43280D, BnaC07g43290D, BnaC07g43300D, BnaC07g43310D
C07	368	42470001	42500000	30000	BnaC07g43330D, BnaC07g43340D, BnaC07g43350D, BnaC07g43360D, BnaC07g43370D, BnaC07g43380D, BnaC07g43390D
C07	369	42510001	42520000	10000	BnaC07g43440D, BnaC07g43450D, BnaC07g43460D, BnaC07g43470D
C08	370	960001	990000	30000	BnaC08g01280D, BnaC08g01290D
C08	371	3810001	3820000	10000	-
C08	372	3860001	3890000	30000	BnaC08g03810D, BnaC08g03820D, BnaC08g03830D, BnaC08g03840D
C08	373	5220001	5260000	40000	BnaC08g04590D, BnaC08g04600D, BnaC08g04610D, BnaC08g04620D, BnaC08g04630D
C08	374	5710001	5730000	20000	BnaC08g04890D, BnaC08g04900D
C08	375	7780001	7820000	40000	BnaC08g05610D, BnaC08g05620D, BnaC08g05630D, BnaC08g05640D, BnaC08g05650D
C08	376	9420001	9450000	30000	BnaC08g06810D, BnaC08g06820D, BnaC08g06830D, BnaC08g06840D
C08	377	9640001	9680000	40000	-
C08	378	11950001	11970000	20000	BnaC08g08050D, BnaC08g08060D
C08	379	13610001	13680000	70000	BnaC08g09000D, BnaC08g09010D, BnaC08g09020D, BnaC08g09030D, BnaC08g09040D, BnaC08g09050D, BnaC08g09060D, BnaC08g09070D, BnaC08g09080D, BnaC08g09090D
C08	380	19000001	19040000	40000	BnaC08g14050D, BnaC08g14060D, BnaC08g14070D, BnaC08g14080D, BnaC08g14090D, BnaC08g14100D, BnaC08g14110D, BnaC08g14120D, BnaC08g14130D, BnaC08g14140D
C08	381	20880001	20910000	30000	BnaC08g17270D, BnaC08g17280D, BnaC08g17290D, BnaC08g17300D, BnaC08g17310D
C08	382	27690001	27740000	50000	BnaC08g26220D, BnaC08g26230D, BnaC08g26240D, BnaC08g26250D, BnaC08g26260D, BnaC08g26270D
C08	383	27750001	27780000	30000	BnaC08g26290D, BnaC08g26300D, BnaC08g26310D, BnaC08g26320D, BnaC08g26330D, BnaC08g26340D
C08	384	28130001	28160000	30000	BnaC08g26920D, BnaC08g26930D, BnaC08g26940D, BnaC08g26950D, BnaC08g26960D, BnaC08g26970D
C08	385	28180001	28210000	30000	BnaC08g26990D, BnaC08g27000D, BnaC08g27010D, BnaC08g27020D, BnaC08g27030D
C08	386	29510001	29540000	30000	BnaC08g29160D, BnaC08g29170D, BnaC08g29180D, BnaC08g29190D, BnaC08g29200D
C08	387	30250001	30280000	30000	BnaC08g30450D, BnaC08g30460D, BnaC08g30470D, BnaC08g30480D, BnaC08g30490D, BnaC08g30500D, BnaC08g30510D, BnaC08g30520D, BnaC08g30530D
C08	388	31350001	31400000	50000	BnaC08g32400D, BnaC08g32410D, BnaC08g32420D, BnaC08g32430D, BnaC08g32440D, BnaC08g32450D, BnaC08g32460D
C08	389	31990001	32080000	90000	BnaC08g33550D, BnaC08g33560D, BnaC08g33570D, BnaC08g33580D, BnaC08g33590D, BnaC08g33600D, BnaC08g33610D, BnaC08g33620D, BnaC08g33630D, BnaC08g33640D, BnaC08g33650D, BnaC08g33660D, BnaC08g33670D, BnaC08g33680D
C08	390	32690001	32820000	130000	BnaC08g34570D, BnaC08g34580D, BnaC08g34590D, BnaC08g34600D, BnaC08g34610D, BnaC08g34620D, BnaC08g34630D, BnaC08g34640D, BnaC08g34650D, BnaC08g34660D, BnaC08g34670D, BnaC08g34680D, BnaC08g34690D, BnaC08g34700D, BnaC08g34710D, BnaC08g34720D, BnaC08g34730D, BnaC08g34740D, BnaC08g34750D, BnaC08g34760D, BnaC08g34770D, BnaC08g34780D, BnaC08g34790D, BnaC08g34800D
C08	391	35680001	35710000	30000	BnaC08g40490D, BnaC08g40500D, BnaC08g40510D
C08	392	36030001	36070000	40000	BnaC08g41340D, BnaC08g41350D, BnaC08g41360D, BnaC08g41370D, BnaC08g41380D, BnaC08g41390D, BnaC08g41400D, BnaC08g41410D, BnaC08g41420D, BnaC08g41430D
C09	393	5510001	5550000	40000	BnaC09g08640D, BnaC09g08650D, BnaC09g08660D, BnaC09g08670D, BnaC09g08680D, BnaC09g08690D
C09	394	8240001	8270000	30000	BnaC09g11740D, BnaC09g11750D, BnaC09g11760D, BnaC09g11770D, BnaC09g11780D, BnaC09g11790D
C09	395	14080001	14110000	30000	BnaC09g17310D, BnaC09g17320D, BnaC09g17330D, BnaC09g17340D
C09	396	14170001	14220000	50000	BnaC09g17430D, BnaC09g17440D, BnaC09g17450D, BnaC09g17460D, BnaC09g17470D, BnaC09g17480D
C09	397	14400001	14490000	90000	BnaC09g17620D, BnaC09g17630D, BnaC09g17640D, BnaC09g17650D, BnaC09g17660D, BnaC09g17670D, BnaC09g17680D, BnaC09g17690D, BnaC09g17700D, BnaC09g17710D, BnaC09g17720D, BnaC09g17730D, BnaC09g17740D, BnaC09g17750D, BnaC09g17760D, BnaC09g17770D, BnaC09g17780D, BnaC09g17790D, BnaC09g17800D
C09	398	17040001	17070000	30000	BnaC09g19940D
C09	399	18450001	18490000	40000	BnaC09g21160D, BnaC09g21170D, BnaC09g21180D, BnaC09g21190D, BnaC09g21200D, BnaC09g21210D, BnaC09g21220D, BnaC09g21230D, BnaC09g21240D
C09	400	21550001	21590000	40000	BnaC09g23830D, BnaC09g23840D, BnaC09g23850D, BnaC09g23860D, BnaC09g23870D
C09	401	32270001	32310000	40000	BnaC09g29630D, BnaC09g29640D, BnaC09g29650D, BnaC09g29660D, BnaC09g29670D
C09	402	32500001	32550000	50000	BnaC09g29760D, BnaC09g29770D, BnaC09g29780D, BnaC09g29790D, BnaC09g29800D
C09	403	32560001	32590000	30000	BnaC09g29820D, BnaC09g29830D
C09	404	32620001	32650000	30000	BnaC09g29860D, BnaC09g29870D, BnaC09g29880D
C09	405	32670001	32700000	30000	BnaC09g29900D, BnaC09g29910D, BnaC09g29920D, BnaC09g29930D, BnaC09g29940D
C09	406	33920001	33950000	30000	BnaC09g30900D, BnaC09g30910D
C09	407	34050001	34080000	30000	BnaC09g31010D, BnaC09g31020D
C09	408	34360001	34390000	30000	BnaC09g31360D, BnaC09g31370D, BnaC09g31380D
C09	409	35000001	35080000	80000	BnaC09g31970D, BnaC09g31980D, BnaC09g31990D, BnaC09g32000D, BnaC09g32010D, BnaC09g32020D, BnaC09g32030D, BnaC09g32040D, BnaC09g32050D, BnaC09g32060D, BnaC09g32070D, BnaC09g32080D, BnaC09g32090D, BnaC09g32100D, BnaC09g32110D, BnaC09g32120D
C09	410	35400001	35440000	40000	BnaC09g32470D, BnaC09g32480D, BnaC09g32490D, BnaC09g32500D
C09	411	35460001	35490000	30000	BnaC09g32520D, BnaC09g32530D
C09	412	35710001	35740000	30000	BnaC09g32610D
C09	413	35820001	35850000	30000	BnaC09g32650D, BnaC09g32660D, BnaC09g32670D
C09	414	35910001	35920000	10000	-
C09	415	36080001	36110000	30000	BnaC09g32840D, BnaC09g32850D, BnaC09g32860D
C09	416	36120001	36130000	10000	-
C09	417	36160001	36220000	60000	BnaC09g32900D, BnaC09g32910D, BnaC09g32920D, BnaC09g32930D, BnaC09g32940D, BnaC09g32950D, BnaC09g32960D
C09	418	39830001	39870000	40000	BnaC09g36510D, BnaC09g36520D, BnaC09g36530D
C09	419	41760001	41770000	10000	-
C09	420	44980001	45010000	30000	BnaC09g43900D, BnaC09g43910D

## Sheet: S
Supplementary Data 4. Selective sweeps detected between WEAm and other genetic clusters
(WEAm vs. S)
Chromosome	Region number	Start	End	Size	Genes in the interval
A01	1	6100001	6140000	40000	BnaA01g12230D, BnaA01g12240D, BnaA01g12250D, BnaA01g12260D, BnaA01g12270D, BnaA01g12280D
A01	2	7150001	7260000	110000	BnaA01g14070D, BnaA01g14080D, BnaA01g14090D, BnaA01g14100D, BnaA01g14110D, BnaA01g14120D, BnaA01g14130D, BnaA01g14140D, BnaA01g14150D, BnaA01g14160D, BnaA01g14170D, BnaA01g14180D, BnaA01g14190D, BnaA01g14200D, BnaA01g14210D, BnaA01g14220D, BnaA01g14230D, BnaA01g14240D, BnaA01g14250D, BnaA01g14260D, BnaA01g14270D, BnaA01g14280D, BnaA01g14290D, BnaA01g14300D, BnaA01g14310D, BnaA01g14320D, BnaA01g14…
A01	3	13110001	13130000	20000	BnaA01g21260D
A01	4	14200001	14230000	30000	-
A01	5	19050001	19080000	30000	BnaA01g27280D, BnaA01g27290D, BnaA01g27300D, BnaA01g27310D, BnaA01g27320D, BnaA01g27330D
A01	6	20730001	20750000	20000	BnaA01g30160D, BnaA01g30170D, BnaA01g30180D
A01	7	20920001	20950000	30000	BnaA01g30490D, BnaA01g30500D, BnaA01g30510D, BnaA01g30520D, BnaA01g30530D, BnaA01g30540D, BnaA01g30550D, BnaA01g30560D, BnaA01g30570D, BnaA01g30580D
A01	8	21000001	21030000	30000	BnaA01g30720D, BnaA01g30730D, BnaA01g30740D, BnaA01g30750D, BnaA01g30760D, BnaA01g30770D, BnaA01g30780D
A01	9	21060001	21130000	70000	BnaA01g30870D, BnaA01g30880D, BnaA01g30890D, BnaA01g30900D, BnaA01g30910D, BnaA01g30920D, BnaA01g30930D, BnaA01g30940D, BnaA01g30950D, BnaA01g30960D, BnaA01g30970D, BnaA01g30980D, BnaA01g30990D, BnaA01g31000D, BnaA01g31010D, BnaA01g31020D, BnaA01g31030D
A01	10	21160001	21220000	60000	BnaA01g31090D, BnaA01g31100D, BnaA01g31110D, BnaA01g31120D, BnaA01g31130D, BnaA01g31140D, BnaA01g31150D, BnaA01g31160D, BnaA01g31170D, BnaA01g31180D, BnaA01g31190D, BnaA01g31200D
A01	11	21450001	21510000	60000	BnaA01g31580D, BnaA01g31590D, BnaA01g31600D, BnaA01g31610D, BnaA01g31620D, BnaA01g31630D, BnaA01g31640D, BnaA01g31650D, BnaA01g31660D, BnaA01g31670D, BnaA01g31680D, BnaA01g31690D, BnaA01g31700D, BnaA01g31710D, BnaA01g31720D
A01	12	21660001	21690000	30000	BnaA01g32040D, BnaA01g32050D, BnaA01g32060D, BnaA01g32070D, BnaA01g32080D, BnaA01g32090D, BnaA01g32100D, BnaA01g32110D, BnaA01g32120D
A02	13	2300001	2360000	60000	BnaA02g05120D, BnaA02g05130D, BnaA02g05140D, BnaA02g05150D, BnaA02g05160D, BnaA02g05170D, BnaA02g05180D, BnaA02g05190D, BnaA02g05200D
A02	14	3030001	3080000	50000	BnaA02g06330D, BnaA02g06340D, BnaA02g06350D, BnaA02g06360D, BnaA02g06370D, BnaA02g06380D, BnaA02g06390D, BnaA02g06400D, BnaA02g06410D, BnaA02g06420D
A02	15	3190001	3240000	50000	BnaA02g06610D, BnaA02g06620D, BnaA02g06630D, BnaA02g06640D, BnaA02g06650D, BnaA02g06660D, BnaA02g06670D, BnaA02g06680D, BnaA02g06690D, BnaA02g06700D, BnaA02g06710D, BnaA02g06720D, BnaA02g06730D, BnaA02g06740D, BnaA02g06750D, BnaA02g06760D, BnaA02g06770D, BnaA02g06780D, BnaA02g06790D, BnaA02g06800D
A02	16	3300001	3320000	20000	BnaA02g06960D, BnaA02g06970D, BnaA02g06980D, BnaA02g06990D, BnaA02g07000D
A02	17	3650001	3670000	20000	BnaA02g07650D, BnaA02g07660D, BnaA02g07670D, BnaA02g07680D, BnaA02g07690D, BnaA02g07700D, BnaA02g07710D, BnaA02g07720D
A02	18	6390001	6420000	30000	BnaA02g12140D, BnaA02g12150D, BnaA02g12160D, BnaA02g12170D
A02	19	6900001	6940000	40000	BnaA02g12780D, BnaA02g12790D, BnaA02g12800D, BnaA02g12810D, BnaA02g12820D, BnaA02g12830D, BnaA02g12840D
A02	20	7150001	7170000	20000	BnaA02g13080D
A02	21	7190001	7220000	30000	BnaA02g13130D, BnaA02g13140D, BnaA02g13150D, BnaA02g13160D
A02	22	7250001	7320000	70000	BnaA02g13230D, BnaA02g13240D, BnaA02g13250D, BnaA02g13260D, BnaA02g13270D, BnaA02g13280D, BnaA02g13290D, BnaA02g13300D, BnaA02g13310D, BnaA02g13320D
A02	23	7350001	7390000	40000	BnaA02g13370D, BnaA02g13380D, BnaA02g13390D, BnaA02g13400D
A02	24	7590001	7620000	30000	BnaA02g13780D, BnaA02g13790D, BnaA02g13800D, BnaA02g13810D, BnaA02g13820D, BnaA02g13830D, BnaA02g13840D
A02	25	7770001	7780000	10000	-
A02	26	7940001	7950000	10000	-
A02	27	8080001	8110000	30000	BnaA02g14330D, BnaA02g14340D, BnaA02g14350D, BnaA02g14360D, BnaA02g14370D, BnaA02g14380D, BnaA02g14390D
A02	28	8180001	8230000	50000	BnaA02g14490D, BnaA02g14500D, BnaA02g14510D, BnaA02g14520D, BnaA02g14530D, BnaA02g14540D
A02	29	8280001	8340000	60000	BnaA02g14590D, BnaA02g14600D, BnaA02g14610D, BnaA02g14620D, BnaA02g14630D, BnaA02g14640D, BnaA02g14650D, BnaA02g14660D, BnaA02g14670D, BnaA02g14680D, BnaA02g14690D, BnaA02g14700D
A02	30	13570001	13610000	40000	BnaA02g21220D, BnaA02g21230D, BnaA02g21240D
A02	31	14320001	14370000	50000	BnaA02g21930D, BnaA02g21940D, BnaA02g21950D, BnaA02g21960D, BnaA02g21970D
A02	32	15080001	15130000	50000	BnaA02g22550D, BnaA02g22560D, BnaA02g22570D, BnaA02g22580D, BnaA02g22590D
A02	33	15810001	15850000	40000	BnaA02g22990D, BnaA02g23000D, BnaA02g23010D, BnaA02g23020D, BnaA02g23030D, BnaA02g23040D
A02	34	16490001	16520000	30000	BnaA02g23360D, BnaA02g23370D, BnaA02g23380D, BnaA02g23390D, BnaA02g23400D
A02	35	16750001	16780000	30000	BnaA02g23470D, BnaA02g23480D, BnaA02g23490D, BnaA02g23500D, BnaA02g23510D, BnaA02g23520D
A02	36	16840001	16870000	30000	BnaA02g23560D, BnaA02g23570D, BnaA02g23580D, BnaA02g23590D, BnaA02g23600D
A02	37	18950001	18980000	30000	BnaA02g25870D, BnaA02g25880D, BnaA02g25890D, BnaA02g25900D, BnaA02g25910D, BnaA02g25920D
A02	38	19640001	19700000	60000	BnaA02g26610D, BnaA02g26620D, BnaA02g26630D, BnaA02g26640D, BnaA02g26650D, BnaA02g26660D, BnaA02g26670D, BnaA02g26680D, BnaA02g26690D, BnaA02g26700D
A02	39	20600001	20620000	20000	BnaA02g27900D, BnaA02g27910D
A02	40	20710001	20750000	40000	BnaA02g28010D, BnaA02g28020D, BnaA02g28030D, BnaA02g28040D, BnaA02g28050D, BnaA02g28060D, BnaA02g28070D, BnaA02g28080D, BnaA02g28090D
A02	41	23180001	23210000	30000	BnaA02g32240D, BnaA02g32250D, BnaA02g32260D, BnaA02g32270D, BnaA02g32280D
A02	42	23690001	23700000	10000	-
A02	43	23710001	23720000	10000	-
A03	44	5410001	5430000	20000	BnaA03g11950D
A03	45	5440001	5470000	30000	BnaA03g12010D, BnaA03g12020D, BnaA03g12030D, BnaA03g12040D, BnaA03g12050D, BnaA03g12060D, BnaA03g12070D, BnaA03g12080D, BnaA03g12090D
A03	46	5910001	5930000	20000	BnaA03g13000D, BnaA03g13010D, BnaA03g13020D
A03	47	8140001	8190000	50000	BnaA03g17350D, BnaA03g17360D, BnaA03g17370D, BnaA03g17380D, BnaA03g17390D, BnaA03g17400D, BnaA03g17410D, BnaA03g17420D, BnaA03g17430D
A03	48	8440001	8480000	40000	BnaA03g17920D, BnaA03g17930D, BnaA03g17940D, BnaA03g17950D, BnaA03g17960D, BnaA03g17970D, BnaA03g17980D, BnaA03g17990D, BnaA03g18000D
A03	49	8720001	8770000	50000	BnaA03g18520D, BnaA03g18530D, BnaA03g18540D, BnaA03g18550D, BnaA03g18560D, BnaA03g18570D, BnaA03g18580D, BnaA03g18590D, BnaA03g18600D, BnaA03g18610D, BnaA03g18620D, BnaA03g18630D, BnaA03g18640D, BnaA03g18650D
A03	50	8860001	8900000	40000	BnaA03g18790D, BnaA03g18800D, BnaA03g18810D, BnaA03g18820D, BnaA03g18830D, BnaA03g18840D, BnaA03g18850D, BnaA03g18860D
A03	51	9510001	9540000	30000	BnaA03g19990D, BnaA03g20000D, BnaA03g20010D, BnaA03g20020D, BnaA03g20030D, BnaA03g20040D
A03	52	11310001	11360000	50000	BnaA03g23620D, BnaA03g23630D, BnaA03g23640D, BnaA03g23650D, BnaA03g23660D, BnaA03g23670D, BnaA03g23680D
A03	53	11370001	11380000	10000	BnaA03g23710D, BnaA03g23720D
A03	54	11390001	11400000	10000	BnaA03g23760D
A03	55	11660001	11680000	20000	BnaA03g24240D, BnaA03g24250D, BnaA03g24260D, BnaA03g24270D, BnaA03g24280D, BnaA03g24290D, BnaA03g24300D
A03	56	11690001	11800000	110000	BnaA03g24340D, BnaA03g24350D, BnaA03g24360D, BnaA03g24370D, BnaA03g24380D, BnaA03g24390D, BnaA03g24400D, BnaA03g24410D, BnaA03g24420D, BnaA03g24430D, BnaA03g24440D, BnaA03g24450D, BnaA03g24460D, BnaA03g24470D, BnaA03g24480D, BnaA03g24490D, BnaA03g24500D
A03	57	12850001	12920000	70000	BnaA03g26240D, BnaA03g26250D, BnaA03g26260D, BnaA03g26270D, BnaA03g26280D, BnaA03g26290D, BnaA03g26300D, BnaA03g26310D, BnaA03g26320D, BnaA03g26330D, BnaA03g26340D, BnaA03g26350D, BnaA03g26360D, BnaA03g26370D
A03	58	16030001	16120000	90000	BnaA03g33130D, BnaA03g33140D, BnaA03g33150D, BnaA03g33160D, BnaA03g33170D, BnaA03g33180D, BnaA03g33190D, BnaA03g33200D, BnaA03g33210D, BnaA03g33220D, BnaA03g33230D, BnaA03g33240D, BnaA03g33250D, BnaA03g33260D, BnaA03g33270D, BnaA03g33280D, BnaA03g33290D, BnaA03g33300D, BnaA03g33310D, BnaA03g33320D
A03	59	16420001	16450000	30000	BnaA03g33910D, BnaA03g33920D, BnaA03g33930D
A03	60	19470001	19510000	40000	BnaA03g39090D, BnaA03g39100D, BnaA03g39110D, BnaA03g39120D, BnaA03g39130D, BnaA03g39140D, BnaA03g39150D, BnaA03g39160D
A03	61	19530001	19610000	80000	BnaA03g39180D, BnaA03g39190D, BnaA03g39200D, BnaA03g39210D, BnaA03g39220D, BnaA03g39230D, BnaA03g39240D, BnaA03g39250D, BnaA03g39260D, BnaA03g39270D, BnaA03g39280D, BnaA03g39290D, BnaA03g39300D, BnaA03g39310D, BnaA03g39320D, BnaA03g39330D, BnaA03g39340D, BnaA03g39350D, BnaA03g39360D
A03	62	22030001	22080000	50000	BnaA03g43740D, BnaA03g43750D, BnaA03g43760D, BnaA03g43770D, BnaA03g43780D, BnaA03g43790D, BnaA03g43800D, BnaA03g43810D
A03	63	24340001	24370000	30000	BnaA03g47450D, BnaA03g47460D, BnaA03g47470D, BnaA03g47480D
A03	64	24390001	24450000	60000	BnaA03g47550D, BnaA03g47560D, BnaA03g47570D, BnaA03g47580D, BnaA03g47590D, BnaA03g47600D, BnaA03g47610D
A03	65	24550001	24580000	30000	BnaA03g47800D, BnaA03g47810D, BnaA03g47820D, BnaA03g47830D, BnaA03g47840D, BnaA03g47850D
A03	66	24660001	24710000	50000	BnaA03g47940D, BnaA03g47950D, BnaA03g47960D, BnaA03g47970D, BnaA03g47980D, BnaA03g47990D, BnaA03g48000D, BnaA03g48010D, BnaA03g48020D, BnaA03g48030D, BnaA03g48040D, BnaA03g48050D, BnaA03g48060D, BnaA03g48070D, BnaA03g48080D
A03	67	26150001	26180000	30000	BnaA03g50350D, BnaA03g50360D, BnaA03g50370D, BnaA03g50380D, BnaA03g50390D, BnaA03g50400D, BnaA03g50410D, BnaA03g50420D, BnaA03g50430D, BnaA03g50440D, BnaA03g50450D, BnaA03g50460D
A03	68	26620001	26650000	30000	BnaA03g51280D, BnaA03g51290D, BnaA03g51300D, BnaA03g51310D, BnaA03g51320D, BnaA03g51330D
A03	69	28590001	28630000	40000	BnaA03g54100D, BnaA03g54110D, BnaA03g54120D, BnaA03g54130D, BnaA03g54140D
A04	70	4110001	4170000	60000	BnaA04g05340D, BnaA04g05350D, BnaA04g05360D, BnaA04g05370D, BnaA04g05380D, BnaA04g05390D, BnaA04g05400D
A04	71	7550001	7570000	20000	BnaA04g08490D, BnaA04g08500D, BnaA04g08510D, BnaA04g08520D
A04	72	7600001	7620000	20000	BnaA04g08590D, BnaA04g08600D, BnaA04g08610D, BnaA04g08620D, BnaA04g08630D
A04	73	7680001	7780000	100000	BnaA04g08680D, BnaA04g08690D, BnaA04g08700D, BnaA04g08710D, BnaA04g08720D, BnaA04g08730D, BnaA04g08740D, BnaA04g08750D, BnaA04g08760D, BnaA04g08770D
A04	74	7890001	7970000	80000	BnaA04g08840D, BnaA04g08850D, BnaA04g08860D, BnaA04g08870D, BnaA04g08880D, BnaA04g08890D, BnaA04g08900D, BnaA04g08910D, BnaA04g08920D, BnaA04g08930D
A04	75	7980001	8040000	60000	BnaA04g08940D, BnaA04g08950D, BnaA04g08960D, BnaA04g08970D
A04	76	8890001	8920000	30000	BnaA04g10020D, BnaA04g10030D, BnaA04g10040D, BnaA04g10050D, BnaA04g10060D
A04	77	10630001	10650000	20000	BnaA04g12610D, BnaA04g12620D
A04	78	10760001	10790000	30000	BnaA04g12750D, BnaA04g12760D, BnaA04g12770D, BnaA04g12780D
A04	79	14590001	14620000	30000	BnaA04g18080D, BnaA04g18090D, BnaA04g18100D, BnaA04g18110D, BnaA04g18120D
A05	80	1870001	1900000	30000	BnaA05g03370D, BnaA05g03380D, BnaA05g03390D, BnaA05g03400D, BnaA05g03410D, BnaA05g03420D, BnaA05g03430D
A05	81	4290001	4320000	30000	BnaA05g07850D, BnaA05g07860D, BnaA05g07870D
A05	82	5180001	5210000	30000	BnaA05g09330D, BnaA05g09340D, BnaA05g09350D, BnaA05g09360D, BnaA05g09370D, BnaA05g09380D, BnaA05g09390D, BnaA05g09400D, BnaA05g09410D, BnaA05g09420D, BnaA05g09430D
A05	83	5340001	5370000	30000	BnaA05g09710D, BnaA05g09720D, BnaA05g09730D, BnaA05g09740D, BnaA05g09750D, BnaA05g09760D
A05	84	7180001	7260000	80000	BnaA05g12370D, BnaA05g12380D, BnaA05g12390D, BnaA05g12400D, BnaA05g12410D, BnaA05g12420D, BnaA05g12430D, BnaA05g12440D, BnaA05g12450D, BnaA05g12460D, BnaA05g12470D, BnaA05g12480D, BnaA05g12490D, BnaA05g12500D, BnaA05g12510D, BnaA05g12520D, BnaA05g12530D, BnaA05g12540D, BnaA05g12550D, BnaA05g12560D
A05	85	7710001	7790000	80000	BnaA05g13050D, BnaA05g13060D, BnaA05g13070D, BnaA05g13080D, BnaA05g13090D, BnaA05g13100D, BnaA05g13110D
A05	86	7880001	7910000	30000	BnaA05g13150D, BnaA05g13160D
A05	87	7940001	7980000	40000	BnaA05g13210D, BnaA05g13220D, BnaA05g13230D, BnaA05g13240D
A05	88	8000001	8010000	10000	BnaA05g13270D
A05	89	8180001	8250000	70000	BnaA05g13420D, BnaA05g13430D, BnaA05g13440D, BnaA05g13450D, BnaA05g13460D, BnaA05g13470D, BnaA05g13480D, BnaA05g13490D, BnaA05g13500D, BnaA05g13510D, BnaA05g13520D, BnaA05g13530D, BnaA05g13540D, BnaA05g13550D, BnaA05g13560D, BnaA05g13570D, BnaA05g13580D
A05	90	8530001	8560000	30000	BnaA05g14020D, BnaA05g14030D
A05	91	8630001	8690000	60000	BnaA05g14100D, BnaA05g14110D, BnaA05g14120D, BnaA05g14130D, BnaA05g14140D, BnaA05g14150D, BnaA05g14160D, BnaA05g14170D
A05	92	8910001	8930000	20000	-
A05	93	9060001	9090000	30000	BnaA05g14600D, BnaA05g14610D, BnaA05g14620D
A05	94	9110001	9170000	60000	BnaA05g14650D, BnaA05g14660D, BnaA05g14670D, BnaA05g14680D, BnaA05g14690D, BnaA05g14700D
A05	95	9490001	9530000	40000	BnaA05g15070D, BnaA05g15080D, BnaA05g15090D, BnaA05g15100D, BnaA05g15110D, BnaA05g15120D, BnaA05g15130D, BnaA05g15140D
A05	96	9590001	9620000	30000	BnaA05g15170D, BnaA05g15180D
A05	97	9790001	9830000	40000	BnaA05g15330D, BnaA05g15340D, BnaA05g15350D, BnaA05g15360D, BnaA05g15370D, BnaA05g15380D, BnaA05g15390D
A05	98	11050001	11090000	40000	BnaA05g16360D, BnaA05g16370D, BnaA05g16380D, BnaA05g16390D
A05	99	11120001	11210000	90000	BnaA05g16420D, BnaA05g16430D, BnaA05g16440D, BnaA05g16450D, BnaA05g16460D, BnaA05g16470D, BnaA05g16480D, BnaA05g16490D, BnaA05g16500D, BnaA05g16510D, BnaA05g16520D, BnaA05g16530D
A05	100	11700001	11730000	30000	BnaA05g16930D, BnaA05g16940D
A05	101	11740001	11780000	40000	BnaA05g16960D, BnaA05g16970D, BnaA05g16980D, BnaA05g16990D, BnaA05g17000D, BnaA05g17010D, BnaA05g17020D, BnaA05g17030D, BnaA05g17040D
A05	102	11890001	11940000	50000	BnaA05g17130D, BnaA05g17140D, BnaA05g17150D, BnaA05g17160D, BnaA05g17170D, BnaA05g17180D, BnaA05g17190D, BnaA05g17200D, BnaA05g17210D, BnaA05g17220D
A05	103	12000001	12070000	70000	BnaA05g17250D, BnaA05g17260D, BnaA05g17270D, BnaA05g17280D, BnaA05g17290D, BnaA05g17300D, BnaA05g17310D, BnaA05g17320D, BnaA05g17330D, BnaA05g17340D
A05	104	12340001	12380000	40000	BnaA05g17470D, BnaA05g17480D, BnaA05g17490D
A05	105	12780001	12820000	40000	BnaA05g17800D, BnaA05g17810D, BnaA05g17820D
A05	106	13430001	13460000	30000	BnaA05g18210D
A05	107	18950001	18970000	20000	BnaA05g25690D, BnaA05g25700D, BnaA05g25710D, BnaA05g25720D, BnaA05g25730D
A05	108	22140001	22170000	30000	BnaA05g32360D, BnaA05g32370D, BnaA05g32380D, BnaA05g32390D, BnaA05g32400D, BnaA05g32410D, BnaA05g32420D
A06	109	2910001	2940000	30000	BnaA06g05070D, BnaA06g05080D, BnaA06g05090D, BnaA06g05100D, BnaA06g05110D, BnaA06g05120D
A06	110	3080001	3110000	30000	BnaA06g05440D, BnaA06g05450D, BnaA06g05460D, BnaA06g05470D, BnaA06g05480D
A06	111	3470001	3510000	40000	BnaA06g06380D, BnaA06g06390D, BnaA06g06400D, BnaA06g06410D, BnaA06g06420D, BnaA06g06430D, BnaA06g06440D, BnaA06g06450D, BnaA06g06460D, BnaA06g06470D, BnaA06g06480D, BnaA06g06490D, BnaA06g06500D, BnaA06g06510D
A06	112	3520001	3550000	30000	BnaA06g06520D, BnaA06g06530D, BnaA06g06540D, BnaA06g06550D
A06	113	3750001	3830000	80000	BnaA06g07010D, BnaA06g07020D, BnaA06g07030D, BnaA06g07040D, BnaA06g07050D, BnaA06g07060D, BnaA06g07070D, BnaA06g07080D, BnaA06g07090D, BnaA06g07100D, BnaA06g07110D, BnaA06g07120D, BnaA06g07130D, BnaA06g07140D, BnaA06g07150D, BnaA06g07160D, BnaA06g07170D, BnaA06g07180D, BnaA06g07190D
A06	114	4840001	4900000	60000	BnaA06g08940D, BnaA06g08950D, BnaA06g08960D, BnaA06g08970D, BnaA06g08980D, BnaA06g08990D, BnaA06g09000D, BnaA06g09010D
A06	115	5340001	5390000	50000	BnaA06g10060D, BnaA06g10070D, BnaA06g10080D, BnaA06g10090D, BnaA06g10100D, BnaA06g10110D, BnaA06g10120D, BnaA06g10130D, BnaA06g10140D, BnaA06g10150D, BnaA06g10160D, BnaA06g10170D, BnaA06g10180D, BnaA06g10190D
A06	116	6510001	6570000	60000	BnaA06g12540D, BnaA06g12550D, BnaA06g12560D, BnaA06g12570D, BnaA06g12580D, BnaA06g12590D, BnaA06g12600D, BnaA06g12610D, BnaA06g12620D, BnaA06g12630D, BnaA06g12640D, BnaA06g12650D, BnaA06g12660D, BnaA06g12670D, BnaA06g12680D
A06	117	6840001	6900000	60000	BnaA06g13070D, BnaA06g13080D, BnaA06g13090D, BnaA06g13100D, BnaA06g13110D, BnaA06g13120D, BnaA06g13130D, BnaA06g13140D, BnaA06g13150D, BnaA06g13160D, BnaA06g13170D, BnaA06g13180D
A06	118	8150001	8190000	40000	BnaA06g14910D, BnaA06g14920D, BnaA06g14930D, BnaA06g14940D, BnaA06g14950D, BnaA06g14960D
A06	119	8200001	8230000	30000	BnaA06g14980D, BnaA06g14990D, BnaA06g15000D, BnaA06g15010D, BnaA06g15020D, BnaA06g15030D, BnaA06g15040D, BnaA06g15050D
A06	120	8850001	8880000	30000	BnaA06g16030D, BnaA06g16040D, BnaA06g16050D, BnaA06g16060D
A06	121	8890001	8910000	20000	BnaA06g16090D
A06	122	8940001	8980000	40000	BnaA06g16100D, BnaA06g16110D, BnaA06g16120D, BnaA06g16130D, BnaA06g16140D, BnaA06g16150D
A06	123	9990001	10050000	60000	BnaA06g17520D, BnaA06g17530D, BnaA06g17540D, BnaA06g17550D, BnaA06g17560D, BnaA06g17570D, BnaA06g17580D, BnaA06g17590D, BnaA06g17600D, BnaA06g17610D, BnaA06g17620D
A06	124	12900001	12940000	40000	BnaA06g20090D
A06	125	16060001	16070000	10000	BnaA06g22990D
A06	126	16090001	16120000	30000	BnaA06g23060D, BnaA06g23070D, BnaA06g23080D, BnaA06g23090D
A06	127	16860001	16920000	60000	BnaA06g24290D, BnaA06g24300D, BnaA06g24310D, BnaA06g24320D, BnaA06g24330D, BnaA06g24340D, BnaA06g24350D, BnaA06g24360D
A06	128	16990001	17040000	50000	BnaA06g24400D, BnaA06g24410D, BnaA06g24420D, BnaA06g24430D, BnaA06g24440D, BnaA06g24450D, BnaA06g24460D, BnaA06g24470D, BnaA06g24480D, BnaA06g24490D, BnaA06g24500D, BnaA06g24510D, BnaA06g24520D, BnaA06g24530D, BnaA06g24540D
A06	129	17050001	17090000	40000	BnaA06g24550D, BnaA06g24560D, BnaA06g24570D, BnaA06g24580D
A06	130	17510001	17540000	30000	BnaA06g25370D
A06	131	21080001	21110000	30000	BnaA06g31340D, BnaA06g31350D, BnaA06g31360D, BnaA06g31370D
A06	132	21460001	21490000	30000	BnaA06g32060D, BnaA06g32070D, BnaA06g32080D, BnaA06g32090D, BnaA06g32100D, BnaA06g32110D, BnaA06g32120D
A06	133	22150001	22200000	50000	BnaA06g33430D, BnaA06g33440D, BnaA06g33450D, BnaA06g33460D, BnaA06g33470D
A07	134	290001	320000	30000	BnaA07g00370D, BnaA07g00380D, BnaA07g00390D, BnaA07g00400D, BnaA07g00410D
A07	135	3510001	3540000	30000	BnaA07g03850D, BnaA07g03860D
A07	136	4400001	4440000	40000	BnaA07g04220D, BnaA07g04230D, BnaA07g04240D, BnaA07g04250D, BnaA07g04260D
A07	137	4750001	4790000	40000	BnaA07g04430D
A07	138	5430001	5460000	30000	BnaA07g05000D, BnaA07g05010D, BnaA07g05020D
A07	139	7900001	7950000	50000	BnaA07g07670D, BnaA07g07680D, BnaA07g07690D, BnaA07g07700D, BnaA07g07710D, BnaA07g07720D
A07	140	8050001	8080000	30000	BnaA07g07790D, BnaA07g07800D
A07	141	12640001	12660000	20000	BnaA07g14310D, BnaA07g14320D
A07	142	15010001	15040000	30000	BnaA07g18380D, BnaA07g18390D, BnaA07g18400D, BnaA07g18410D, BnaA07g18420D
A07	143	15060001	15130000	70000	BnaA07g18490D, BnaA07g18500D, BnaA07g18510D, BnaA07g18520D, BnaA07g18530D, BnaA07g18540D, BnaA07g18550D, BnaA07g18560D, BnaA07g18570D, BnaA07g18580D, BnaA07g18590D, BnaA07g18600D, BnaA07g18610D
A07	144	15580001	15600000	20000	BnaA07g19520D, BnaA07g19530D
A07	145	15620001	15730000	110000	BnaA07g19610D, BnaA07g19620D, BnaA07g19630D, BnaA07g19640D, BnaA07g19650D, BnaA07g19660D, BnaA07g19670D, BnaA07g19680D, BnaA07g19690D, BnaA07g19700D, BnaA07g19710D, BnaA07g19720D, BnaA07g19730D, BnaA07g19740D, BnaA07g19750D, BnaA07g19760D, BnaA07g19770D, BnaA07g19780D, BnaA07g19790D, BnaA07g19800D, BnaA07g19810D
A07	146	15740001	15910000	170000	BnaA07g19830D, BnaA07g19840D, BnaA07g19850D, BnaA07g19860D, BnaA07g19870D, BnaA07g19880D, BnaA07g19890D, BnaA07g19900D, BnaA07g19910D, BnaA07g19920D, BnaA07g19930D, BnaA07g19940D, BnaA07g19950D, BnaA07g19960D, BnaA07g19970D, BnaA07g19980D, BnaA07g19990D, BnaA07g20000D, BnaA07g20010D, BnaA07g20020D, BnaA07g20030D, BnaA07g20040D, BnaA07g20050D, BnaA07g20060D, BnaA07g20070D, BnaA07g20080D, BnaA07g20…
A07	147	16020001	16050000	30000	BnaA07g20460D, BnaA07g20470D, BnaA07g20480D, BnaA07g20490D, BnaA07g20500D, BnaA07g20510D, BnaA07g20520D
A07	148	16150001	16210000	60000	BnaA07g20700D, BnaA07g20710D, BnaA07g20720D, BnaA07g20730D, BnaA07g20740D, BnaA07g20750D, BnaA07g20760D, BnaA07g20770D, BnaA07g20780D
A07	149	16460001	16490000	30000	BnaA07g21180D, BnaA07g21190D, BnaA07g21200D, BnaA07g21210D
A07	150	16570001	16580000	10000	BnaA07g21360D
A07	151	16630001	16710000	80000	BnaA07g21490D, BnaA07g21500D, BnaA07g21510D, BnaA07g21520D, BnaA07g21530D, BnaA07g21540D, BnaA07g21550D, BnaA07g21560D, BnaA07g21570D, BnaA07g21580D, BnaA07g21590D, BnaA07g21600D, BnaA07g21610D, BnaA07g21620D, BnaA07g21630D
A07	152	16780001	16910000	130000	BnaA07g21720D, BnaA07g21730D, BnaA07g21740D, BnaA07g21750D, BnaA07g21760D, BnaA07g21770D, BnaA07g21780D, BnaA07g21790D, BnaA07g21800D, BnaA07g21810D, BnaA07g21820D, BnaA07g21830D, BnaA07g21840D, BnaA07g21850D, BnaA07g21860D, BnaA07g21870D, BnaA07g21880D, BnaA07g21890D, BnaA07g21900D, BnaA07g21910D, BnaA07g21920D, BnaA07g21930D, BnaA07g21940D, BnaA07g21950D, BnaA07g21960D, BnaA07g21970D, BnaA07g21…
A07	153	17200001	17280000	80000	BnaA07g22610D, BnaA07g22620D, BnaA07g22630D, BnaA07g22640D, BnaA07g22650D, BnaA07g22660D, BnaA07g22670D, BnaA07g22680D, BnaA07g22690D, BnaA07g22700D, BnaA07g22710D, BnaA07g22720D, BnaA07g22730D, BnaA07g22740D
A07	154	17300001	17500000	200000	BnaA07g22820D, BnaA07g22830D, BnaA07g22840D, BnaA07g22850D, BnaA07g22860D, BnaA07g22870D, BnaA07g22880D, BnaA07g22890D, BnaA07g22900D, BnaA07g22910D, BnaA07g22920D, BnaA07g22930D, BnaA07g22940D, BnaA07g22950D, BnaA07g22960D, BnaA07g22970D, BnaA07g22980D, BnaA07g22990D, BnaA07g23000D, BnaA07g23010D, BnaA07g23020D, BnaA07g23030D, BnaA07g23040D, BnaA07g23050D, BnaA07g23060D, BnaA07g23070D, BnaA07g23…
A07	155	17840001	17950000	110000	BnaA07g23840D, BnaA07g23850D, BnaA07g23860D, BnaA07g23870D, BnaA07g23880D, BnaA07g23890D, BnaA07g23900D, BnaA07g23910D, BnaA07g23920D, BnaA07g23930D, BnaA07g23940D, BnaA07g23950D, BnaA07g23960D, BnaA07g23970D, BnaA07g23980D, BnaA07g23990D, BnaA07g24000D, BnaA07g24010D
A07	156	17970001	18000000	30000	BnaA07g24050D, BnaA07g24060D, BnaA07g24070D, BnaA07g24080D, BnaA07g24090D, BnaA07g24100D
A07	157	18750001	18770000	20000	BnaA07g25100D, BnaA07g25110D, BnaA07g25120D
A07	158	19560001	19630000	70000	BnaA07g26700D, BnaA07g26710D, BnaA07g26720D, BnaA07g26730D, BnaA07g26740D, BnaA07g26750D, BnaA07g26760D, BnaA07g26770D, BnaA07g26780D, BnaA07g26790D, BnaA07g26800D, BnaA07g26810D, BnaA07g26820D, BnaA07g26830D, BnaA07g26840D, BnaA07g26850D
A07	159	21830001	21890000	60000	BnaA07g31040D, BnaA07g31050D, BnaA07g31060D, BnaA07g31070D, BnaA07g31080D, BnaA07g31090D, BnaA07g31100D, BnaA07g31110D, BnaA07g31120D, BnaA07g31130D, BnaA07g31140D, BnaA07g31150D, BnaA07g31160D, BnaA07g31170D, BnaA07g31180D
A07	160	22890001	22920000	30000	BnaA07g33340D, BnaA07g33350D, BnaA07g33360D, BnaA07g33370D, BnaA07g33380D
A07	161	22930001	22970000	40000	BnaA07g33430D, BnaA07g33440D, BnaA07g33450D, BnaA07g33460D, BnaA07g33470D, BnaA07g33480D, BnaA07g33490D
A08	162	12510001	12540000	30000	BnaA08g14900D, BnaA08g14910D, BnaA08g14920D, BnaA08g14930D, BnaA08g14940D, BnaA08g14950D, BnaA08g14960D
A08	163	12790001	12830000	40000	BnaA08g15360D, BnaA08g15370D, BnaA08g15380D, BnaA08g15390D, BnaA08g15400D, BnaA08g15410D
A08	164	14870001	14920000	50000	BnaA08g19280D, BnaA08g19290D, BnaA08g19300D, BnaA08g19310D, BnaA08g19320D, BnaA08g19330D, BnaA08g19340D, BnaA08g19350D
A08	165	15240001	15280000	40000	BnaA08g20040D, BnaA08g20050D, BnaA08g20060D, BnaA08g20070D, BnaA08g20080D, BnaA08g20090D, BnaA08g20100D, BnaA08g20110D, BnaA08g20120D, BnaA08g20130D
A08	166	16970001	17000000	30000	BnaA08g24150D, BnaA08g24160D, BnaA08g24170D, BnaA08g24180D, BnaA08g24190D
A09	167	460001	490000	30000	BnaA09g00750D, BnaA09g00760D, BnaA09g00770D
A09	168	3860001	3960000	100000	BnaA09g07980D, BnaA09g07990D, BnaA09g08000D, BnaA09g08010D, BnaA09g08020D, BnaA09g08030D, BnaA09g08040D, BnaA09g08050D, BnaA09g08060D, BnaA09g08070D, BnaA09g08080D, BnaA09g08090D, BnaA09g08100D, BnaA09g08110D, BnaA09g08120D, BnaA09g08130D, BnaA09g08140D, BnaA09g08150D, BnaA09g08160D, BnaA09g08170D, BnaA09g08180D
A09	169	4350001	4450000	100000	BnaA09g08700D, BnaA09g08710D, BnaA09g08720D, BnaA09g08730D, BnaA09g08740D, BnaA09g08750D, BnaA09g08760D, BnaA09g08770D, BnaA09g08780D, BnaA09g08790D, BnaA09g08800D, BnaA09g08810D, BnaA09g08820D, BnaA09g08830D, BnaA09g08840D, BnaA09g08850D, BnaA09g08860D, BnaA09g08870D, BnaA09g08880D, BnaA09g08890D, BnaA09g08900D, BnaA09g08910D, BnaA09g08920D, BnaA09g08930D, BnaA09g08940D, BnaA09g08950D
A09	170	4720001	4750000	30000	BnaA09g09430D, BnaA09g09440D, BnaA09g09450D, BnaA09g09460D, BnaA09g09470D, BnaA09g09480D
A09	171	4780001	4800000	20000	BnaA09g09540D, BnaA09g09550D, BnaA09g09560D, BnaA09g09570D, BnaA09g09580D, BnaA09g09590D
A09	172	5610001	5630000	20000	-
A09	173	5680001	5710000	30000	BnaA09g11020D, BnaA09g11030D, BnaA09g11040D, BnaA09g11050D, BnaA09g11060D, BnaA09g11070D
A09	174	5730001	5760000	30000	BnaA09g11110D
A09	175	6320001	6350000	30000	BnaA09g12060D, BnaA09g12070D, BnaA09g12080D, BnaA09g12090D, BnaA09g12100D
A09	176	7110001	7140000	30000	BnaA09g13060D, BnaA09g13070D, BnaA09g13080D, BnaA09g13090D
A09	177	8050001	8080000	30000	BnaA09g14090D, BnaA09g14100D, BnaA09g14110D
A09	178	8200001	8230000	30000	BnaA09g14330D, BnaA09g14340D, BnaA09g14350D, BnaA09g14360D, BnaA09g14370D, BnaA09g14380D
A09	179	9300001	9350000	50000	BnaA09g15860D, BnaA09g15870D, BnaA09g15880D, BnaA09g15890D, BnaA09g15900D, BnaA09g15910D, BnaA09g15920D
A09	180	9500001	9530000	30000	BnaA09g16070D, BnaA09g16080D
A09	181	10520001	10550000	30000	BnaA09g17390D, BnaA09g17400D, BnaA09g17410D, BnaA09g17420D, BnaA09g17430D, BnaA09g17440D, BnaA09g17450D
A09	182	11290001	11320000	30000	BnaA09g18190D, BnaA09g18200D
A09	183	11860001	11920000	60000	BnaA09g18930D, BnaA09g18940D, BnaA09g18950D, BnaA09g18960D, BnaA09g18970D
A09	184	12950001	12980000	30000	BnaA09g19960D, BnaA09g19970D, BnaA09g19980D, BnaA09g19990D
A09	185	13120001	13130000	10000	BnaA09g20160D
A09	186	13150001	13220000	70000	BnaA09g20190D, BnaA09g20200D, BnaA09g20210D, BnaA09g20220D, BnaA09g20230D, BnaA09g20240D, BnaA09g20250D, BnaA09g20260D, BnaA09g20270D, BnaA09g20280D, BnaA09g20290D, BnaA09g20300D, BnaA09g20310D
A09	187	13390001	13430000	40000	BnaA09g20510D, BnaA09g20520D, BnaA09g20530D, BnaA09g20540D, BnaA09g20550D, BnaA09g20560D, BnaA09g20570D, BnaA09g20580D, BnaA09g20590D, BnaA09g20600D, BnaA09g20610D
A09	188	13440001	13510000	70000	BnaA09g20620D, BnaA09g20630D, BnaA09g20640D, BnaA09g20650D, BnaA09g20660D, BnaA09g20670D, BnaA09g20680D, BnaA09g20690D, BnaA09g20700D, BnaA09g20710D, BnaA09g20720D
A09	189	14890001	14910000	20000	BnaA09g22340D, BnaA09g22350D, BnaA09g22360D
A09	190	14970001	15010000	40000	BnaA09g22440D, BnaA09g22450D, BnaA09g22460D, BnaA09g22470D
A09	191	15240001	15310000	70000	BnaA09g22660D, BnaA09g22670D, BnaA09g22680D, BnaA09g22690D, BnaA09g22700D, BnaA09g22710D, BnaA09g22720D, BnaA09g22730D
A09	192	15320001	15360000	40000	BnaA09g22760D, BnaA09g22770D, BnaA09g22780D
A09	193	15370001	15410000	40000	BnaA09g22800D
A09	194	15690001	15740000	50000	BnaA09g23090D, BnaA09g23100D, BnaA09g23110D, BnaA09g23120D
A09	195	17130001	17190000	60000	BnaA09g24420D, BnaA09g24430D, BnaA09g24440D, BnaA09g24450D, BnaA09g24460D, BnaA09g24470D
A09	196	17200001	17270000	70000	BnaA09g24490D, BnaA09g24500D, BnaA09g24510D, BnaA09g24520D, BnaA09g24530D, BnaA09g24540D, BnaA09g24550D, BnaA09g24560D
A09	197	17640001	17700000	60000	BnaA09g24850D, BnaA09g24860D, BnaA09g24870D, BnaA09g24880D, BnaA09g24890D, BnaA09g24900D, BnaA09g24910D, BnaA09g24920D, BnaA09g24930D, BnaA09g24940D, BnaA09g24950D, BnaA09g24960D
A09	198	18060001	18090000	30000	BnaA09g25140D, BnaA09g25150D
A09	199	18370001	18400000	30000	BnaA09g25310D, BnaA09g25320D, BnaA09g25330D, BnaA09g25340D, BnaA09g25350D
A09	200	18450001	18470000	20000	BnaA09g25420D
A09	201	18540001	18570000	30000	BnaA09g25520D, BnaA09g25530D, BnaA09g25540D, BnaA09g25550D, BnaA09g25560D, BnaA09g25570D
A09	202	20900001	20940000	40000	BnaA09g27880D, BnaA09g27890D, BnaA09g27900D, BnaA09g27910D
A09	203	27680001	27710000	30000	BnaA09g38900D, BnaA09g38910D, BnaA09g38920D, BnaA09g38930D, BnaA09g38940D, BnaA09g38950D, BnaA09g38960D
A10	204	4540001	4570000	30000	BnaA10g06160D
A10	205	6100001	6130000	30000	BnaA10g07620D, BnaA10g07630D, BnaA10g07640D, BnaA10g07650D, BnaA10g07660D, BnaA10g07670D
A10	206	7660001	7680000	20000	BnaA10g08770D, BnaA10g08780D
A10	207	11760001	11800000	40000	BnaA10g14950D, BnaA10g14960D, BnaA10g14970D, BnaA10g14980D, BnaA10g14990D, BnaA10g15000D, BnaA10g15010D
A10	208	12500001	12550000	50000	BnaA10g16430D, BnaA10g16440D, BnaA10g16450D, BnaA10g16460D, BnaA10g16470D, BnaA10g16480D, BnaA10g16490D, BnaA10g16500D, BnaA10g16510D, BnaA10g16520D, BnaA10g16530D, BnaA10g16540D, BnaA10g16550D
A10	209	17230001	17260000	30000	BnaA10g27330D, BnaA10g27340D, BnaA10g27350D, BnaA10g27360D, BnaA10g27370D, BnaA10g27380D, BnaA10g27390D, BnaA10g27400D
C01	210	3620001	3650000	30000	BnaC01g06900D, BnaC01g06910D, BnaC01g06920D, BnaC01g06930D, BnaC01g06940D, BnaC01g06950D, BnaC01g06960D, BnaC01g06970D, BnaC01g06980D, BnaC01g06990D
C01	211	3910001	3970000	60000	BnaC01g07460D, BnaC01g07470D, BnaC01g07480D, BnaC01g07490D, BnaC01g07500D, BnaC01g07510D, BnaC01g07520D, BnaC01g07530D, BnaC01g07540D, BnaC01g07550D, BnaC01g07560D, BnaC01g07570D, BnaC01g07580D
C01	212	4250001	4350000	100000	BnaC01g08060D, BnaC01g08070D, BnaC01g08080D, BnaC01g08090D, BnaC01g08100D, BnaC01g08110D, BnaC01g08120D, BnaC01g08130D, BnaC01g08140D, BnaC01g08150D, BnaC01g08160D, BnaC01g08170D, BnaC01g08180D, BnaC01g08190D
C01	213	5030001	5070000	40000	BnaC01g08850D, BnaC01g08860D, BnaC01g08870D, BnaC01g08880D, BnaC01g08890D, BnaC01g08900D
C01	214	8550001	8600000	50000	BnaC01g13140D, BnaC01g13150D, BnaC01g13160D, BnaC01g13170D, BnaC01g13180D, BnaC01g13190D, BnaC01g13200D, BnaC01g13210D, BnaC01g13220D, BnaC01g13230D, BnaC01g13240D, BnaC01g13250D
C01	215	11400001	11490000	90000	BnaC01g16640D, BnaC01g16650D, BnaC01g16660D, BnaC01g16670D, BnaC01g16680D, BnaC01g16690D, BnaC01g16700D, BnaC01g16710D, BnaC01g16720D, BnaC01g16730D, BnaC01g16740D, BnaC01g16750D, BnaC01g16760D, BnaC01g16770D, BnaC01g16780D, BnaC01g16790D, BnaC01g16800D, BnaC01g16810D
C01	216	13470001	13510000	40000	BnaC01g19480D, BnaC01g19490D, BnaC01g19500D, BnaC01g19510D, BnaC01g19520D
C01	217	13640001	13670000	30000	BnaC01g19620D, BnaC01g19630D, BnaC01g19640D
C01	218	13980001	14010000	30000	BnaC01g20050D, BnaC01g20060D, BnaC01g20070D, BnaC01g20080D, BnaC01g20090D, BnaC01g20100D, BnaC01g20110D
C01	219	14580001	14610000	30000	BnaC01g20890D, BnaC01g20900D, BnaC01g20910D, BnaC01g20920D, BnaC01g20930D, BnaC01g20940D
C01	220	14790001	14840000	50000	BnaC01g21150D, BnaC01g21160D, BnaC01g21170D, BnaC01g21180D, BnaC01g21190D, BnaC01g21200D, BnaC01g21210D, BnaC01g21220D, BnaC01g21230D, BnaC01g21240D
C01	221	15800001	15840000	40000	BnaC01g22370D, BnaC01g22380D, BnaC01g22390D
C01	222	16740001	16770000	30000	BnaC01g23080D, BnaC01g23090D
C01	223	17350001	17390000	40000	BnaC01g23680D, BnaC01g23690D, BnaC01g23700D, BnaC01g23710D, BnaC01g23720D
C01	224	17450001	17460000	10000	BnaC01g23760D, BnaC01g23770D
C01	225	18120001	18190000	70000	BnaC01g23920D, BnaC01g23930D, BnaC01g23940D, BnaC01g23950D, BnaC01g23960D, BnaC01g23970D
C01	226	18210001	18220000	10000	BnaC01g23980D
C01	227	19900001	19930000	30000	BnaC01g24740D, BnaC01g24750D, BnaC01g24760D, BnaC01g24770D, BnaC01g24780D, BnaC01g24790D, BnaC01g24800D, BnaC01g24810D
C01	228	19970001	19980000	10000	-
C01	229	24190001	24230000	40000	BnaC01g26750D, BnaC01g26760D, BnaC01g26770D, BnaC01g26780D
C01	230	24240001	24250000	10000	-
C01	231	28110001	28170000	60000	BnaC01g29790D, BnaC01g29800D, BnaC01g29810D, BnaC01g29820D, BnaC01g29830D, BnaC01g29840D, BnaC01g29850D, BnaC01g29860D, BnaC01g29870D
C01	232	30230001	30260000	30000	BnaC01g31400D, BnaC01g31410D, BnaC01g31420D
C01	233	31000001	31030000	30000	BnaC01g31880D, BnaC01g31890D, BnaC01g31900D
C01	234	32300001	32310000	10000	BnaC01g33000D
C01	235	32350001	32410000	60000	BnaC01g33100D, BnaC01g33110D, BnaC01g33120D, BnaC01g33130D, BnaC01g33140D, BnaC01g33150D, BnaC01g33160D, BnaC01g33170D, BnaC01g33180D, BnaC01g33190D
C01	236	35190001	35200000	10000	-
C01	237	35480001	35490000	10000	-
C01	238	37120001	37160000	40000	BnaC01g38020D, BnaC01g38030D, BnaC01g38040D, BnaC01g38050D, BnaC01g38060D, BnaC01g38070D
C02	239	760001	790000	30000	BnaC02g01760D, BnaC02g01770D, BnaC02g01780D, BnaC02g01790D, BnaC02g01800D, BnaC02g01810D, BnaC02g01820D, BnaC02g01830D, BnaC02g01840D
C02	240	1710001	1740000	30000	BnaC02g03600D, BnaC02g03610D, BnaC02g03620D, BnaC02g03630D, BnaC02g03640D
C02	241	3100001	3210000	110000	BnaC02g05910D, BnaC02g05920D, BnaC02g05930D, BnaC02g05940D, BnaC02g05950D, BnaC02g05960D, BnaC02g05970D, BnaC02g05980D, BnaC02g05990D, BnaC02g06000D, BnaC02g06010D, BnaC02g06020D, BnaC02g06030D, BnaC02g06040D, BnaC02g06050D, BnaC02g06060D, BnaC02g06070D, BnaC02g06080D, BnaC02g06090D
C02	242	3310001	3340000	30000	BnaC02g06200D, BnaC02g06210D, BnaC02g06220D, BnaC02g06230D, BnaC02g06240D, BnaC02g06250D, BnaC02g06260D
C02	243	4150001	4180000	30000	BnaC02g07570D, BnaC02g07580D, BnaC02g07590D, BnaC02g07600D, BnaC02g07610D, BnaC02g07620D, BnaC02g07630D
C02	244	5430001	5450000	20000	BnaC02g09720D, BnaC02g09730D, BnaC02g09740D
C02	245	5910001	5940000	30000	BnaC02g10360D, BnaC02g10370D
C02	246	7390001	7420000	30000	BnaC02g11980D, BnaC02g11990D, BnaC02g12000D, BnaC02g12010D, BnaC02g12020D
C02	247	7520001	7590000	70000	BnaC02g12050D, BnaC02g12060D, BnaC02g12070D, BnaC02g12080D
C02	248	8520001	8570000	50000	BnaC02g13290D, BnaC02g13300D, BnaC02g13310D, BnaC02g13320D, BnaC02g13330D, BnaC02g13340D, BnaC02g13350D, BnaC02g13360D, BnaC02g13370D, BnaC02g13380D, BnaC02g13390D
C02	249	10040001	10140000	100000	BnaC02g14530D, BnaC02g14540D, BnaC02g14550D, BnaC02g14560D, BnaC02g14570D, BnaC02g14580D, BnaC02g14590D, BnaC02g14600D, BnaC02g14610D, BnaC02g14620D, BnaC02g14630D
C02	250	10340001	10370000	30000	BnaC02g14810D, BnaC02g14820D, BnaC02g14830D
C02	251	20220001	20260000	40000	BnaC02g23190D, BnaC02g23200D, BnaC02g23210D, BnaC02g23220D, BnaC02g23230D, BnaC02g23240D
C02	252	25380001	25410000	30000	BnaC02g27470D, BnaC02g27480D, BnaC02g27490D, BnaC02g27500D
C02	253	26430001	26460000	30000	BnaC02g28130D, BnaC02g28140D, BnaC02g28150D
C02	254	27890001	27920000	30000	-
C02	255	29280001	29300000	20000	BnaC02g29290D, BnaC02g29300D
C02	256	30740001	30760000	20000	BnaC02g29690D
C02	257	33720001	33750000	30000	BnaC02g31520D, BnaC02g31530D, BnaC02g31540D, BnaC02g31550D, BnaC02g31560D
C02	258	33790001	33820000	30000	-
C02	259	36240001	36270000	30000	BnaC02g33930D, BnaC02g33940D
C02	260	43530001	43560000	30000	BnaC02g40500D, BnaC02g40510D, BnaC02g40520D, BnaC02g40530D, BnaC02g40540D, BnaC02g40550D
C03	261	2240001	2270000	30000	BnaC03g04660D, BnaC03g04670D, BnaC03g04680D
C03	262	9610001	9640000	30000	BnaC03g18750D, BnaC03g18760D, BnaC03g18770D, BnaC03g18780D, BnaC03g18790D, BnaC03g18800D, BnaC03g18810D, BnaC03g18820D
C03	263	10920001	10960000	40000	BnaC03g20580D, BnaC03g20590D, BnaC03g20600D, BnaC03g20610D, BnaC03g20620D, BnaC03g20630D, BnaC03g20640D
C03	264	12270001	12300000	30000	BnaC03g22350D, BnaC03g22360D, BnaC03g22370D, BnaC03g22380D, BnaC03g22390D, BnaC03g22400D
C03	265	12370001	12390000	20000	BnaC03g22430D
C03	266	12820001	12830000	10000	BnaC03g23120D, BnaC03g23130D, BnaC03g23140D
C03	267	13150001	13180000	30000	BnaC03g23560D, BnaC03g23570D, BnaC03g23580D, BnaC03g23590D, BnaC03g23600D, BnaC03g23610D
C03	268	13410001	13420000	10000	-
C03	269	15850001	15880000	30000	BnaC03g27350D, BnaC03g27360D, BnaC03g27370D, BnaC03g27380D
C03	270	16440001	16470000	30000	BnaC03g28040D, BnaC03g28050D
C03	271	20180001	20240000	60000	BnaC03g32970D, BnaC03g32980D, BnaC03g32990D, BnaC03g33000D, BnaC03g33010D, BnaC03g33020D, BnaC03g33030D, BnaC03g33040D, BnaC03g33050D, BnaC03g33060D, BnaC03g33070D, BnaC03g33080D, BnaC03g33090D, BnaC03g33100D, BnaC03g33110D
C03	272	29180001	29210000	30000	BnaC03g44100D, BnaC03g44110D, BnaC03g44120D
C03	273	31600001	31630000	30000	BnaC03g46610D, BnaC03g46620D, BnaC03g46630D, BnaC03g46640D, BnaC03g46650D, BnaC03g46660D
C03	274	33730001	33760000	30000	BnaC03g48920D, BnaC03g48930D, BnaC03g48940D, BnaC03g48950D, BnaC03g48960D, BnaC03g48970D
C03	275	34280001	34310000	30000	BnaC03g49370D, BnaC03g49380D, BnaC03g49390D
C03	276	38520001	38540000	20000	-
C03	277	45090001	45120000	30000	BnaC03g56000D
C03	278	49100001	49130000	30000	BnaC03g59870D, BnaC03g59880D, BnaC03g59890D, BnaC03g59900D
C03	279	54280001	54310000	30000	BnaC03g64890D, BnaC03g64900D, BnaC03g64910D, BnaC03g64920D
C03	280	60100001	60140000	40000	BnaC03g70420D, BnaC03g70430D, BnaC03g70440D, BnaC03g70450D, BnaC03g70460D, BnaC03g70470D, BnaC03g70480D, BnaC03g70490D, BnaC03g70500D
C04	281	1820001	1850000	30000	BnaC04g02370D, BnaC04g02380D, BnaC04g02390D, BnaC04g02400D, BnaC04g02410D, BnaC04g02420D, BnaC04g02430D
C04	282	3750001	3770000	20000	BnaC04g05300D, BnaC04g05310D, BnaC04g05320D, BnaC04g05330D, BnaC04g05340D
C04	283	4680001	4710000	30000	BnaC04g06460D, BnaC04g06470D, BnaC04g06480D
C04	284	5180001	5200000	20000	BnaC04g07060D
C04	285	6320001	6370000	50000	BnaC04g08410D, BnaC04g08420D, BnaC04g08430D, BnaC04g08440D, BnaC04g08450D
C04	286	6380001	6410000	30000	BnaC04g08460D, BnaC04g08470D, BnaC04g08480D, BnaC04g08490D, BnaC04g08500D, BnaC04g08510D
C04	287	9850001	9870000	20000	BnaC04g12620D, BnaC04g12630D, BnaC04g12640D
C04	288	10080001	10120000	40000	BnaC04g12800D, BnaC04g12810D, BnaC04g12820D, BnaC04g12830D, BnaC04g12840D, BnaC04g12850D
C04	289	11080001	11110000	30000	-
C04	290	11250001	11270000	20000	BnaC04g13880D, BnaC04g13890D
C04	291	11580001	11620000	40000	BnaC04g14240D, BnaC04g14250D, BnaC04g14260D, BnaC04g14270D, BnaC04g14280D, BnaC04g14290D, BnaC04g14300D
C04	292	11660001	11710000	50000	BnaC04g14330D, BnaC04g14340D, BnaC04g14350D, BnaC04g14360D, BnaC04g14370D, BnaC04g14380D
C04	293	15260001	15280000	20000	BnaC04g17220D
C04	294	21910001	21940000	30000	BnaC04g20930D, BnaC04g20940D, BnaC04g20950D, BnaC04g20960D, BnaC04g20970D, BnaC04g20980D, BnaC04g20990D, BnaC04g21000D
C04	295	22770001	22810000	40000	BnaC04g21740D, BnaC04g21750D, BnaC04g21760D
C04	296	23290001	23320000	30000	BnaC04g22160D, BnaC04g22170D, BnaC04g22180D, BnaC04g22190D, BnaC04g22200D, BnaC04g22210D
C04	297	23340001	23380000	40000	BnaC04g22270D, BnaC04g22280D, BnaC04g22290D, BnaC04g22300D, BnaC04g22310D, BnaC04g22320D, BnaC04g22330D, BnaC04g22340D
C04	298	24920001	24970000	50000	BnaC04g23830D, BnaC04g23840D, BnaC04g23850D, BnaC04g23860D, BnaC04g23870D, BnaC04g23880D
C04	299	32800001	32830000	30000	BnaC04g30920D, BnaC04g30930D, BnaC04g30940D
C04	300	33330001	33370000	40000	BnaC04g31470D, BnaC04g31480D, BnaC04g31490D, BnaC04g31500D, BnaC04g31510D, BnaC04g31520D, BnaC04g31530D
C04	301	34750001	34780000	30000	BnaC04g33130D, BnaC04g33140D, BnaC04g33150D
C04	302	35220001	35270000	50000	BnaC04g33660D, BnaC04g33670D, BnaC04g33680D, BnaC04g33690D, BnaC04g33700D, BnaC04g33710D, BnaC04g33720D, BnaC04g33730D, BnaC04g33740D, BnaC04g33750D, BnaC04g33760D, BnaC04g33770D
C04	303	37340001	37350000	10000	BnaC04g35800D
C04	304	39990001	40020000	30000	BnaC04g38870D, BnaC04g38880D, BnaC04g38890D, BnaC04g38900D, BnaC04g38910D, BnaC04g38920D, BnaC04g38930D, BnaC04g38940D
C04	305	40050001	40080000	30000	BnaC04g38960D, BnaC04g38970D, BnaC04g38980D
C04	306	40330001	40390000	60000	BnaC04g39360D, BnaC04g39370D, BnaC04g39380D, BnaC04g39390D
C05	307	260001	270000	10000	BnaC05g00460D
C05	308	5750001	5780000	30000	BnaC05g10230D, BnaC05g10240D, BnaC05g10250D
C05	309	5890001	5920000	30000	BnaC05g10330D, BnaC05g10340D
C05	310	6000001	6050000	50000	BnaC05g10450D, BnaC05g10460D, BnaC05g10470D, BnaC05g10480D, BnaC05g10490D, BnaC05g10500D, BnaC05g10510D, BnaC05g10520D, BnaC05g10530D, BnaC05g10540D, BnaC05g10550D, BnaC05g10560D, BnaC05g10570D
C05	311	6090001	6160000	70000	BnaC05g10600D, BnaC05g10610D, BnaC05g10620D, BnaC05g10630D, BnaC05g10640D, BnaC05g10650D, BnaC05g10660D, BnaC05g10670D, BnaC05g10680D, BnaC05g10690D, BnaC05g10700D, BnaC05g10710D, BnaC05g10720D, BnaC05g10730D
C05	312	6270001	6340000	70000	BnaC05g10830D, BnaC05g10840D, BnaC05g10850D, BnaC05g10860D, BnaC05g10870D, BnaC05g10880D, BnaC05g10890D, BnaC05g10900D, BnaC05g10910D, BnaC05g10920D, BnaC05g10930D, BnaC05g10940D
C05	313	7140001	7170000	30000	BnaC05g12350D, BnaC05g12360D, BnaC05g12370D, BnaC05g12380D
C05	314	7790001	7830000	40000	BnaC05g13490D, BnaC05g13500D, BnaC05g13510D, BnaC05g13520D, BnaC05g13530D, BnaC05g13540D, BnaC05g13550D
C05	315	8600001	8630000	30000	BnaC05g14600D, BnaC05g14610D, BnaC05g14620D, BnaC05g14630D, BnaC05g14640D
C05	316	8860001	8890000	30000	BnaC05g14920D, BnaC05g14930D, BnaC05g14940D
C05	317	10630001	10660000	30000	BnaC05g16920D, BnaC05g16930D, BnaC05g16940D, BnaC05g16950D, BnaC05g16960D, BnaC05g16970D, BnaC05g16980D
C05	318	11180001	11220000	40000	BnaC05g17490D, BnaC05g17500D, BnaC05g17510D, BnaC05g17520D, BnaC05g17530D, BnaC05g17540D, BnaC05g17550D
C05	319	11400001	11440000	40000	BnaC05g17690D, BnaC05g17700D, BnaC05g17710D, BnaC05g17720D
C05	320	11560001	11590000	30000	BnaC05g17810D, BnaC05g17820D, BnaC05g17830D, BnaC05g17840D, BnaC05g17850D, BnaC05g17860D
C05	321	11610001	11650000	40000	BnaC05g17890D, BnaC05g17900D, BnaC05g17910D
C05	322	11910001	11950000	40000	BnaC05g18210D, BnaC05g18220D, BnaC05g18230D, BnaC05g18240D, BnaC05g18250D, BnaC05g18260D
C05	323	12210001	12250000	40000	BnaC05g18480D, BnaC05g18490D, BnaC05g18500D
C05	324	12270001	12310000	40000	BnaC05g18530D, BnaC05g18540D, BnaC05g18550D, BnaC05g18560D, BnaC05g18570D, BnaC05g18580D, BnaC05g18590D, BnaC05g18600D
C05	325	17670001	17690000	20000	BnaC05g23630D
C05	326	17750001	17780000	30000	BnaC05g23690D, BnaC05g23700D, BnaC05g23710D, BnaC05g23720D, BnaC05g23730D
C05	327	18540001	18600000	60000	BnaC05g24230D, BnaC05g24240D, BnaC05g24250D, BnaC05g24260D, BnaC05g24270D
C05	328	20160001	20170000	10000	BnaC05g25290D, BnaC05g25300D, BnaC05g25310D
C05	329	20240001	20270000	30000	BnaC05g25370D
C05	330	20440001	20470000	30000	BnaC05g25450D, BnaC05g25460D, BnaC05g25470D, BnaC05g25480D, BnaC05g25490D
C05	331	20750001	20800000	50000	BnaC05g25600D, BnaC05g25610D
C05	332	23850001	23880000	30000	BnaC05g27180D, BnaC05g27190D, BnaC05g27200D, BnaC05g27210D
C05	333	24730001	24760000	30000	BnaC05g27540D, BnaC05g27550D, BnaC05g27560D, BnaC05g27570D, BnaC05g27580D
C05	334	26780001	26810000	30000	BnaC05g28550D, BnaC05g28560D, BnaC05g28570D, BnaC05g28580D, BnaC05g28590D
C05	335	26970001	27020000	50000	BnaC05g28640D, BnaC05g28650D, BnaC05g28660D, BnaC05g28670D
C05	336	27730001	27780000	50000	BnaC05g29030D, BnaC05g29040D, BnaC05g29050D, BnaC05g29060D
C05	337	29240001	29300000	60000	BnaC05g30190D, BnaC05g30200D, BnaC05g30210D
C05	338	29470001	29500000	30000	BnaC05g30410D, BnaC05g30420D
C05	339	29770001	29800000	30000	BnaC05g30730D
C05	340	29900001	29960000	60000	BnaC05g30790D, BnaC05g30800D, BnaC05g30810D, BnaC05g30820D, BnaC05g30830D, BnaC05g30840D, BnaC05g30850D, BnaC05g30860D, BnaC05g30870D, BnaC05g30880D
C05	341	30720001	30750000	30000	BnaC05g31400D, BnaC05g31410D, BnaC05g31420D, BnaC05g31430D
C05	342	32860001	32890000	30000	BnaC05g33330D, BnaC05g33340D, BnaC05g33350D, BnaC05g33360D, BnaC05g33370D, BnaC05g33380D
C05	343	33620001	33660000	40000	BnaC05g34150D, BnaC05g34160D, BnaC05g34170D, BnaC05g34180D, BnaC05g34190D, BnaC05g34200D, BnaC05g34210D, BnaC05g34220D
C05	344	34860001	34910000	50000	BnaC05g35490D, BnaC05g35500D, BnaC05g35510D, BnaC05g35520D, BnaC05g35530D, BnaC05g35540D, BnaC05g35550D, BnaC05g35560D, BnaC05g35570D
C05	345	35230001	35270000	40000	BnaC05g36040D, BnaC05g36050D, BnaC05g36060D, BnaC05g36070D
C05	346	36420001	36450000	30000	BnaC05g37360D, BnaC05g37370D, BnaC05g37380D, BnaC05g37390D
C05	347	36600001	36610000	10000	BnaC05g37670D, BnaC05g37680D, BnaC05g37690D
C05	348	36640001	36660000	20000	BnaC05g37770D
C05	349	36970001	37000000	30000	BnaC05g38160D, BnaC05g38170D, BnaC05g38180D, BnaC05g38190D, BnaC05g38200D
C05	350	37870001	37900000	30000	BnaC05g39330D, BnaC05g39340D, BnaC05g39350D, BnaC05g39360D, BnaC05g39370D
C05	351	38010001	38040000	30000	BnaC05g39510D, BnaC05g39520D, BnaC05g39530D, BnaC05g39540D, BnaC05g39550D, BnaC05g39560D, BnaC05g39570D
C06	352	2390001	2420000	30000	BnaC06g01590D
C06	353	7860001	7880000	20000	BnaC06g07280D, BnaC06g07290D
C06	354	11090001	11130000	40000	BnaC06g09290D, BnaC06g09300D, BnaC06g09310D
C06	355	11500001	11570000	70000	BnaC06g09680D, BnaC06g09690D, BnaC06g09700D
C06	356	11580001	11610000	30000	BnaC06g09720D, BnaC06g09730D, BnaC06g09740D, BnaC06g09750D, BnaC06g09760D
C06	357	13130001	13160000	30000	BnaC06g11110D, BnaC06g11120D, BnaC06g11130D, BnaC06g11140D, BnaC06g11150D, BnaC06g11160D, BnaC06g11170D, BnaC06g11180D, BnaC06g11190D, BnaC06g11200D, BnaC06g11210D
C06	358	17070001	17100000	30000	BnaC06g14280D, BnaC06g14290D, BnaC06g14300D, BnaC06g14310D
C06	359	17890001	17930000	40000	BnaC06g15130D, BnaC06g15140D, BnaC06g15150D, BnaC06g15160D, BnaC06g15170D, BnaC06g15180D, BnaC06g15190D
C06	360	18460001	18490000	30000	BnaC06g15650D, BnaC06g15660D, BnaC06g15670D
C06	361	20640001	20670000	30000	BnaC06g18300D
C06	362	21790001	21820000	30000	BnaC06g19560D, BnaC06g19570D, BnaC06g19580D, BnaC06g19590D, BnaC06g19600D, BnaC06g19610D, BnaC06g19620D, BnaC06g19630D
C06	363	21900001	21970000	70000	BnaC06g19740D, BnaC06g19750D, BnaC06g19760D, BnaC06g19770D, BnaC06g19780D, BnaC06g19790D, BnaC06g19800D, BnaC06g19810D, BnaC06g19820D, BnaC06g19830D
C06	364	22550001	22580000	30000	BnaC06g20510D, BnaC06g20520D, BnaC06g20530D
C06	365	22850001	22880000	30000	BnaC06g20790D, BnaC06g20800D, BnaC06g20810D, BnaC06g20820D, BnaC06g20830D
C06	366	22910001	22940000	30000	BnaC06g20860D, BnaC06g20870D, BnaC06g20880D
C06	367	22950001	22980000	30000	BnaC06g20900D, BnaC06g20910D, BnaC06g20920D, BnaC06g20930D
C06	368	23190001	23260000	70000	BnaC06g21160D, BnaC06g21170D, BnaC06g21180D, BnaC06g21190D, BnaC06g21200D, BnaC06g21210D, BnaC06g21220D, BnaC06g21230D, BnaC06g21240D, BnaC06g21250D
C06	369	24130001	24160000	30000	BnaC06g21990D, BnaC06g22000D, BnaC06g22010D, BnaC06g22020D, BnaC06g22030D, BnaC06g22040D, BnaC06g22050D
C06	370	24190001	24220000	30000	BnaC06g22080D, BnaC06g22090D, BnaC06g22100D, BnaC06g22110D
C06	371	24320001	24350000	30000	BnaC06g22290D, BnaC06g22300D, BnaC06g22310D, BnaC06g22320D
C06	372	24530001	24580000	50000	BnaC06g22490D, BnaC06g22500D, BnaC06g22510D, BnaC06g22520D, BnaC06g22530D, BnaC06g22540D, BnaC06g22550D, BnaC06g22560D
C06	373	24690001	24770000	80000	BnaC06g22700D, BnaC06g22710D, BnaC06g22720D, BnaC06g22730D, BnaC06g22740D, BnaC06g22750D, BnaC06g22760D, BnaC06g22770D, BnaC06g22780D, BnaC06g22790D, BnaC06g22800D, BnaC06g22810D, BnaC06g22820D, BnaC06g22830D, BnaC06g22840D
C06	374	25020001	25050000	30000	BnaC06g23130D, BnaC06g23140D, BnaC06g23150D, BnaC06g23160D, BnaC06g23170D, BnaC06g23180D, BnaC06g23190D, BnaC06g23200D
C06	375	25250001	25280000	30000	BnaC06g23370D, BnaC06g23380D, BnaC06g23390D, BnaC06g23400D, BnaC06g23410D, BnaC06g23420D
C06	376	26170001	26200000	30000	BnaC06g24400D, BnaC06g24410D, BnaC06g24420D
C06	377	26300001	26360000	60000	BnaC06g24550D, BnaC06g24560D, BnaC06g24570D, BnaC06g24580D, BnaC06g24590D, BnaC06g24600D, BnaC06g24610D, BnaC06g24620D, BnaC06g24630D, BnaC06g24640D, BnaC06g24650D
C06	378	26410001	26440000	30000	BnaC06g24750D, BnaC06g24760D
C06	379	28160001	28210000	50000	BnaC06g26530D, BnaC06g26540D, BnaC06g26550D, BnaC06g26560D, BnaC06g26570D, BnaC06g26580D, BnaC06g26590D, BnaC06g26600D, BnaC06g26610D, BnaC06g26620D, BnaC06g26630D
C06	380	28310001	28350000	40000	BnaC06g26760D, BnaC06g26770D, BnaC06g26780D, BnaC06g26790D
C06	381	28410001	28540000	130000	BnaC06g26860D, BnaC06g26870D, BnaC06g26880D, BnaC06g26890D, BnaC06g26900D, BnaC06g26910D, BnaC06g26920D, BnaC06g26930D, BnaC06g26940D, BnaC06g26950D, BnaC06g26960D, BnaC06g26970D, BnaC06g26980D, BnaC06g26990D, BnaC06g27000D, BnaC06g27010D, BnaC06g27020D, BnaC06g27030D, BnaC06g27040D, BnaC06g27050D, BnaC06g27060D
C06	382	28690001	28740000	50000	BnaC06g27300D, BnaC06g27310D, BnaC06g27320D, BnaC06g27330D, BnaC06g27340D, BnaC06g27350D, BnaC06g27360D, BnaC06g27370D, BnaC06g27380D, BnaC06g27390D
C06	383	29160001	29190000	30000	BnaC06g27780D, BnaC06g27790D, BnaC06g27800D, BnaC06g27810D, BnaC06g27820D, BnaC06g27830D
C06	384	29990001	30060000	70000	BnaC06g28780D, BnaC06g28790D, BnaC06g28800D, BnaC06g28810D, BnaC06g28820D, BnaC06g28830D, BnaC06g28840D, BnaC06g28850D, BnaC06g28860D
C06	385	30140001	30270000	130000	BnaC06g29020D, BnaC06g29030D, BnaC06g29040D, BnaC06g29050D, BnaC06g29060D, BnaC06g29070D, BnaC06g29080D, BnaC06g29090D, BnaC06g29100D, BnaC06g29110D, BnaC06g29120D, BnaC06g29130D, BnaC06g29140D, BnaC06g29150D, BnaC06g29160D, BnaC06g29170D, BnaC06g29180D, BnaC06g29190D, BnaC06g29200D, BnaC06g29210D, BnaC06g29220D, BnaC06g29230D, BnaC06g29240D
C06	386	30950001	31010000	60000	BnaC06g30110D, BnaC06g30120D, BnaC06g30130D, BnaC06g30140D, BnaC06g30150D, BnaC06g30160D
C06	387	31270001	31310000	40000	BnaC06g30540D, BnaC06g30550D, BnaC06g30560D, BnaC06g30570D, BnaC06g30580D, BnaC06g30590D, BnaC06g30600D, BnaC06g30610D
C06	388	32150001	32180000	30000	BnaC06g31720D, BnaC06g31730D, BnaC06g31740D
C06	389	32250001	32280000	30000	BnaC06g31860D, BnaC06g31870D, BnaC06g31880D
C06	390	32670001	32740000	70000	BnaC06g32490D, BnaC06g32500D, BnaC06g32510D, BnaC06g32520D, BnaC06g32530D, BnaC06g32540D, BnaC06g32550D, BnaC06g32560D, BnaC06g32570D, BnaC06g32580D, BnaC06g32590D, BnaC06g32600D, BnaC06g32610D, BnaC06g32620D, BnaC06g32630D
C06	391	33550001	33580000	30000	BnaC06g33800D, BnaC06g33810D, BnaC06g33820D, BnaC06g33830D, BnaC06g33840D, BnaC06g33850D
C06	392	33710001	33790000	80000	BnaC06g34100D, BnaC06g34110D, BnaC06g34120D, BnaC06g34130D, BnaC06g34140D, BnaC06g34150D, BnaC06g34160D, BnaC06g34170D, BnaC06g34180D, BnaC06g34190D, BnaC06g34200D, BnaC06g34210D, BnaC06g34220D, BnaC06g34230D, BnaC06g34240D
C06	393	33950001	33980000	30000	BnaC06g34490D, BnaC06g34500D, BnaC06g34510D, BnaC06g34520D, BnaC06g34530D, BnaC06g34540D
C06	394	33990001	34020000	30000	BnaC06g34580D, BnaC06g34590D, BnaC06g34600D, BnaC06g34610D, BnaC06g34620D, BnaC06g34630D
C06	395	34060001	34110000	50000	BnaC06g34720D, BnaC06g34730D, BnaC06g34740D, BnaC06g34750D, BnaC06g34760D, BnaC06g34770D, BnaC06g34780D, BnaC06g34790D, BnaC06g34800D, BnaC06g34810D, BnaC06g34820D, BnaC06g34830D, BnaC06g34840D, BnaC06g34850D
C06	396	34300001	34330000	30000	BnaC06g35240D, BnaC06g35250D, BnaC06g35260D, BnaC06g35270D, BnaC06g35280D, BnaC06g35290D, BnaC06g35300D, BnaC06g35310D, BnaC06g35320D, BnaC06g35330D
C06	397	34370001	34400000	30000	BnaC06g35360D, BnaC06g35370D, BnaC06g35380D, BnaC06g35390D, BnaC06g35400D, BnaC06g35410D, BnaC06g35420D
C06	398	34650001	34710000	60000	BnaC06g35960D, BnaC06g35970D, BnaC06g35980D, BnaC06g35990D, BnaC06g36000D, BnaC06g36010D, BnaC06g36020D, BnaC06g36030D, BnaC06g36040D, BnaC06g36050D, BnaC06g36060D
C06	399	35270001	35300000	30000	BnaC06g37030D, BnaC06g37040D, BnaC06g37050D, BnaC06g37060D, BnaC06g37070D
C07	400	4110001	4140000	30000	BnaC07g03170D, BnaC07g03180D, BnaC07g03190D
C07	401	5570001	5600000	30000	-
C07	402	11890001	11930000	40000	BnaC07g07530D, BnaC07g07540D, BnaC07g07550D
C07	403	14060001	14090000	30000	BnaC07g08900D, BnaC07g08910D
C07	404	14860001	14890000	30000	-
C07	405	15110001	15140000	30000	BnaC07g09680D, BnaC07g09690D
C07	406	17810001	17840000	30000	BnaC07g12290D, BnaC07g12300D, BnaC07g12310D, BnaC07g12320D
C07	407	18630001	18660000	30000	BnaC07g13140D, BnaC07g13150D, BnaC07g13160D, BnaC07g13170D, BnaC07g13180D, BnaC07g13190D
C07	408	22080001	22100000	20000	BnaC07g16060D, BnaC07g16070D, BnaC07g16080D
C07	409	22110001	22140000	30000	BnaC07g16100D, BnaC07g16110D, BnaC07g16120D, BnaC07g16130D, BnaC07g16140D, BnaC07g16150D
C07	410	22160001	22170000	10000	BnaC07g16180D
C07	411	26570001	26600000	30000	BnaC07g19820D, BnaC07g19830D, BnaC07g19840D, BnaC07g19850D
C07	412	27120001	27160000	40000	BnaC07g20550D, BnaC07g20560D, BnaC07g20570D, BnaC07g20580D, BnaC07g20590D, BnaC07g20600D
C07	413	27710001	27720000	10000	BnaC07g21040D
C07	414	29760001	29790000	30000	BnaC07g23140D, BnaC07g23150D, BnaC07g23160D, BnaC07g23170D
C07	415	31420001	31460000	40000	BnaC07g25200D, BnaC07g25210D, BnaC07g25220D, BnaC07g25230D, BnaC07g25240D, BnaC07g25250D, BnaC07g25260D, BnaC07g25270D, BnaC07g25280D, BnaC07g25290D, BnaC07g25300D
C07	416	32390001	32420000	30000	BnaC07g26430D, BnaC07g26440D, BnaC07g26450D, BnaC07g26460D
C07	417	41700001	41730000	30000	BnaC07g42100D, BnaC07g42110D, BnaC07g42120D, BnaC07g42130D, BnaC07g42140D, BnaC07g42150D
C08	418	8580001	8590000	10000	BnaC08g06030D, BnaC08g06040D
C08	419	9640001	9680000	40000	-
C08	420	9950001	9970000	20000	BnaC08g07230D
C08	421	20430001	20460000	30000	BnaC08g16430D, BnaC08g16440D
C08	422	25640001	25660000	20000	-
C08	423	29640001	29690000	50000	BnaC08g29400D, BnaC08g29410D, BnaC08g29420D, BnaC08g29430D, BnaC08g29440D, BnaC08g29450D, BnaC08g29460D, BnaC08g29470D, BnaC08g29480D, BnaC08g29490D, BnaC08g29500D
C08	424	30230001	30260000	30000	BnaC08g30390D, BnaC08g30400D, BnaC08g30410D, BnaC08g30420D, BnaC08g30430D, BnaC08g30440D, BnaC08g30450D, BnaC08g30460D
C08	425	36840001	36870000	30000	BnaC08g42780D, BnaC08g42790D, BnaC08g42800D, BnaC08g42810D, BnaC08g42820D, BnaC08g42830D, BnaC08g42840D, BnaC08g42850D
C08	426	37690001	37720000	30000	BnaC08g44480D, BnaC08g44490D, BnaC08g44500D, BnaC08g44510D, BnaC08g44520D, BnaC08g44530D, BnaC08g44540D
C09	427	1300001	1310000	10000	BnaC09g02280D, BnaC09g02290D
C09	428	1320001	1330000	10000	BnaC09g02320D, BnaC09g02330D, BnaC09g02340D
C09	429	1800001	1830000	30000	BnaC09g03150D, BnaC09g03160D, BnaC09g03170D, BnaC09g03180D, BnaC09g03190D, BnaC09g03200D, BnaC09g03210D
C09	430	3690001	3720000	30000	BnaC09g06080D, BnaC09g06090D, BnaC09g06100D, BnaC09g06110D, BnaC09g06120D, BnaC09g06130D, BnaC09g06140D, BnaC09g06150D, BnaC09g06160D
C09	431	5190001	5230000	40000	BnaC09g08210D, BnaC09g08220D, BnaC09g08230D, BnaC09g08240D, BnaC09g08250D, BnaC09g08260D, BnaC09g08270D, BnaC09g08280D, BnaC09g08290D, BnaC09g08300D
C09	432	5240001	5330000	90000	BnaC09g08310D, BnaC09g08320D, BnaC09g08330D, BnaC09g08340D, BnaC09g08350D, BnaC09g08360D, BnaC09g08370D, BnaC09g08380D, BnaC09g08390D
C09	433	5510001	5580000	70000	BnaC09g08640D, BnaC09g08650D, BnaC09g08660D, BnaC09g08670D, BnaC09g08680D, BnaC09g08690D, BnaC09g08700D, BnaC09g08710D, BnaC09g08720D
C09	434	5800001	5860000	60000	BnaC09g08920D, BnaC09g08930D, BnaC09g08940D, BnaC09g08950D, BnaC09g08960D, BnaC09g08970D, BnaC09g08980D, BnaC09g08990D, BnaC09g09000D, BnaC09g09010D, BnaC09g09020D, BnaC09g09030D, BnaC09g09040D, BnaC09g09050D, BnaC09g09060D
C09	435	6080001	6120000	40000	BnaC09g09390D, BnaC09g09400D, BnaC09g09410D, BnaC09g09420D
C09	436	6260001	6290000	30000	BnaC09g09630D, BnaC09g09640D, BnaC09g09650D
C09	437	6460001	6500000	40000	BnaC09g09820D, BnaC09g09830D, BnaC09g09840D, BnaC09g09850D, BnaC09g09860D, BnaC09g09870D
C09	438	7620001	7650000	30000	BnaC09g11030D, BnaC09g11040D, BnaC09g11050D
C09	439	7850001	7860000	10000	BnaC09g11200D, BnaC09g11210D
C09	440	7870001	7910000	40000	BnaC09g11250D, BnaC09g11260D, BnaC09g11270D, BnaC09g11280D, BnaC09g11290D
C09	441	8310001	8340000	30000	BnaC09g11900D, BnaC09g11910D, BnaC09g11920D, BnaC09g11930D, BnaC09g11940D, BnaC09g11950D, BnaC09g11960D, BnaC09g11970D, BnaC09g11980D, BnaC09g11990D, BnaC09g12000D
C09	442	8610001	8640000	30000	BnaC09g12150D, BnaC09g12160D, BnaC09g12170D, BnaC09g12180D, BnaC09g12190D, BnaC09g12200D
C09	443	11260001	11290000	30000	BnaC09g14690D, BnaC09g14700D
C09	444	12990001	13020000	30000	BnaC09g15980D, BnaC09g15990D, BnaC09g16000D, BnaC09g16010D, BnaC09g16020D, BnaC09g16030D, BnaC09g16040D
C09	445	14400001	14500000	100000	BnaC09g17620D, BnaC09g17630D, BnaC09g17640D, BnaC09g17650D, BnaC09g17660D, BnaC09g17670D, BnaC09g17680D, BnaC09g17690D, BnaC09g17700D, BnaC09g17710D, BnaC09g17720D, BnaC09g17730D, BnaC09g17740D, BnaC09g17750D, BnaC09g17760D, BnaC09g17770D, BnaC09g17780D, BnaC09g17790D, BnaC09g17800D, BnaC09g17810D
C09	446	14650001	14680000	30000	BnaC09g17960D, BnaC09g17970D, BnaC09g17980D, BnaC09g17990D
C09	447	14730001	14820000	90000	BnaC09g18050D, BnaC09g18060D, BnaC09g18070D, BnaC09g18080D, BnaC09g18090D, BnaC09g18100D, BnaC09g18110D, BnaC09g18120D, BnaC09g18130D, BnaC09g18140D, BnaC09g18150D, BnaC09g18160D, BnaC09g18170D, BnaC09g18180D, BnaC09g18190D
C09	448	15370001	15410000	40000	BnaC09g18610D, BnaC09g18620D
C09	449	15440001	15480000	40000	BnaC09g18640D, BnaC09g18650D
C09	450	15500001	15550000	50000	BnaC09g18660D, BnaC09g18670D, BnaC09g18680D, BnaC09g18690D, BnaC09g18700D
C09	451	15560001	15590000	30000	BnaC09g18710D, BnaC09g18720D
C09	452	15680001	15700000	20000	BnaC09g18800D, BnaC09g18810D
C09	453	16310001	16340000	30000	BnaC09g19480D, BnaC09g19490D, BnaC09g19500D
C09	454	17040001	17070000	30000	BnaC09g19940D
C09	455	17080001	17110000	30000	BnaC09g20000D, BnaC09g20010D, BnaC09g20020D, BnaC09g20030D
C09	456	18450001	18490000	40000	BnaC09g21160D, BnaC09g21170D, BnaC09g21180D, BnaC09g21190D, BnaC09g21200D, BnaC09g21210D, BnaC09g21220D, BnaC09g21230D, BnaC09g21240D
C09	457	19830001	19860000	30000	BnaC09g22540D, BnaC09g22550D, BnaC09g22560D, BnaC09g22570D, BnaC09g22580D
C09	458	23660001	23700000	40000	BnaC09g25100D, BnaC09g25110D, BnaC09g25120D, BnaC09g25130D, BnaC09g25140D, BnaC09g25150D
C09	459	25770001	25800000	30000	BnaC09g25990D
C09	460	33960001	33980000	20000	BnaC09g30920D, BnaC09g30930D, BnaC09g30940D
C09	461	33990001	34020000	30000	BnaC09g30950D, BnaC09g30960D
C09	462	34040001	34080000	40000	BnaC09g31010D, BnaC09g31020D
C09	463	34120001	34140000	20000	BnaC09g31100D, BnaC09g31110D, BnaC09g31120D, BnaC09g31130D
C09	464	35000001	35050000	50000	BnaC09g31970D, BnaC09g31980D, BnaC09g31990D, BnaC09g32000D, BnaC09g32010D, BnaC09g32020D, BnaC09g32030D, BnaC09g32040D, BnaC09g32050D, BnaC09g32060D
C09	465	35260001	35270000	10000	-
C09	466	35290001	35360000	70000	BnaC09g32300D, BnaC09g32310D, BnaC09g32320D, BnaC09g32330D, BnaC09g32340D, BnaC09g32350D, BnaC09g32360D, BnaC09g32370D
C09	467	36160001	36190000	30000	BnaC09g32900D, BnaC09g32910D, BnaC09g32920D, BnaC09g32930D
C09	468	36370001	36420000	50000	BnaC09g33150D, BnaC09g33160D, BnaC09g33170D, BnaC09g33180D, BnaC09g33190D, BnaC09g33200D, BnaC09g33210D, BnaC09g33220D, BnaC09g33230D
C09	469	37480001	37510000	30000	BnaC09g34100D, BnaC09g34110D
C09	470	37570001	37600000	30000	BnaC09g34180D, BnaC09g34190D, BnaC09g34200D, BnaC09g34210D
C09	471	38650001	38670000	20000	BnaC09g35290D, BnaC09g35300D, BnaC09g35310D
C09	472	41160001	41230000	70000	BnaC09g38210D, BnaC09g38220D, BnaC09g38230D, BnaC09g38240D, BnaC09g38250D, BnaC09g38260D, BnaC09g38270D, BnaC09g38280D, BnaC09g38290D, BnaC09g38300D, BnaC09g38310D, BnaC09g38320D, BnaC09g38330D, BnaC09g38340D
C09	473	44910001	44940000	30000	BnaC09g43780D, BnaC09g43790D, BnaC09g43800D, BnaC09g43810D, BnaC09g43820D, BnaC09g43830D
C09	474	46980001	47010000	30000	BnaC09g47860D, BnaC09g47870D, BnaC09g47880D, BnaC09g47890D, BnaC09g47900D, BnaC09g47910D, BnaC09g47920D, BnaC09g47930D

## Sheet: SK
Supplementary Data 4. Selective sweeps detected between WEAm and other genetic clusters
(WEAm vs. Sk)
Chromosome	Region number	Start	End	Size	Genes in the interval
A01	1	690001	720000	30000	BnaA01g01330D, BnaA01g01340D
A01	2	2420001	2460000	40000	BnaA01g05170D, BnaA01g05180D, BnaA01g05190D, BnaA01g05200D, BnaA01g05210D, BnaA01g05220D, BnaA01g05230D, BnaA01g05240D, BnaA01g05250D
A01	3	4520001	4540000	20000	BnaA01g09270D, BnaA01g09280D, BnaA01g09290D
A01	4	10660001	10690000	30000	BnaA01g19160D, BnaA01g19170D
A01	5	13100001	13120000	20000	BnaA01g21240D, BnaA01g21250D
A01	6	16980001	17030000	50000	BnaA01g24620D, BnaA01g24630D, BnaA01g24640D, BnaA01g24650D, BnaA01g24660D, BnaA01g24670D, BnaA01g24680D, BnaA01g24690D, BnaA01g24700D, BnaA01g24710D
A01	7	17120001	17210000	90000	BnaA01g24740D, BnaA01g24750D, BnaA01g24760D, BnaA01g24770D, BnaA01g24780D, BnaA01g24790D, BnaA01g24800D, BnaA01g24810D, BnaA01g24820D, BnaA01g24830D, BnaA01g24840D
A01	8	17690001	17730000	40000	BnaA01g25260D, BnaA01g25270D, BnaA01g25280D, BnaA01g25290D, BnaA01g25300D, BnaA01g25310D, BnaA01g25320D
A01	9	17750001	17780000	30000	BnaA01g25380D, BnaA01g25390D, BnaA01g25400D, BnaA01g25410D, BnaA01g25420D, BnaA01g25430D, BnaA01g25440D, BnaA01g25450D
A01	10	18550001	18610000	60000	BnaA01g26490D, BnaA01g26500D, BnaA01g26510D, BnaA01g26520D, BnaA01g26530D, BnaA01g26540D, BnaA01g26550D, BnaA01g26560D, BnaA01g26570D, BnaA01g26580D, BnaA01g26590D
A01	11	19060001	19080000	20000	BnaA01g27300D, BnaA01g27310D, BnaA01g27320D, BnaA01g27330D
A01	12	21190001	21220000	30000	BnaA01g31180D, BnaA01g31190D, BnaA01g31200D
A01	13	21660001	21700000	40000	BnaA01g32040D, BnaA01g32050D, BnaA01g32060D, BnaA01g32070D, BnaA01g32080D, BnaA01g32090D, BnaA01g32100D, BnaA01g32110D, BnaA01g32120D, BnaA01g32130D, BnaA01g32140D, BnaA01g32150D
A01	14	21770001	21800000	30000	BnaA01g32320D, BnaA01g32330D, BnaA01g32340D, BnaA01g32350D
A01	15	23200001	23230000	30000	BnaA01g34340D, BnaA01g34350D, BnaA01g34360D, BnaA01g34370D, BnaA01g34380D, BnaA01g34390D, BnaA01g34400D
A02	16	5170001	5200000	30000	BnaA02g10200D, BnaA02g10210D, BnaA02g10220D, BnaA02g10230D, BnaA02g10240D, BnaA02g10250D, BnaA02g10260D
A02	17	5260001	5280000	20000	BnaA02g10330D
A02	18	8010001	8020000	10000	BnaA02g14270D, BnaA02g14280D, BnaA02g14290D, BnaA02g14300D
A02	19	8030001	8060000	30000	BnaA02g14320D
A02	20	14000001	14020000	20000	BnaA02g21620D, BnaA02g21630D, BnaA02g21640D
A02	21	14320001	14390000	70000	BnaA02g21930D, BnaA02g21940D, BnaA02g21950D, BnaA02g21960D, BnaA02g21970D, BnaA02g21980D, BnaA02g21990D
A02	22	20590001	20610000	20000	BnaA02g27900D
A02	23	24540001	24590000	50000	BnaA02g34400D, BnaA02g34410D, BnaA02g34420D, BnaA02g34430D, BnaA02g34440D, BnaA02g34450D, BnaA02g34460D, BnaA02g34470D, BnaA02g34480D, BnaA02g34490D, BnaA02g34500D, BnaA02g34510D
A03	24	790001	870000	80000	BnaA03g01620D, BnaA03g01630D, BnaA03g01640D, BnaA03g01650D, BnaA03g01660D, BnaA03g01670D, BnaA03g01680D, BnaA03g01690D, BnaA03g01700D, BnaA03g01710D, BnaA03g01720D, BnaA03g01730D, BnaA03g01740D, BnaA03g01750D, BnaA03g01760D, BnaA03g01770D, BnaA03g01780D, BnaA03g01790D, BnaA03g01800D, BnaA03g01810D, BnaA03g01820D, BnaA03g01830D, BnaA03g01840D, BnaA03g01850D, BnaA03g01860D, BnaA03g01870D, BnaA03g01…
A03	25	1450001	1480000	30000	BnaA03g03000D, BnaA03g03010D, BnaA03g03020D, BnaA03g03030D, BnaA03g03040D, BnaA03g03050D, BnaA03g03060D, BnaA03g03070D, BnaA03g03080D
A03	26	4570001	4590000	20000	BnaA03g10190D, BnaA03g10200D, BnaA03g10210D
A03	27	4690001	4730000	40000	BnaA03g10430D, BnaA03g10440D, BnaA03g10450D, BnaA03g10460D, BnaA03g10470D, BnaA03g10480D, BnaA03g10490D, BnaA03g10500D
A03	28	4750001	4830000	80000	BnaA03g10560D, BnaA03g10570D, BnaA03g10580D, BnaA03g10590D, BnaA03g10600D, BnaA03g10610D, BnaA03g10620D, BnaA03g10630D, BnaA03g10640D, BnaA03g10650D, BnaA03g10660D, BnaA03g10670D, BnaA03g10680D, BnaA03g10690D, BnaA03g10700D, BnaA03g10710D, BnaA03g10720D, BnaA03g10730D, BnaA03g10740D
A03	29	5350001	5360000	10000	-
A03	30	5410001	5440000	30000	BnaA03g11950D, BnaA03g11960D, BnaA03g11970D, BnaA03g11980D, BnaA03g11990D, BnaA03g12000D
A03	31	5460001	5470000	10000	BnaA03g12070D, BnaA03g12080D, BnaA03g12090D
A03	32	5820001	5870000	50000	BnaA03g12820D, BnaA03g12830D, BnaA03g12840D, BnaA03g12850D, BnaA03g12860D, BnaA03g12870D
A03	33	7330001	7350000	20000	BnaA03g15830D, BnaA03g15840D, BnaA03g15850D, BnaA03g15860D, BnaA03g15870D
A03	34	7570001	7700000	130000	BnaA03g16220D, BnaA03g16230D, BnaA03g16240D, BnaA03g16250D, BnaA03g16260D, BnaA03g16270D, BnaA03g16280D, BnaA03g16290D, BnaA03g16300D, BnaA03g16310D, BnaA03g16320D, BnaA03g16330D, BnaA03g16340D, BnaA03g16350D, BnaA03g16360D, BnaA03g16370D, BnaA03g16380D, BnaA03g16390D, BnaA03g16400D, BnaA03g16410D, BnaA03g16420D, BnaA03g16430D, BnaA03g16440D, BnaA03g16450D, BnaA03g16460D
A03	35	8140001	8190000	50000	BnaA03g17350D, BnaA03g17360D, BnaA03g17370D, BnaA03g17380D, BnaA03g17390D, BnaA03g17400D, BnaA03g17410D, BnaA03g17420D, BnaA03g17430D
A03	36	8230001	8250000	20000	BnaA03g17540D, BnaA03g17550D
A03	37	8400001	8430000	30000	BnaA03g17760D, BnaA03g17770D, BnaA03g17780D, BnaA03g17790D, BnaA03g17800D, BnaA03g17810D, BnaA03g17820D, BnaA03g17830D, BnaA03g17840D, BnaA03g17850D, BnaA03g17860D
A03	38	8440001	8480000	40000	BnaA03g17920D, BnaA03g17930D, BnaA03g17940D, BnaA03g17950D, BnaA03g17960D, BnaA03g17970D, BnaA03g17980D, BnaA03g17990D, BnaA03g18000D
A03	39	8510001	8550000	40000	BnaA03g18120D, BnaA03g18130D, BnaA03g18140D, BnaA03g18150D, BnaA03g18160D, BnaA03g18170D, BnaA03g18180D, BnaA03g18190D, BnaA03g18200D, BnaA03g18210D, BnaA03g18220D, BnaA03g18230D, BnaA03g18240D
A03	40	9220001	9260000	40000	BnaA03g19490D, BnaA03g19500D, BnaA03g19510D, BnaA03g19520D, BnaA03g19530D
A03	41	9280001	9320000	40000	BnaA03g19580D, BnaA03g19590D, BnaA03g19600D, BnaA03g19610D, BnaA03g19620D, BnaA03g19630D, BnaA03g19640D, BnaA03g19650D
A03	42	10290001	10340000	50000	BnaA03g21790D, BnaA03g21800D, BnaA03g21810D, BnaA03g21820D, BnaA03g21830D, BnaA03g21840D
A03	43	10910001	10920000	10000	BnaA03g22920D
A03	44	11720001	11750000	30000	BnaA03g24380D, BnaA03g24390D, BnaA03g24400D
A03	45	13360001	13410000	50000	BnaA03g27080D, BnaA03g27090D, BnaA03g27100D, BnaA03g27110D, BnaA03g27120D, BnaA03g27130D
A03	46	15110001	15150000	40000	BnaA03g31290D, BnaA03g31300D, BnaA03g31310D, BnaA03g31320D, BnaA03g31330D, BnaA03g31340D, BnaA03g31350D, BnaA03g31360D
A03	47	17810001	17870000	60000	BnaA03g36390D, BnaA03g36400D, BnaA03g36410D, BnaA03g36420D, BnaA03g36430D, BnaA03g36440D, BnaA03g36450D, BnaA03g36460D, BnaA03g36470D, BnaA03g36480D
A03	48	18340001	18380000	40000	BnaA03g37120D, BnaA03g37130D, BnaA03g37140D, BnaA03g37150D, BnaA03g37160D, BnaA03g37170D
A03	49	18460001	18490000	30000	BnaA03g37280D, BnaA03g37290D, BnaA03g37300D, BnaA03g37310D, BnaA03g37320D, BnaA03g37330D
A03	50	19890001	19910000	20000	BnaA03g39820D, BnaA03g39830D
A03	51	20620001	20680000	60000	BnaA03g41130D, BnaA03g41140D, BnaA03g41150D, BnaA03g41160D, BnaA03g41170D, BnaA03g41180D, BnaA03g41190D, BnaA03g41200D, BnaA03g41210D, BnaA03g41220D, BnaA03g41230D, BnaA03g41240D, BnaA03g41250D, BnaA03g41260D, BnaA03g41270D, BnaA03g41280D
A03	52	20970001	20980000	10000	-
A03	53	21100001	21130000	30000	BnaA03g42010D, BnaA03g42020D, BnaA03g42030D, BnaA03g42040D, BnaA03g42050D
A03	54	24340001	24370000	30000	BnaA03g47450D, BnaA03g47460D, BnaA03g47470D, BnaA03g47480D
A03	55	24670001	24690000	20000	BnaA03g47970D, BnaA03g47980D, BnaA03g47990D, BnaA03g48000D, BnaA03g48010D, BnaA03g48020D
A03	56	26250001	26290000	40000	BnaA03g50580D, BnaA03g50590D, BnaA03g50600D, BnaA03g50610D, BnaA03g50620D, BnaA03g50630D, BnaA03g50640D, BnaA03g50650D, BnaA03g50660D
A03	57	26870001	26940000	70000	BnaA03g51690D, BnaA03g51700D, BnaA03g51710D, BnaA03g51720D, BnaA03g51730D, BnaA03g51740D, BnaA03g51750D, BnaA03g51760D, BnaA03g51770D, BnaA03g51780D, BnaA03g51790D
A03	58	26980001	27010000	30000	BnaA03g51820D, BnaA03g51830D, BnaA03g51840D, BnaA03g51850D, BnaA03g51860D
A03	59	27070001	27100000	30000	BnaA03g51980D, BnaA03g51990D, BnaA03g52000D, BnaA03g52010D, BnaA03g52020D, BnaA03g52030D
A03	60	27110001	27140000	30000	BnaA03g52080D, BnaA03g52090D
A03	61	27400001	27420000	20000	BnaA03g52500D, BnaA03g52510D, BnaA03g52520D
A04	62	2210001	2240000	30000	BnaA04g03350D, BnaA04g03360D, BnaA04g03370D, BnaA04g03380D, BnaA04g03390D
A04	63	2600001	2630000	30000	BnaA04g03810D, BnaA04g03820D, BnaA04g03830D
A04	64	3850001	3880000	30000	BnaA04g05160D, BnaA04g05170D, BnaA04g05180D, BnaA04g05190D
A04	65	4140001	4170000	30000	BnaA04g05390D, BnaA04g05400D
A04	66	4850001	4870000	20000	BnaA04g06290D
A04	67	5180001	5210000	30000	BnaA04g06560D, BnaA04g06570D
A04	68	5230001	5310000	80000	BnaA04g06600D, BnaA04g06610D, BnaA04g06620D, BnaA04g06630D, BnaA04g06640D, BnaA04g06650D, BnaA04g06660D, BnaA04g06670D, BnaA04g06680D
A04	69	5450001	5480000	30000	BnaA04g06830D, BnaA04g06840D, BnaA04g06850D, BnaA04g06860D
A04	70	5560001	5590000	30000	BnaA04g06920D, BnaA04g06930D, BnaA04g06940D
A04	71	5630001	5660000	30000	BnaA04g06970D
A04	72	5750001	5780000	30000	BnaA04g07060D, BnaA04g07070D
A04	73	5980001	6010000	30000	BnaA04g07240D, BnaA04g07250D
A04	74	6240001	6280000	40000	BnaA04g07360D, BnaA04g07370D, BnaA04g07380D, BnaA04g07390D, BnaA04g07400D, BnaA04g07410D
A04	75	6370001	6410000	40000	BnaA04g07480D, BnaA04g07490D, BnaA04g07500D
A04	76	6670001	6690000	20000	BnaA04g07650D, BnaA04g07660D
A04	77	6920001	6960000	40000	BnaA04g07930D, BnaA04g07940D, BnaA04g07950D, BnaA04g07960D, BnaA04g07970D, BnaA04g07980D, BnaA04g07990D
A04	78	7340001	7360000	20000	BnaA04g08280D, BnaA04g08290D
A04	79	7580001	7640000	60000	BnaA04g08550D, BnaA04g08560D, BnaA04g08570D, BnaA04g08580D, BnaA04g08590D, BnaA04g08600D, BnaA04g08610D, BnaA04g08620D, BnaA04g08630D, BnaA04g08640D
A04	80	7680001	7690000	10000	-
A04	81	7730001	7780000	50000	BnaA04g08710D, BnaA04g08720D, BnaA04g08730D, BnaA04g08740D, BnaA04g08750D, BnaA04g08760D, BnaA04g08770D
A04	82	7980001	8010000	30000	BnaA04g08940D, BnaA04g08950D
A04	83	8020001	8060000	40000	BnaA04g08960D, BnaA04g08970D, BnaA04g08980D, BnaA04g08990D
A04	84	8270001	8300000	30000	BnaA04g09220D, BnaA04g09230D, BnaA04g09240D, BnaA04g09250D
A04	85	8910001	8970000	60000	BnaA04g10060D, BnaA04g10070D, BnaA04g10080D, BnaA04g10090D, BnaA04g10100D, BnaA04g10110D, BnaA04g10120D, BnaA04g10130D, BnaA04g10140D, BnaA04g10150D, BnaA04g10160D
A04	86	9040001	9060000	20000	BnaA04g10260D, BnaA04g10270D, BnaA04g10280D
A04	87	9810001	9830000	20000	BnaA04g11280D, BnaA04g11290D, BnaA04g11300D, BnaA04g11310D
A04	88	10230001	10240000	10000	-
A04	89	15320001	15330000	10000	BnaA04g19470D, BnaA04g19480D
A04	90	15600001	15630000	30000	BnaA04g20200D, BnaA04g20210D, BnaA04g20220D, BnaA04g20230D, BnaA04g20240D, BnaA04g20250D
A04	91	15730001	15760000	30000	BnaA04g20410D, BnaA04g20420D, BnaA04g20430D
A04	92	15780001	15810000	30000	BnaA04g20500D, BnaA04g20510D, BnaA04g20520D, BnaA04g20530D, BnaA04g20540D, BnaA04g20550D, BnaA04g20560D
A05	93	1390001	1450000	60000	BnaA05g02550D, BnaA05g02560D, BnaA05g02570D, BnaA05g02580D, BnaA05g02590D, BnaA05g02600D, BnaA05g02610D, BnaA05g02620D, BnaA05g02630D, BnaA05g02640D, BnaA05g02650D, BnaA05g02660D, BnaA05g02670D, BnaA05g02680D, BnaA05g02690D
A05	94	1880001	1900000	20000	BnaA05g03390D, BnaA05g03400D, BnaA05g03410D, BnaA05g03420D, BnaA05g03430D
A05	95	2560001	2590000	30000	BnaA05g04860D, BnaA05g04870D, BnaA05g04880D, BnaA05g04890D, BnaA05g04900D, BnaA05g04910D, BnaA05g04920D, BnaA05g04930D
A05	96	4190001	4270000	80000	BnaA05g07710D, BnaA05g07720D, BnaA05g07730D, BnaA05g07740D, BnaA05g07750D, BnaA05g07760D, BnaA05g07770D, BnaA05g07780D, BnaA05g07790D, BnaA05g07800D, BnaA05g07810D, BnaA05g07820D, BnaA05g07830D, BnaA05g07840D
A05	97	7180001	7260000	80000	BnaA05g12370D, BnaA05g12380D, BnaA05g12390D, BnaA05g12400D, BnaA05g12410D, BnaA05g12420D, BnaA05g12430D, BnaA05g12440D, BnaA05g12450D, BnaA05g12460D, BnaA05g12470D, BnaA05g12480D, BnaA05g12490D, BnaA05g12500D, BnaA05g12510D, BnaA05g12520D, BnaA05g12530D, BnaA05g12540D, BnaA05g12550D, BnaA05g12560D
A05	98	7490001	7530000	40000	BnaA05g12840D, BnaA05g12850D, BnaA05g12860D
A05	99	8110001	8130000	20000	-
A05	100	8200001	8250000	50000	BnaA05g13460D, BnaA05g13470D, BnaA05g13480D, BnaA05g13490D, BnaA05g13500D, BnaA05g13510D, BnaA05g13520D, BnaA05g13530D, BnaA05g13540D, BnaA05g13550D, BnaA05g13560D, BnaA05g13570D, BnaA05g13580D
A05	101	8290001	8300000	10000	BnaA05g13650D
A05	102	8320001	8350000	30000	BnaA05g13680D, BnaA05g13690D, BnaA05g13700D, BnaA05g13710D, BnaA05g13720D, BnaA05g13730D, BnaA05g13740D, BnaA05g13750D, BnaA05g13760D, BnaA05g13770D
A05	103	8660001	8700000	40000	BnaA05g14140D, BnaA05g14150D, BnaA05g14160D, BnaA05g14170D, BnaA05g14180D, BnaA05g14190D
A05	104	8710001	8720000	10000	BnaA05g14220D, BnaA05g14230D, BnaA05g14240D
A05	105	8900001	8930000	30000	BnaA05g14430D, BnaA05g14440D
A05	106	8980001	9010000	30000	BnaA05g14510D, BnaA05g14520D, BnaA05g14530D, BnaA05g14540D, BnaA05g14550D
A05	107	9040001	9050000	10000	-
A05	108	9160001	9170000	10000	-
A05	109	9300001	9360000	60000	BnaA05g14800D, BnaA05g14810D, BnaA05g14820D, BnaA05g14830D, BnaA05g14840D, BnaA05g14850D, BnaA05g14860D, BnaA05g14870D, BnaA05g14880D, BnaA05g14890D
A05	110	9770001	9830000	60000	BnaA05g15320D, BnaA05g15330D, BnaA05g15340D, BnaA05g15350D, BnaA05g15360D, BnaA05g15370D, BnaA05g15380D, BnaA05g15390D
A05	111	10250001	10280000	30000	BnaA05g15740D, BnaA05g15750D
A05	112	10310001	10340000	30000	BnaA05g15770D, BnaA05g15780D, BnaA05g15790D, BnaA05g15800D, BnaA05g15810D
A05	113	11060001	11090000	30000	BnaA05g16360D, BnaA05g16370D, BnaA05g16380D, BnaA05g16390D
A05	114	11120001	11210000	90000	BnaA05g16420D, BnaA05g16430D, BnaA05g16440D, BnaA05g16450D, BnaA05g16460D, BnaA05g16470D, BnaA05g16480D, BnaA05g16490D, BnaA05g16500D, BnaA05g16510D, BnaA05g16520D, BnaA05g16530D
A05	115	11260001	11320000	60000	BnaA05g16600D, BnaA05g16610D, BnaA05g16620D, BnaA05g16630D, BnaA05g16640D, BnaA05g16650D, BnaA05g16660D
A05	116	11580001	11600000	20000	BnaA05g16840D, BnaA05g16850D
A05	117	11740001	11780000	40000	BnaA05g16960D, BnaA05g16970D, BnaA05g16980D, BnaA05g16990D, BnaA05g17000D, BnaA05g17010D, BnaA05g17020D, BnaA05g17030D, BnaA05g17040D
A05	118	11870001	11940000	70000	BnaA05g17110D, BnaA05g17120D, BnaA05g17130D, BnaA05g17140D, BnaA05g17150D, BnaA05g17160D, BnaA05g17170D, BnaA05g17180D, BnaA05g17190D, BnaA05g17200D, BnaA05g17210D, BnaA05g17220D
A05	119	12000001	12050000	50000	BnaA05g17250D, BnaA05g17260D, BnaA05g17270D, BnaA05g17280D, BnaA05g17290D, BnaA05g17300D, BnaA05g17310D
A05	120	12280001	12310000	30000	BnaA05g17460D
A05	121	12350001	12380000	30000	BnaA05g17470D, BnaA05g17480D, BnaA05g17490D
A05	122	12780001	12820000	40000	BnaA05g17800D, BnaA05g17810D, BnaA05g17820D
A05	123	13350001	13390000	40000	BnaA05g18110D, BnaA05g18120D, BnaA05g18130D, BnaA05g18140D, BnaA05g18150D, BnaA05g18160D
A05	124	13430001	13460000	30000	BnaA05g18210D
A05	125	13480001	13520000	40000	BnaA05g18220D, BnaA05g18230D, BnaA05g18240D, BnaA05g18250D, BnaA05g18260D, BnaA05g18270D
A05	126	13540001	13550000	10000	-
A05	127	13610001	13680000	70000	BnaA05g18310D, BnaA05g18320D, BnaA05g18330D, BnaA05g18340D, BnaA05g18350D
A05	128	13950001	13990000	40000	BnaA05g18590D, BnaA05g18600D, BnaA05g18610D
A05	129	14250001	14290000	40000	BnaA05g18830D, BnaA05g18840D, BnaA05g18850D, BnaA05g18860D, BnaA05g18870D, BnaA05g18880D, BnaA05g18890D, BnaA05g18900D
A05	130	17710001	17760000	50000	BnaA05g23370D, BnaA05g23380D, BnaA05g23390D, BnaA05g23400D, BnaA05g23410D, BnaA05g23420D, BnaA05g23430D, BnaA05g23440D, BnaA05g23450D, BnaA05g23460D
A05	131	17850001	17940000	90000	BnaA05g23650D, BnaA05g23660D, BnaA05g23670D, BnaA05g23680D, BnaA05g23690D, BnaA05g23700D, BnaA05g23710D, BnaA05g23720D, BnaA05g23730D, BnaA05g23740D, BnaA05g23750D, BnaA05g23760D, BnaA05g23770D
A05	132	18120001	18180000	60000	BnaA05g24060D, BnaA05g24070D, BnaA05g24080D, BnaA05g24090D, BnaA05g24100D, BnaA05g24110D, BnaA05g24120D, BnaA05g24130D, BnaA05g24140D, BnaA05g24150D, BnaA05g24160D, BnaA05g24170D, BnaA05g24180D, BnaA05g24190D, BnaA05g24200D, BnaA05g24210D
A05	133	18450001	18530000	80000	BnaA05g24740D, BnaA05g24750D, BnaA05g24760D, BnaA05g24770D, BnaA05g24780D, BnaA05g24790D, BnaA05g24800D, BnaA05g24810D, BnaA05g24820D, BnaA05g24830D, BnaA05g24840D, BnaA05g24850D, BnaA05g24860D, BnaA05g24870D, BnaA05g24880D, BnaA05g24890D, BnaA05g24900D
A05	134	19150001	19190000	40000	BnaA05g26000D, BnaA05g26010D, BnaA05g26020D, BnaA05g26030D, BnaA05g26040D, BnaA05g26050D, BnaA05g26060D, BnaA05g26070D
A05	135	19420001	19450000	30000	BnaA05g26550D, BnaA05g26560D, BnaA05g26570D, BnaA05g26580D, BnaA05g26590D, BnaA05g26600D, BnaA05g26610D, BnaA05g26620D, BnaA05g26630D, BnaA05g26640D
A05	136	19930001	19960000	30000	BnaA05g27770D, BnaA05g27780D, BnaA05g27790D, BnaA05g27800D, BnaA05g27810D, BnaA05g27820D, BnaA05g27830D
A05	137	20080001	20110000	30000	BnaA05g28160D, BnaA05g28170D, BnaA05g28180D, BnaA05g28190D, BnaA05g28200D, BnaA05g28210D
A05	138	20190001	20230000	40000	BnaA05g28420D, BnaA05g28430D, BnaA05g28440D, BnaA05g28450D, BnaA05g28460D, BnaA05g28470D, BnaA05g28480D, BnaA05g28490D
A05	139	21420001	21460000	40000	BnaA05g30920D, BnaA05g30930D, BnaA05g30940D, BnaA05g30950D, BnaA05g30960D, BnaA05g30970D, BnaA05g30980D
A05	140	21550001	21580000	30000	BnaA05g31190D, BnaA05g31200D, BnaA05g31210D, BnaA05g31220D, BnaA05g31230D, BnaA05g31240D, BnaA05g31250D, BnaA05g31260D
A05	141	22140001	22170000	30000	BnaA05g32360D, BnaA05g32370D, BnaA05g32380D, BnaA05g32390D, BnaA05g32400D, BnaA05g32410D, BnaA05g32420D
A05	142	22270001	22330000	60000	BnaA05g32460D, BnaA05g32470D, BnaA05g32480D, BnaA05g32490D, BnaA05g32500D, BnaA05g32510D, BnaA05g32520D, BnaA05g32530D, BnaA05g32540D, BnaA05g32550D, BnaA05g32560D, BnaA05g32570D
A06	143	1590001	1640000	50000	BnaA06g02670D, BnaA06g02680D, BnaA06g02690D, BnaA06g02700D, BnaA06g02710D, BnaA06g02720D, BnaA06g02730D
A06	144	2270001	2360000	90000	BnaA06g03730D, BnaA06g03740D, BnaA06g03750D, BnaA06g03760D, BnaA06g03770D, BnaA06g03780D, BnaA06g03790D, BnaA06g03800D, BnaA06g03810D, BnaA06g03820D, BnaA06g03830D, BnaA06g03840D, BnaA06g03850D, BnaA06g03860D, BnaA06g03870D, BnaA06g03880D, BnaA06g03890D
A06	145	3470001	3530000	60000	BnaA06g06380D, BnaA06g06390D, BnaA06g06400D, BnaA06g06410D, BnaA06g06420D, BnaA06g06430D, BnaA06g06440D, BnaA06g06450D, BnaA06g06460D, BnaA06g06470D, BnaA06g06480D, BnaA06g06490D, BnaA06g06500D, BnaA06g06510D, BnaA06g06520D
A06	146	4150001	4180000	30000	BnaA06g07760D, BnaA06g07770D, BnaA06g07780D, BnaA06g07790D, BnaA06g07800D, BnaA06g07810D, BnaA06g07820D
A06	147	4200001	4230000	30000	BnaA06g07900D, BnaA06g07910D, BnaA06g07920D, BnaA06g07930D, BnaA06g07940D
A06	148	4270001	4300000	30000	BnaA06g08000D, BnaA06g08010D, BnaA06g08020D, BnaA06g08030D, BnaA06g08040D, BnaA06g08050D
A06	149	4310001	4370000	60000	BnaA06g08080D, BnaA06g08090D, BnaA06g08100D, BnaA06g08110D, BnaA06g08120D, BnaA06g08130D, BnaA06g08140D, BnaA06g08150D, BnaA06g08160D
A06	150	8370001	8390000	20000	BnaA06g15260D, BnaA06g15270D, BnaA06g15280D, BnaA06g15290D
A06	151	8410001	8450000	40000	BnaA06g15350D, BnaA06g15360D, BnaA06g15370D, BnaA06g15380D, BnaA06g15390D, BnaA06g15400D, BnaA06g15410D, BnaA06g15420D
A06	152	8500001	8530000	30000	BnaA06g15510D, BnaA06g15520D, BnaA06g15530D, BnaA06g15540D, BnaA06g15550D, BnaA06g15560D
A06	153	8870001	8910000	40000	BnaA06g16070D, BnaA06g16080D, BnaA06g16090D
A06	154	9990001	10050000	60000	BnaA06g17520D, BnaA06g17530D, BnaA06g17540D, BnaA06g17550D, BnaA06g17560D, BnaA06g17570D, BnaA06g17580D, BnaA06g17590D, BnaA06g17600D, BnaA06g17610D, BnaA06g17620D
A06	155	10080001	10140000	60000	BnaA06g17670D, BnaA06g17680D, BnaA06g17690D, BnaA06g17700D, BnaA06g17710D, BnaA06g17720D, BnaA06g17730D, BnaA06g17740D, BnaA06g17750D, BnaA06g17760D, BnaA06g17770D, BnaA06g17780D, BnaA06g17790D
A06	156	10270001	10300000	30000	BnaA06g18010D, BnaA06g18020D, BnaA06g18030D, BnaA06g18040D, BnaA06g18050D
A06	157	10460001	10490000	30000	BnaA06g18210D, BnaA06g18220D, BnaA06g18230D, BnaA06g18240D, BnaA06g18250D, BnaA06g18260D
A06	158	10550001	10620000	70000	BnaA06g18360D, BnaA06g18370D, BnaA06g18380D, BnaA06g18390D, BnaA06g18400D, BnaA06g18410D, BnaA06g18420D, BnaA06g18430D, BnaA06g18440D, BnaA06g18450D, BnaA06g18460D, BnaA06g18470D
A06	159	14660001	14710000	50000	BnaA06g21120D, BnaA06g21130D, BnaA06g21140D, BnaA06g21150D, BnaA06g21160D, BnaA06g21170D, BnaA06g21180D, BnaA06g21190D, BnaA06g21200D, BnaA06g21210D, BnaA06g21220D
A06	160	14740001	14750000	10000	BnaA06g21280D
A06	161	14820001	14900000	80000	BnaA06g21360D, BnaA06g21370D, BnaA06g21380D, BnaA06g21390D, BnaA06g21400D, BnaA06g21410D, BnaA06g21420D, BnaA06g21430D, BnaA06g21440D, BnaA06g21450D
A06	162	15150001	15180000	30000	BnaA06g21700D, BnaA06g21710D, BnaA06g21720D, BnaA06g21730D, BnaA06g21740D, BnaA06g21750D
A06	163	15290001	15320000	30000	BnaA06g21890D, BnaA06g21900D
A06	164	15420001	15450000	30000	BnaA06g22070D, BnaA06g22080D, BnaA06g22090D
A06	165	15460001	15480000	20000	BnaA06g22130D, BnaA06g22140D, BnaA06g22150D
A06	166	15500001	15520000	20000	BnaA06g22200D, BnaA06g22210D
A06	167	15530001	15620000	90000	BnaA06g22240D, BnaA06g22250D, BnaA06g22260D, BnaA06g22270D, BnaA06g22280D, BnaA06g22290D, BnaA06g22300D, BnaA06g22310D, BnaA06g22320D, BnaA06g22330D, BnaA06g22340D, BnaA06g22350D, BnaA06g22360D, BnaA06g22370D, BnaA06g22380D
A06	168	15640001	15680000	40000	BnaA06g22400D, BnaA06g22410D, BnaA06g22420D, BnaA06g22430D
A06	169	15700001	15810000	110000	BnaA06g22450D, BnaA06g22460D, BnaA06g22470D, BnaA06g22480D, BnaA06g22490D, BnaA06g22500D, BnaA06g22510D, BnaA06g22520D, BnaA06g22530D, BnaA06g22540D, BnaA06g22550D, BnaA06g22560D, BnaA06g22570D, BnaA06g22580D, BnaA06g22590D, BnaA06g22600D, BnaA06g22610D, BnaA06g22620D, BnaA06g22630D
A06	170	15840001	15870000	30000	BnaA06g22670D, BnaA06g22680D, BnaA06g22690D
A06	171	15990001	16040000	50000	BnaA06g22820D, BnaA06g22830D, BnaA06g22840D, BnaA06g22850D, BnaA06g22860D, BnaA06g22870D, BnaA06g22880D, BnaA06g22890D, BnaA06g22900D, BnaA06g22910D
A06	172	18330001	18360000	30000	BnaA06g26700D, BnaA06g26710D, BnaA06g26720D, BnaA06g26730D, BnaA06g26740D
A06	173	19530001	19560000	30000	BnaA06g28410D, BnaA06g28420D, BnaA06g28430D, BnaA06g28440D
A06	174	21770001	21790000	20000	BnaA06g32840D
A06	175	22740001	22780000	40000	BnaA06g34410D, BnaA06g34420D, BnaA06g34430D, BnaA06g34440D, BnaA06g34450D, BnaA06g34460D, BnaA06g34470D
A07	176	1740001	1780000	40000	BnaA07g02060D, BnaA07g02070D, BnaA07g02080D, BnaA07g02090D
A07	177	2250001	2310000	60000	BnaA07g02590D, BnaA07g02600D, BnaA07g02610D, BnaA07g02620D
A07	178	2410001	2460000	50000	BnaA07g02710D, BnaA07g02720D, BnaA07g02730D, BnaA07g02740D, BnaA07g02750D, BnaA07g02760D, BnaA07g02770D, BnaA07g02780D, BnaA07g02790D, BnaA07g02800D
A07	179	2490001	2520000	30000	BnaA07g02840D, BnaA07g02850D, BnaA07g02860D, BnaA07g02870D, BnaA07g02880D, BnaA07g02890D, BnaA07g02900D
A07	180	2560001	2590000	30000	BnaA07g02960D, BnaA07g02970D
A07	181	2610001	2640000	30000	BnaA07g03010D, BnaA07g03020D, BnaA07g03030D
A07	182	2670001	2700000	30000	BnaA07g03060D
A07	183	2720001	2750000	30000	BnaA07g03080D, BnaA07g03090D, BnaA07g03100D, BnaA07g03110D
A07	184	2780001	2810000	30000	BnaA07g03150D, BnaA07g03160D, BnaA07g03170D
A07	185	5130001	5160000	30000	BnaA07g04740D
A07	186	5200001	5230000	30000	BnaA07g04780D, BnaA07g04790D, BnaA07g04800D
A07	187	5300001	5320000	20000	BnaA07g04910D, BnaA07g04920D
A07	188	5430001	5460000	30000	BnaA07g05000D, BnaA07g05010D, BnaA07g05020D
A07	189	7370001	7400000	30000	BnaA07g07050D
A07	190	7500001	7540000	40000	BnaA07g07220D, BnaA07g07230D, BnaA07g07240D, BnaA07g07250D, BnaA07g07260D
A07	191	7590001	7630000	40000	BnaA07g07290D, BnaA07g07300D, BnaA07g07310D, BnaA07g07320D, BnaA07g07330D, BnaA07g07340D, BnaA07g07350D
A07	192	7900001	7950000	50000	BnaA07g07670D, BnaA07g07680D, BnaA07g07690D, BnaA07g07700D, BnaA07g07710D, BnaA07g07720D
A07	193	8050001	8060000	10000	-
A07	194	8080001	8090000	10000	-
A07	195	8470001	8490000	20000	BnaA07g08310D, BnaA07g08320D, BnaA07g08330D
A07	196	8870001	8930000	60000	BnaA07g08780D, BnaA07g08790D, BnaA07g08800D, BnaA07g08810D, BnaA07g08820D, BnaA07g08830D, BnaA07g08840D, BnaA07g08850D, BnaA07g08860D, BnaA07g08870D, BnaA07g08880D, BnaA07g08890D, BnaA07g08900D, BnaA07g08910D, BnaA07g08920D, BnaA07g08930D
A07	197	9850001	9880000	30000	BnaA07g10390D, BnaA07g10400D, BnaA07g10410D, BnaA07g10420D, BnaA07g10430D
A07	198	9920001	9970000	50000	BnaA07g10450D, BnaA07g10460D, BnaA07g10470D, BnaA07g10480D, BnaA07g10490D, BnaA07g10500D
A07	199	10180001	10210000	30000	BnaA07g10830D, BnaA07g10840D
A07	200	10760001	10790000	30000	BnaA07g11640D, BnaA07g11650D, BnaA07g11660D
A07	201	11330001	11390000	60000	BnaA07g12550D, BnaA07g12560D, BnaA07g12570D, BnaA07g12580D, BnaA07g12590D, BnaA07g12600D, BnaA07g12610D, BnaA07g12620D, BnaA07g12630D, BnaA07g12640D, BnaA07g12650D, BnaA07g12660D, BnaA07g12670D, BnaA07g12680D, BnaA07g12690D
A07	202	11550001	11690000	140000	BnaA07g12880D, BnaA07g12890D, BnaA07g12900D, BnaA07g12910D, BnaA07g12920D, BnaA07g12930D, BnaA07g12940D, BnaA07g12950D, BnaA07g12960D, BnaA07g12970D, BnaA07g12980D, BnaA07g12990D, BnaA07g13000D, BnaA07g13010D, BnaA07g13020D, BnaA07g13030D, BnaA07g13040D, BnaA07g13050D
A07	203	11920001	11970000	50000	BnaA07g13450D, BnaA07g13460D, BnaA07g13470D, BnaA07g13480D, BnaA07g13490D, BnaA07g13500D, BnaA07g13510D, BnaA07g13520D
A07	204	12260001	12290000	30000	BnaA07g13880D, BnaA07g13890D, BnaA07g13900D, BnaA07g13910D, BnaA07g13920D, BnaA07g13930D
A07	205	12570001	12660000	90000	BnaA07g14150D, BnaA07g14160D, BnaA07g14170D, BnaA07g14180D, BnaA07g14190D, BnaA07g14200D, BnaA07g14210D, BnaA07g14220D, BnaA07g14230D, BnaA07g14240D, BnaA07g14250D, BnaA07g14260D, BnaA07g14270D, BnaA07g14280D, BnaA07g14290D, BnaA07g14300D, BnaA07g14310D, BnaA07g14320D
A07	206	12670001	12780000	110000	BnaA07g14330D, BnaA07g14340D, BnaA07g14350D, BnaA07g14360D, BnaA07g14370D, BnaA07g14380D, BnaA07g14390D, BnaA07g14400D, BnaA07g14410D, BnaA07g14420D, BnaA07g14430D, BnaA07g14440D, BnaA07g14450D, BnaA07g14460D, BnaA07g14470D, BnaA07g14480D, BnaA07g14490D
A07	207	12830001	12860000	30000	BnaA07g14560D, BnaA07g14570D, BnaA07g14580D, BnaA07g14590D, BnaA07g14600D, BnaA07g14610D, BnaA07g14620D, BnaA07g14630D
A07	208	12870001	12930000	60000	BnaA07g14650D, BnaA07g14660D, BnaA07g14670D, BnaA07g14680D, BnaA07g14690D, BnaA07g14700D, BnaA07g14710D, BnaA07g14720D, BnaA07g14730D
A07	209	13010001	13060000	50000	BnaA07g14840D, BnaA07g14850D, BnaA07g14860D, BnaA07g14870D, BnaA07g14880D, BnaA07g14890D, BnaA07g14900D, BnaA07g14910D, BnaA07g14920D, BnaA07g14930D, BnaA07g14940D
A07	210	15620001	15650000	30000	BnaA07g19610D, BnaA07g19620D, BnaA07g19630D, BnaA07g19640D, BnaA07g19650D, BnaA07g19660D, BnaA07g19670D
A07	211	16020001	16050000	30000	BnaA07g20460D, BnaA07g20470D, BnaA07g20480D, BnaA07g20490D, BnaA07g20500D, BnaA07g20510D, BnaA07g20520D
A07	212	16170001	16210000	40000	BnaA07g20730D, BnaA07g20740D, BnaA07g20750D, BnaA07g20760D, BnaA07g20770D, BnaA07g20780D
A07	213	18710001	18770000	60000	BnaA07g25030D, BnaA07g25040D, BnaA07g25050D, BnaA07g25060D, BnaA07g25070D, BnaA07g25080D, BnaA07g25090D, BnaA07g25100D, BnaA07g25110D, BnaA07g25120D
A07	214	19350001	19380000	30000	BnaA07g26280D, BnaA07g26290D, BnaA07g26300D, BnaA07g26310D, BnaA07g26320D
A07	215	19560001	19630000	70000	BnaA07g26700D, BnaA07g26710D, BnaA07g26720D, BnaA07g26730D, BnaA07g26740D, BnaA07g26750D, BnaA07g26760D, BnaA07g26770D, BnaA07g26780D, BnaA07g26790D, BnaA07g26800D, BnaA07g26810D, BnaA07g26820D, BnaA07g26830D, BnaA07g26840D, BnaA07g26850D
A07	216	19780001	19810000	30000	BnaA07g27180D, BnaA07g27190D, BnaA07g27200D, BnaA07g27210D, BnaA07g27220D, BnaA07g27230D
A07	217	21840001	21890000	50000	BnaA07g31060D, BnaA07g31070D, BnaA07g31080D, BnaA07g31090D, BnaA07g31100D, BnaA07g31110D, BnaA07g31120D, BnaA07g31130D, BnaA07g31140D, BnaA07g31150D, BnaA07g31160D, BnaA07g31170D, BnaA07g31180D
A07	218	21990001	22040000	50000	BnaA07g31500D, BnaA07g31510D, BnaA07g31520D, BnaA07g31530D, BnaA07g31540D, BnaA07g31550D, BnaA07g31560D, BnaA07g31570D, BnaA07g31580D, BnaA07g31590D, BnaA07g31600D, BnaA07g31610D
A07	219	22770001	22800000	30000	BnaA07g33110D, BnaA07g33120D
A07	220	23540001	23580000	40000	BnaA07g34710D, BnaA07g34720D, BnaA07g34730D, BnaA07g34740D, BnaA07g34750D, BnaA07g34760D, BnaA07g34770D, BnaA07g34780D
A07	221	23590001	23600000	10000	BnaA07g34800D, BnaA07g34810D, BnaA07g34820D
A08	222	610001	630000	20000	BnaA08g00840D, BnaA08g00850D, BnaA08g00860D, BnaA08g00870D, BnaA08g00880D, BnaA08g00890D
A08	223	6290001	6400000	110000	BnaA08g06310D, BnaA08g06320D, BnaA08g06330D, BnaA08g06340D, BnaA08g06350D, BnaA08g06360D, BnaA08g06370D, BnaA08g06380D, BnaA08g06390D, BnaA08g06400D, BnaA08g06410D, BnaA08g06420D, BnaA08g06430D, BnaA08g06440D
A08	224	7710001	7720000	10000	BnaA08g07840D
A08	225	8690001	8740000	50000	BnaA08g08970D, BnaA08g08980D, BnaA08g08990D, BnaA08g09000D, BnaA08g09010D, BnaA08g09020D, BnaA08g09030D, BnaA08g09040D, BnaA08g09050D, BnaA08g09060D, BnaA08g09070D
A08	226	9150001	9220000	70000	BnaA08g09600D, BnaA08g09610D, BnaA08g09620D, BnaA08g09630D, BnaA08g09640D, BnaA08g09650D, BnaA08g09660D, BnaA08g09670D, BnaA08g09680D, BnaA08g09690D, BnaA08g09700D, BnaA08g09710D, BnaA08g09720D, BnaA08g09730D
A08	227	9900001	9930000	30000	BnaA08g10670D, BnaA08g10680D, BnaA08g10690D, BnaA08g10700D
A08	228	12400001	12410000	10000	BnaA08g14800D
A09	229	460001	490000	30000	BnaA09g00750D, BnaA09g00760D, BnaA09g00770D
A09	230	4400001	4460000	60000	BnaA09g08820D, BnaA09g08830D, BnaA09g08840D, BnaA09g08850D, BnaA09g08860D, BnaA09g08870D, BnaA09g08880D, BnaA09g08890D, BnaA09g08900D, BnaA09g08910D, BnaA09g08920D, BnaA09g08930D, BnaA09g08940D, BnaA09g08950D, BnaA09g08960D
A09	231	4740001	4770000	30000	BnaA09g09480D, BnaA09g09490D, BnaA09g09500D, BnaA09g09510D
A09	232	5610001	5670000	60000	BnaA09g10940D, BnaA09g10950D, BnaA09g10960D, BnaA09g10970D, BnaA09g10980D, BnaA09g10990D
A09	233	5880001	5910000	30000	BnaA09g11420D, BnaA09g11430D, BnaA09g11440D, BnaA09g11450D, BnaA09g11460D, BnaA09g11470D, BnaA09g11480D, BnaA09g11490D, BnaA09g11500D, BnaA09g11510D, BnaA09g11520D, BnaA09g11530D, BnaA09g11540D, BnaA09g11550D
A09	234	9940001	9970000	30000	BnaA09g16530D, BnaA09g16540D, BnaA09g16550D
A09	235	11860001	11890000	30000	BnaA09g18930D, BnaA09g18940D, BnaA09g18950D
A09	236	13180001	13210000	30000	BnaA09g20240D, BnaA09g20250D, BnaA09g20260D, BnaA09g20270D, BnaA09g20280D
A09	237	13470001	13510000	40000	BnaA09g20630D, BnaA09g20640D, BnaA09g20650D, BnaA09g20660D, BnaA09g20670D, BnaA09g20680D, BnaA09g20690D, BnaA09g20700D, BnaA09g20710D, BnaA09g20720D
A09	238	14130001	14160000	30000	BnaA09g21400D, BnaA09g21410D, BnaA09g21420D, BnaA09g21430D
A09	239	19230001	19270000	40000	BnaA09g26130D
A09	240	22680001	22740000	60000	BnaA09g30490D, BnaA09g30500D, BnaA09g30510D, BnaA09g30520D, BnaA09g30530D, BnaA09g30540D, BnaA09g30550D, BnaA09g30560D, BnaA09g30570D, BnaA09g30580D
A09	241	26570001	26660000	90000	BnaA09g36790D, BnaA09g36800D, BnaA09g36810D, BnaA09g36820D, BnaA09g36830D, BnaA09g36840D, BnaA09g36850D, BnaA09g36860D, BnaA09g36870D, BnaA09g36880D, BnaA09g36890D, BnaA09g36900D, BnaA09g36910D, BnaA09g36920D, BnaA09g36930D, BnaA09g36940D, BnaA09g36950D
A10	242	540001	570000	30000	BnaA10g01050D, BnaA10g01060D, BnaA10g01070D, BnaA10g01080D, BnaA10g01090D
A10	243	2980001	3010000	30000	BnaA10g05250D, BnaA10g05260D
A10	244	3080001	3110000	30000	BnaA10g05380D, BnaA10g05390D, BnaA10g05400D
A10	245	3200001	3230000	30000	BnaA10g05450D, BnaA10g05460D, BnaA10g05470D, BnaA10g05480D
A10	246	3300001	3340000	40000	BnaA10g05520D, BnaA10g05530D, BnaA10g05540D
A10	247	3980001	4030000	50000	BnaA10g05800D, BnaA10g05810D, BnaA10g05820D, BnaA10g05830D, BnaA10g05840D, BnaA10g05850D, BnaA10g05860D
A10	248	4120001	4150000	30000	BnaA10g05920D, BnaA10g05930D
A10	249	4830001	4870000	40000	BnaA10g06340D, BnaA10g06350D, BnaA10g06360D, BnaA10g06370D, BnaA10g06380D, BnaA10g06390D, BnaA10g06400D
A10	250	5290001	5320000	30000	BnaA10g06770D, BnaA10g06780D, BnaA10g06790D
A10	251	5360001	5390000	30000	BnaA10g06840D, BnaA10g06850D, BnaA10g06860D, BnaA10g06870D
A10	252	5400001	5430000	30000	BnaA10g06890D, BnaA10g06900D
A10	253	6280001	6330000	50000	BnaA10g07750D, BnaA10g07760D, BnaA10g07770D, BnaA10g07780D, BnaA10g07790D
A10	254	7100001	7200000	100000	BnaA10g08320D, BnaA10g08330D, BnaA10g08340D, BnaA10g08350D, BnaA10g08360D, BnaA10g08370D, BnaA10g08380D, BnaA10g08390D, BnaA10g08400D, BnaA10g08410D, BnaA10g08420D, BnaA10g08430D, BnaA10g08440D, BnaA10g08450D, BnaA10g08460D
A10	255	8170001	8220000	50000	BnaA10g09180D, BnaA10g09190D, BnaA10g09200D, BnaA10g09210D, BnaA10g09220D, BnaA10g09230D, BnaA10g09240D, BnaA10g09250D, BnaA10g09260D, BnaA10g09270D, BnaA10g09280D, BnaA10g09290D
A10	256	8240001	8340000	100000	BnaA10g09330D, BnaA10g09340D, BnaA10g09350D, BnaA10g09360D, BnaA10g09370D, BnaA10g09380D, BnaA10g09390D, BnaA10g09400D, BnaA10g09410D, BnaA10g09420D, BnaA10g09430D, BnaA10g09440D, BnaA10g09450D, BnaA10g09460D, BnaA10g09470D
A10	257	8350001	8390000	40000	BnaA10g09500D, BnaA10g09510D, BnaA10g09520D, BnaA10g09530D, BnaA10g09540D, BnaA10g09550D
A10	258	9020001	9030000	10000	BnaA10g10610D
A10	259	9040001	9070000	30000	BnaA10g10650D, BnaA10g10660D, BnaA10g10670D, BnaA10g10680D, BnaA10g10690D, BnaA10g10700D
A10	260	9180001	9240000	60000	BnaA10g10800D, BnaA10g10810D, BnaA10g10820D, BnaA10g10830D, BnaA10g10840D, BnaA10g10850D, BnaA10g10860D, BnaA10g10870D, BnaA10g10880D, BnaA10g10890D, BnaA10g10900D, BnaA10g10910D, BnaA10g10920D
A10	261	9270001	9300000	30000	BnaA10g10950D, BnaA10g10960D, BnaA10g10970D, BnaA10g10980D
A10	262	9890001	9940000	50000	BnaA10g11830D, BnaA10g11840D, BnaA10g11850D, BnaA10g11860D, BnaA10g11870D, BnaA10g11880D, BnaA10g11890D, BnaA10g11900D, BnaA10g11910D, BnaA10g11920D, BnaA10g11930D, BnaA10g11940D
A10	263	10270001	10300000	30000	BnaA10g12480D, BnaA10g12490D, BnaA10g12500D, BnaA10g12510D, BnaA10g12520D, BnaA10g12530D, BnaA10g12540D, BnaA10g12550D
A10	264	10670001	10700000	30000	BnaA10g13200D, BnaA10g13210D, BnaA10g13220D
A10	265	10770001	10800000	30000	BnaA10g13380D, BnaA10g13390D, BnaA10g13400D, BnaA10g13410D, BnaA10g13420D, BnaA10g13430D
A10	266	11760001	11790000	30000	BnaA10g14950D, BnaA10g14960D, BnaA10g14970D, BnaA10g14980D, BnaA10g14990D
A10	267	11810001	11860000	50000	BnaA10g15040D, BnaA10g15050D, BnaA10g15060D, BnaA10g15070D, BnaA10g15080D, BnaA10g15090D, BnaA10g15100D, BnaA10g15110D, BnaA10g15120D, BnaA10g15130D, BnaA10g15140D
A10	268	14400001	14430000	30000	BnaA10g20710D, BnaA10g20720D, BnaA10g20730D, BnaA10g20740D, BnaA10g20750D, BnaA10g20760D, BnaA10g20770D, BnaA10g20780D, BnaA10g20790D, BnaA10g20800D, BnaA10g20810D, BnaA10g20820D
A10	269	14630001	14690000	60000	BnaA10g21160D, BnaA10g21170D, BnaA10g21180D, BnaA10g21190D, BnaA10g21200D, BnaA10g21210D, BnaA10g21220D, BnaA10g21230D, BnaA10g21240D, BnaA10g21250D, BnaA10g21260D, BnaA10g21270D, BnaA10g21280D
A10	270	14960001	14990000	30000	BnaA10g21990D, BnaA10g22000D, BnaA10g22010D, BnaA10g22020D, BnaA10g22030D, BnaA10g22040D, BnaA10g22050D, BnaA10g22060D
A10	271	16140001	16160000	20000	BnaA10g24840D, BnaA10g24850D, BnaA10g24860D
A10	272	16690001	16730000	40000	BnaA10g26100D, BnaA10g26110D, BnaA10g26120D, BnaA10g26130D, BnaA10g26140D, BnaA10g26150D, BnaA10g26160D, BnaA10g26170D, BnaA10g26180D
C01	273	1930001	1960000	30000	BnaC01g03710D, BnaC01g03720D, BnaC01g03730D, BnaC01g03740D, BnaC01g03750D, BnaC01g03760D
C01	274	3620001	3650000	30000	BnaC01g06900D, BnaC01g06910D, BnaC01g06920D, BnaC01g06930D, BnaC01g06940D, BnaC01g06950D, BnaC01g06960D, BnaC01g06970D, BnaC01g06980D, BnaC01g06990D
C01	275	8010001	8080000	70000	BnaC01g12550D, BnaC01g12560D, BnaC01g12570D, BnaC01g12580D, BnaC01g12590D, BnaC01g12600D, BnaC01g12610D, BnaC01g12620D, BnaC01g12630D
C01	276	13980001	14000000	20000	BnaC01g20050D, BnaC01g20060D, BnaC01g20070D, BnaC01g20080D, BnaC01g20090D
C01	277	15800001	15870000	70000	BnaC01g22370D, BnaC01g22380D, BnaC01g22390D, BnaC01g22400D, BnaC01g22410D
C01	278	17780001	17810000	30000	BnaC01g23860D
C01	279	19680001	19700000	20000	BnaC01g24570D, BnaC01g24580D
C01	280	19760001	19810000	50000	BnaC01g24630D, BnaC01g24640D, BnaC01g24650D, BnaC01g24660D, BnaC01g24670D
C01	281	19900001	19930000	30000	BnaC01g24740D, BnaC01g24750D, BnaC01g24760D, BnaC01g24770D, BnaC01g24780D, BnaC01g24790D, BnaC01g24800D, BnaC01g24810D
C01	282	19970001	20020000	50000	BnaC01g24850D, BnaC01g24860D
C01	283	22000001	22020000	20000	BnaC01g25740D, BnaC01g25750D, BnaC01g25760D, BnaC01g25770D
C01	284	22040001	22110000	70000	BnaC01g25800D, BnaC01g25810D, BnaC01g25820D, BnaC01g25830D, BnaC01g25840D, BnaC01g25850D
C01	285	24190001	24230000	40000	BnaC01g26750D, BnaC01g26760D, BnaC01g26770D, BnaC01g26780D
C01	286	24240001	24260000	20000	BnaC01g26800D
C01	287	25530001	25540000	10000	-
C01	288	25570001	25610000	40000	BnaC01g28000D, BnaC01g28010D, BnaC01g28020D, BnaC01g28030D, BnaC01g28040D
C01	289	30230001	30260000	30000	BnaC01g31400D, BnaC01g31410D, BnaC01g31420D
C01	290	37020001	37050000	30000	BnaC01g37760D, BnaC01g37770D, BnaC01g37780D
C01	291	38090001	38110000	20000	BnaC01g39440D, BnaC01g39450D, BnaC01g39460D, BnaC01g39470D, BnaC01g39480D, BnaC01g39490D
C02	292	530001	560000	30000	BnaC02g01290D, BnaC02g01300D, BnaC02g01310D, BnaC02g01320D, BnaC02g01330D, BnaC02g01340D, BnaC02g01350D, BnaC02g01360D, BnaC02g01370D
C02	293	7410001	7420000	10000	BnaC02g12010D, BnaC02g12020D
C02	294	9520001	9540000	20000	BnaC02g14190D
C02	295	14510001	14560000	50000	BnaC02g18370D, BnaC02g18380D, BnaC02g18390D, BnaC02g18400D, BnaC02g18410D, BnaC02g18420D, BnaC02g18430D
C02	296	18530001	18560000	30000	BnaC02g21530D, BnaC02g21540D, BnaC02g21550D, BnaC02g21560D
C02	297	29270001	29300000	30000	BnaC02g29280D, BnaC02g29290D, BnaC02g29300D
C02	298	29380001	29400000	20000	BnaC02g29320D, BnaC02g29330D
C02	299	30350001	30380000	30000	-
C02	300	30740001	30770000	30000	BnaC02g29690D
C02	301	30790001	30820000	30000	-
C02	302	45600001	45640000	40000	BnaC02g43390D, BnaC02g43400D, BnaC02g43410D, BnaC02g43420D, BnaC02g43430D, BnaC02g43440D, BnaC02g43450D, BnaC02g43460D
C03	303	1210001	1240000	30000	BnaC03g02510D, BnaC03g02520D, BnaC03g02530D, BnaC03g02540D, BnaC03g02550D, BnaC03g02560D, BnaC03g02570D, BnaC03g02580D, BnaC03g02590D, BnaC03g02600D
C03	304	4610001	4630000	20000	BnaC03g09570D, BnaC03g09580D, BnaC03g09590D, BnaC03g09600D
C03	305	4720001	4770000	50000	BnaC03g09850D, BnaC03g09860D, BnaC03g09870D, BnaC03g09880D, BnaC03g09890D, BnaC03g09900D, BnaC03g09910D, BnaC03g09920D, BnaC03g09930D, BnaC03g09940D, BnaC03g09950D, BnaC03g09960D, BnaC03g09970D
C03	306	5180001	5220000	40000	BnaC03g10780D, BnaC03g10790D, BnaC03g10800D, BnaC03g10810D, BnaC03g10820D, BnaC03g10830D
C03	307	5270001	5330000	60000	BnaC03g10920D, BnaC03g10930D, BnaC03g10940D, BnaC03g10950D, BnaC03g10960D, BnaC03g10970D, BnaC03g10980D, BnaC03g10990D
C03	308	5730001	5780000	50000	BnaC03g11800D, BnaC03g11810D, BnaC03g11820D, BnaC03g11830D, BnaC03g11840D, BnaC03g11850D, BnaC03g11860D, BnaC03g11870D, BnaC03g11880D, BnaC03g11890D, BnaC03g11900D, BnaC03g11910D, BnaC03g11920D
C03	309	8040001	8100000	60000	BnaC03g15920D, BnaC03g15930D, BnaC03g15940D, BnaC03g15950D, BnaC03g15960D, BnaC03g15970D, BnaC03g15980D, BnaC03g15990D, BnaC03g16000D, BnaC03g16010D, BnaC03g16020D
C03	310	9140001	9170000	30000	BnaC03g17900D, BnaC03g17910D, BnaC03g17920D, BnaC03g17930D
C03	311	11290001	11360000	70000	BnaC03g21060D, BnaC03g21070D, BnaC03g21080D, BnaC03g21090D, BnaC03g21100D, BnaC03g21110D, BnaC03g21120D, BnaC03g21130D
C03	312	11510001	11560000	50000	BnaC03g21300D, BnaC03g21310D, BnaC03g21320D, BnaC03g21330D, BnaC03g21340D, BnaC03g21350D, BnaC03g21360D, BnaC03g21370D, BnaC03g21380D, BnaC03g21390D
C03	313	12370001	12390000	20000	BnaC03g22430D
C03	314	13150001	13200000	50000	BnaC03g23560D, BnaC03g23570D, BnaC03g23580D, BnaC03g23590D, BnaC03g23600D, BnaC03g23610D, BnaC03g23620D, BnaC03g23630D, BnaC03g23640D, BnaC03g23650D, BnaC03g23660D
C03	315	13900001	13930000	30000	BnaC03g24760D, BnaC03g24770D, BnaC03g24780D, BnaC03g24790D
C03	316	16500001	16510000	10000	BnaC03g28110D
C03	317	16630001	16730000	100000	BnaC03g28230D, BnaC03g28240D, BnaC03g28250D, BnaC03g28260D, BnaC03g28270D, BnaC03g28280D, BnaC03g28290D, BnaC03g28300D, BnaC03g28310D, BnaC03g28320D, BnaC03g28330D, BnaC03g28340D, BnaC03g28350D, BnaC03g28360D, BnaC03g28370D, BnaC03g28380D, BnaC03g28390D
C03	318	30120001	30160000	40000	BnaC03g45110D, BnaC03g45120D, BnaC03g45130D, BnaC03g45140D
C03	319	31800001	31820000	20000	BnaC03g46850D, BnaC03g46860D
C03	320	44900001	44930000	30000	BnaC03g55810D, BnaC03g55820D, BnaC03g55830D, BnaC03g55840D, BnaC03g55850D
C03	321	45090001	45120000	30000	BnaC03g56000D
C03	322	47480001	47600000	120000	BnaC03g58060D, BnaC03g58070D, BnaC03g58080D, BnaC03g58090D, BnaC03g58100D, BnaC03g58110D, BnaC03g58120D, BnaC03g58130D, BnaC03g58140D, BnaC03g58150D, BnaC03g58160D, BnaC03g58170D, BnaC03g58180D, BnaC03g58190D, BnaC03g58200D, BnaC03g58210D, BnaC03g58220D, BnaC03g58230D, BnaC03g58240D, BnaC03g58250D
C03	323	49030001	49060000	30000	BnaC03g59770D, BnaC03g59780D, BnaC03g59790D
C03	324	51260001	51300000	40000	BnaC03g62020D, BnaC03g62030D, BnaC03g62040D, BnaC03g62050D
C03	325	51460001	51500000	40000	BnaC03g62230D, BnaC03g62240D, BnaC03g62250D, BnaC03g62260D, BnaC03g62270D, BnaC03g62280D, BnaC03g62290D, BnaC03g62300D, BnaC03g62310D
C03	326	51750001	51780000	30000	BnaC03g62630D, BnaC03g62640D, BnaC03g62650D
C03	327	52330001	52350000	20000	BnaC03g62990D, BnaC03g63000D
C03	328	53490001	53540000	50000	BnaC03g64020D, BnaC03g64030D, BnaC03g64040D, BnaC03g64050D, BnaC03g64060D, BnaC03g64070D
C04	329	1730001	1760000	30000	BnaC04g02250D, BnaC04g02260D, BnaC04g02270D, BnaC04g02280D, BnaC04g02290D, BnaC04g02300D, BnaC04g02310D
C04	330	4470001	4500000	30000	BnaC04g06260D, BnaC04g06270D, BnaC04g06280D
C04	331	5180001	5200000	20000	BnaC04g07060D
C04	332	6530001	6570000	40000	BnaC04g08730D, BnaC04g08740D, BnaC04g08750D, BnaC04g08760D, BnaC04g08770D, BnaC04g08780D
C04	333	6750001	6780000	30000	BnaC04g09000D, BnaC04g09010D, BnaC04g09020D, BnaC04g09030D, BnaC04g09040D
C04	334	8030001	8060000	30000	BnaC04g10440D, BnaC04g10450D, BnaC04g10460D, BnaC04g10470D
C04	335	11230001	11270000	40000	BnaC04g13860D, BnaC04g13870D, BnaC04g13880D, BnaC04g13890D
C04	336	11580001	11620000	40000	BnaC04g14240D, BnaC04g14250D, BnaC04g14260D, BnaC04g14270D, BnaC04g14280D, BnaC04g14290D, BnaC04g14300D
C04	337	11660001	11700000	40000	BnaC04g14330D, BnaC04g14340D, BnaC04g14350D, BnaC04g14360D, BnaC04g14370D
C04	338	12070001	12100000	30000	BnaC04g14630D, BnaC04g14640D, BnaC04g14650D, BnaC04g14660D
C04	339	15260001	15310000	50000	BnaC04g17220D, BnaC04g17230D
C04	340	22780001	22810000	30000	BnaC04g21760D
C04	341	23720001	23750000	30000	BnaC04g22730D, BnaC04g22740D, BnaC04g22750D, BnaC04g22760D, BnaC04g22770D, BnaC04g22780D
C04	342	24920001	24940000	20000	-
C04	343	29260001	29280000	20000	BnaC04g27860D, BnaC04g27870D
C04	344	31740001	31770000	30000	BnaC04g30020D, BnaC04g30030D, BnaC04g30040D
C04	345	32070001	32090000	20000	BnaC04g30220D, BnaC04g30230D, BnaC04g30240D
C04	346	32930001	32960000	30000	BnaC04g31030D, BnaC04g31040D, BnaC04g31050D, BnaC04g31060D, BnaC04g31070D
C04	347	33330001	33370000	40000	BnaC04g31470D, BnaC04g31480D, BnaC04g31490D, BnaC04g31500D, BnaC04g31510D, BnaC04g31520D, BnaC04g31530D
C04	348	41070001	41120000	50000	BnaC04g40070D, BnaC04g40080D, BnaC04g40090D
C05	349	4400001	4420000	20000	BnaC05g08430D, BnaC05g08440D
C05	350	6270001	6340000	70000	BnaC05g10830D, BnaC05g10840D, BnaC05g10850D, BnaC05g10860D, BnaC05g10870D, BnaC05g10880D, BnaC05g10890D, BnaC05g10900D, BnaC05g10910D, BnaC05g10920D, BnaC05g10930D, BnaC05g10940D
C05	351	7790001	7850000	60000	BnaC05g13490D, BnaC05g13500D, BnaC05g13510D, BnaC05g13520D, BnaC05g13530D, BnaC05g13540D, BnaC05g13550D, BnaC05g13560D, BnaC05g13570D
C05	352	8000001	8040000	40000	BnaC05g13880D, BnaC05g13890D, BnaC05g13900D, BnaC05g13910D, BnaC05g13920D, BnaC05g13930D
C05	353	8070001	8150000	80000	BnaC05g13940D, BnaC05g13950D, BnaC05g13960D, BnaC05g13970D, BnaC05g13980D, BnaC05g13990D, BnaC05g14000D, BnaC05g14010D, BnaC05g14020D, BnaC05g14030D, BnaC05g14040D, BnaC05g14050D, BnaC05g14060D, BnaC05g14070D
C05	354	8290001	8310000	20000	BnaC05g14260D, BnaC05g14270D
C05	355	10500001	10530000	30000	BnaC05g16700D, BnaC05g16710D, BnaC05g16720D, BnaC05g16730D, BnaC05g16740D, BnaC05g16750D, BnaC05g16760D
C05	356	10590001	10660000	70000	BnaC05g16830D, BnaC05g16840D, BnaC05g16850D, BnaC05g16860D, BnaC05g16870D, BnaC05g16880D, BnaC05g16890D, BnaC05g16900D, BnaC05g16910D, BnaC05g16920D, BnaC05g16930D, BnaC05g16940D, BnaC05g16950D, BnaC05g16960D, BnaC05g16970D, BnaC05g16980D
C05	357	20440001	20470000	30000	BnaC05g25450D, BnaC05g25460D, BnaC05g25470D, BnaC05g25480D, BnaC05g25490D
C05	358	21200001	21230000	30000	BnaC05g25740D, BnaC05g25750D, BnaC05g25760D, BnaC05g25770D, BnaC05g25780D
C05	359	24730001	24760000	30000	BnaC05g27540D, BnaC05g27550D, BnaC05g27560D, BnaC05g27570D, BnaC05g27580D
C05	360	26780001	26810000	30000	BnaC05g28550D, BnaC05g28560D, BnaC05g28570D, BnaC05g28580D, BnaC05g28590D
C05	361	27730001	27780000	50000	BnaC05g29030D, BnaC05g29040D, BnaC05g29050D, BnaC05g29060D
C05	362	27960001	27990000	30000	BnaC05g29220D, BnaC05g29230D
C05	363	29240001	29300000	60000	BnaC05g30190D, BnaC05g30200D, BnaC05g30210D
C05	364	30720001	30750000	30000	BnaC05g31400D, BnaC05g31410D, BnaC05g31420D, BnaC05g31430D
C05	365	34620001	34680000	60000	BnaC05g35320D, BnaC05g35330D, BnaC05g35340D, BnaC05g35350D, BnaC05g35360D, BnaC05g35370D, BnaC05g35380D, BnaC05g35390D, BnaC05g35400D, BnaC05g35410D
C05	366	37050001	37070000	20000	BnaC05g38270D, BnaC05g38280D
C06	367	22550001	22580000	30000	BnaC06g20510D, BnaC06g20520D, BnaC06g20530D
C06	368	24320001	24350000	30000	BnaC06g22290D, BnaC06g22300D, BnaC06g22310D, BnaC06g22320D
C06	369	25020001	25050000	30000	BnaC06g23130D, BnaC06g23140D, BnaC06g23150D, BnaC06g23160D, BnaC06g23170D, BnaC06g23180D, BnaC06g23190D, BnaC06g23200D
C06	370	30320001	30350000	30000	BnaC06g29390D, BnaC06g29400D, BnaC06g29410D, BnaC06g29420D, BnaC06g29430D, BnaC06g29440D, BnaC06g29450D, BnaC06g29460D
C06	371	31280001	31290000	10000	BnaC06g30560D, BnaC06g30570D
C06	372	31300001	31310000	10000	BnaC06g30590D, BnaC06g30600D, BnaC06g30610D
C06	373	35700001	35710000	10000	BnaC06g37890D
C07	374	5540001	5560000	20000	-
C07	375	5570001	5600000	30000	-
C07	376	8390001	8420000	30000	BnaC07g05320D
C07	377	8430001	8450000	20000	-
C07	378	12890001	12930000	40000	BnaC07g08000D, BnaC07g08010D, BnaC07g08020D, BnaC07g08030D
C07	379	21140001	21170000	30000	BnaC07g15170D, BnaC07g15180D, BnaC07g15190D
C07	380	21390001	21420000	30000	BnaC07g15490D, BnaC07g15500D, BnaC07g15510D, BnaC07g15520D, BnaC07g15530D
C07	381	21650001	21680000	30000	BnaC07g15690D, BnaC07g15700D, BnaC07g15710D
C07	382	22850001	22880000	30000	BnaC07g16820D, BnaC07g16830D, BnaC07g16840D, BnaC07g16850D
C07	383	30110001	30140000	30000	BnaC07g23620D, BnaC07g23630D
C07	384	38310001	38340000	30000	BnaC07g36050D, BnaC07g36060D, BnaC07g36070D, BnaC07g36080D
C07	385	40120001	40130000	10000	BnaC07g39020D
C07	386	42330001	42350000	20000	BnaC07g43160D, BnaC07g43170D, BnaC07g43180D, BnaC07g43190D
C08	387	1170001	1200000	30000	BnaC08g01480D, BnaC08g01490D, BnaC08g01500D, BnaC08g01510D, BnaC08g01520D
C08	388	1270001	1300000	30000	BnaC08g01700D, BnaC08g01710D, BnaC08g01720D, BnaC08g01730D, BnaC08g01740D
C08	389	1320001	1330000	10000	BnaC08g01780D
C08	390	1570001	1600000	30000	BnaC08g02030D, BnaC08g02040D, BnaC08g02050D, BnaC08g02060D, BnaC08g02070D
C08	391	10890001	10910000	20000	-
C08	392	12570001	12610000	40000	BnaC08g08420D, BnaC08g08430D, BnaC08g08440D, BnaC08g08450D, BnaC08g08460D
C08	393	13600001	13680000	80000	BnaC08g09000D, BnaC08g09010D, BnaC08g09020D, BnaC08g09030D, BnaC08g09040D, BnaC08g09050D, BnaC08g09060D, BnaC08g09070D, BnaC08g09080D, BnaC08g09090D
C08	394	29110001	29140000	30000	BnaC08g28520D, BnaC08g28530D
C08	395	29180001	29230000	50000	BnaC08g28610D, BnaC08g28620D, BnaC08g28630D, BnaC08g28640D, BnaC08g28650D, BnaC08g28660D, BnaC08g28670D
C08	396	31520001	31540000	20000	BnaC08g32680D, BnaC08g32690D, BnaC08g32700D, BnaC08g32710D, BnaC08g32720D, BnaC08g32730D, BnaC08g32740D, BnaC08g32750D
C08	397	32690001	32730000	40000	BnaC08g34570D, BnaC08g34580D, BnaC08g34590D, BnaC08g34600D, BnaC08g34610D, BnaC08g34620D
C09	398	2660001	2690000	30000	BnaC09g04620D, BnaC09g04630D
C09	399	11260001	11280000	20000	BnaC09g14690D
C09	400	11690001	11710000	20000	BnaC09g15130D
C09	401	14420001	14470000	50000	BnaC09g17720D, BnaC09g17730D, BnaC09g17740D, BnaC09g17750D, BnaC09g17760D, BnaC09g17770D
C09	402	18450001	18490000	40000	BnaC09g21160D, BnaC09g21170D, BnaC09g21180D, BnaC09g21190D, BnaC09g21200D, BnaC09g21210D, BnaC09g21220D, BnaC09g21230D, BnaC09g21240D
C09	403	23670001	23690000	20000	BnaC09g25120D
C09	404	31930001	31960000	30000	BnaC09g29380D, BnaC09g29390D
C09	405	32190001	32220000	30000	BnaC09g29540D, BnaC09g29550D, BnaC09g29560D
C09	406	32500001	32550000	50000	BnaC09g29760D, BnaC09g29770D, BnaC09g29780D, BnaC09g29790D, BnaC09g29800D
C09	407	36120001	36140000	20000	BnaC09g32880D, BnaC09g32890D
C09	408	36160001	36220000	60000	BnaC09g32900D, BnaC09g32910D, BnaC09g32920D, BnaC09g32930D, BnaC09g32940D, BnaC09g32950D, BnaC09g32960D
C09	409	40360001	40370000	10000	-
C09	410	40380001	40410000	30000	BnaC09g37020D, BnaC09g37030D
C09	411	41200001	41230000	30000	BnaC09g38280D, BnaC09g38290D, BnaC09g38300D, BnaC09g38310D, BnaC09g38320D, BnaC09g38330D, BnaC09g38340D
C09	412	42920001	42950000	30000	BnaC09g40530D, BnaC09g40540D, BnaC09g40550D, BnaC09g40560D, BnaC09g40570D, BnaC09g40580D, BnaC09g40590D

## Sheet: WeA
Supplementary Data 4. Selective sweeps detected between WEAm and other genetic clusters
(WEAm vs. WeA)
Chromosome	Region number	Start	End	Size	Genes in the interval
A01	1	1620001	1630000	10000	BnaA01g03420D, BnaA01g03430D, BnaA01g03440D, BnaA01g03450D
A01	2	2660001	2670000	10000	BnaA01g05740D
A01	3	4030001	4060000	30000	BnaA01g08450D, BnaA01g08460D, BnaA01g08470D, BnaA01g08480D, BnaA01g08490D
A01	4	5060001	5090000	30000	BnaA01g10180D, BnaA01g10190D, BnaA01g10200D, BnaA01g10210D, BnaA01g10220D, BnaA01g10230D, BnaA01g10240D
A01	5	5160001	5190000	30000	BnaA01g10340D, BnaA01g10350D, BnaA01g10360D, BnaA01g10370D, BnaA01g10380D, BnaA01g10390D
A01	6	6280001	6320000	40000	BnaA01g12500D, BnaA01g12510D, BnaA01g12520D, BnaA01g12530D, BnaA01g12540D, BnaA01g12550D, BnaA01g12560D, BnaA01g12570D, BnaA01g12580D, BnaA01g12590D, BnaA01g12600D, BnaA01g12610D, BnaA01g12620D, BnaA01g12630D
A01	7	8990001	9040000	50000	BnaA01g17130D, BnaA01g17140D, BnaA01g17150D, BnaA01g17160D, BnaA01g17170D, BnaA01g17180D
A01	8	9170001	9220000	50000	BnaA01g17390D, BnaA01g17400D, BnaA01g17410D, BnaA01g17420D, BnaA01g17430D, BnaA01g17440D, BnaA01g17450D, BnaA01g17460D, BnaA01g17470D
A01	9	9470001	9510000	40000	BnaA01g17910D, BnaA01g17920D, BnaA01g17930D, BnaA01g17940D, BnaA01g17950D, BnaA01g17960D, BnaA01g17970D
A01	10	9990001	10020000	30000	BnaA01g18450D, BnaA01g18460D, BnaA01g18470D, BnaA01g18480D, BnaA01g18490D, BnaA01g18500D, BnaA01g18510D, BnaA01g18520D
A01	11	10060001	10080000	20000	BnaA01g18560D, BnaA01g18570D, BnaA01g18580D
A01	12	10100001	10130000	30000	BnaA01g18620D, BnaA01g18630D, BnaA01g18640D
A01	13	10170001	10240000	70000	BnaA01g18660D, BnaA01g18670D, BnaA01g18680D, BnaA01g18690D, BnaA01g18700D, BnaA01g18710D, BnaA01g18720D, BnaA01g18730D, BnaA01g18740D
A01	14	10720001	10760000	40000	BnaA01g19200D
A01	15	13090001	13130000	40000	BnaA01g21230D, BnaA01g21240D, BnaA01g21250D, BnaA01g21260D
A01	16	13860001	13900000	40000	BnaA01g21570D, BnaA01g21580D, BnaA01g21590D, BnaA01g21600D, BnaA01g21610D, BnaA01g21620D
A01	17	14200001	14240000	40000	-
A01	18	21020001	21050000	30000	BnaA01g30780D, BnaA01g30790D, BnaA01g30800D, BnaA01g30810D, BnaA01g30820D, BnaA01g30830D, BnaA01g30840D
A02	19	2200001	2260000	60000	BnaA02g04980D, BnaA02g04990D, BnaA02g05000D, BnaA02g05010D, BnaA02g05020D, BnaA02g05030D, BnaA02g05040D, BnaA02g05050D, BnaA02g05060D
A02	20	18940001	18950000	10000	BnaA02g25860D
A02	21	18960001	18980000	20000	BnaA02g25890D, BnaA02g25900D, BnaA02g25910D, BnaA02g25920D
A02	22	23180001	23210000	30000	BnaA02g32240D, BnaA02g32250D, BnaA02g32260D, BnaA02g32270D, BnaA02g32280D
A03	23	820001	850000	30000	BnaA03g01700D, BnaA03g01710D, BnaA03g01720D, BnaA03g01730D, BnaA03g01740D, BnaA03g01750D, BnaA03g01760D, BnaA03g01770D, BnaA03g01780D, BnaA03g01790D, BnaA03g01800D, BnaA03g01810D, BnaA03g01820D
A03	24	4560001	4610000	50000	BnaA03g10160D, BnaA03g10170D, BnaA03g10180D, BnaA03g10190D, BnaA03g10200D, BnaA03g10210D, BnaA03g10220D, BnaA03g10230D
A03	25	5300001	5330000	30000	BnaA03g11780D, BnaA03g11790D, BnaA03g11800D, BnaA03g11810D
A03	26	5350001	5360000	10000	-
A03	27	5410001	5430000	20000	BnaA03g11950D
A03	28	5440001	5470000	30000	BnaA03g12010D, BnaA03g12020D, BnaA03g12030D, BnaA03g12040D, BnaA03g12050D, BnaA03g12060D, BnaA03g12070D, BnaA03g12080D, BnaA03g12090D
A03	29	6870001	6920000	50000	BnaA03g14920D, BnaA03g14930D, BnaA03g14940D, BnaA03g14950D, BnaA03g14960D, BnaA03g14970D, BnaA03g14980D, BnaA03g14990D, BnaA03g15000D, BnaA03g15010D
A03	30	6960001	7020000	60000	BnaA03g15110D, BnaA03g15120D, BnaA03g15130D, BnaA03g15140D, BnaA03g15150D, BnaA03g15160D, BnaA03g15170D, BnaA03g15180D
A03	31	7260001	7290000	30000	BnaA03g15710D, BnaA03g15720D, BnaA03g15730D, BnaA03g15740D
A03	32	7570001	7700000	130000	BnaA03g16220D, BnaA03g16230D, BnaA03g16240D, BnaA03g16250D, BnaA03g16260D, BnaA03g16270D, BnaA03g16280D, BnaA03g16290D, BnaA03g16300D, BnaA03g16310D, BnaA03g16320D, BnaA03g16330D, BnaA03g16340D, BnaA03g16350D, BnaA03g16360D, BnaA03g16370D, BnaA03g16380D, BnaA03g16390D, BnaA03g16400D, BnaA03g16410D, BnaA03g16420D, BnaA03g16430D, BnaA03g16440D, BnaA03g16450D, BnaA03g16460D
A03	33	7710001	7780000	70000	BnaA03g16500D, BnaA03g16510D, BnaA03g16520D, BnaA03g16530D, BnaA03g16540D, BnaA03g16550D, BnaA03g16560D, BnaA03g16570D, BnaA03g16580D, BnaA03g16590D, BnaA03g16600D, BnaA03g16610D, BnaA03g16620D, BnaA03g16630D, BnaA03g16640D, BnaA03g16650D, BnaA03g16660D, BnaA03g16670D, BnaA03g16680D
A03	34	7810001	7870000	60000	BnaA03g16720D, BnaA03g16730D, BnaA03g16740D, BnaA03g16750D, BnaA03g16760D, BnaA03g16770D, BnaA03g16780D, BnaA03g16790D, BnaA03g16800D, BnaA03g16810D, BnaA03g16820D
A03	35	7900001	8170000	270000	BnaA03g16880D, BnaA03g16890D, BnaA03g16900D, BnaA03g16910D, BnaA03g16920D, BnaA03g16930D, BnaA03g16940D, BnaA03g16950D, BnaA03g16960D, BnaA03g16970D, BnaA03g16980D, BnaA03g16990D, BnaA03g17000D, BnaA03g17010D, BnaA03g17020D, BnaA03g17030D, BnaA03g17040D, BnaA03g17050D, BnaA03g17060D, BnaA03g17070D, BnaA03g17080D, BnaA03g17090D, BnaA03g17100D, BnaA03g17110D, BnaA03g17120D, BnaA03g17130D, BnaA03g17…
A03	36	8200001	8230000	30000	BnaA03g17450D, BnaA03g17460D, BnaA03g17470D, BnaA03g17480D, BnaA03g17490D, BnaA03g17500D, BnaA03g17510D, BnaA03g17520D
A03	37	8440001	8480000	40000	BnaA03g17920D, BnaA03g17930D, BnaA03g17940D, BnaA03g17950D, BnaA03g17960D, BnaA03g17970D, BnaA03g17980D, BnaA03g17990D, BnaA03g18000D
A03	38	8630001	8660000	30000	BnaA03g18380D, BnaA03g18390D, BnaA03g18400D, BnaA03g18410D, BnaA03g18420D, BnaA03g18430D
A03	39	9000001	9040000	40000	BnaA03g19030D, BnaA03g19040D, BnaA03g19050D, BnaA03g19060D, BnaA03g19070D, BnaA03g19080D, BnaA03g19090D, BnaA03g19100D
A03	40	9100001	9150000	50000	BnaA03g19270D, BnaA03g19280D, BnaA03g19290D, BnaA03g19300D, BnaA03g19310D, BnaA03g19320D, BnaA03g19330D, BnaA03g19340D, BnaA03g19350D, BnaA03g19360D
A03	41	11370001	11410000	40000	BnaA03g23710D, BnaA03g23720D, BnaA03g23730D, BnaA03g23740D, BnaA03g23750D, BnaA03g23760D, BnaA03g23770D, BnaA03g23780D
A03	42	15570001	15610000	40000	BnaA03g32280D, BnaA03g32290D, BnaA03g32300D, BnaA03g32310D, BnaA03g32320D, BnaA03g32330D, BnaA03g32340D
A03	43	16280001	16330000	50000	BnaA03g33610D, BnaA03g33620D, BnaA03g33630D, BnaA03g33640D, BnaA03g33650D, BnaA03g33660D, BnaA03g33670D, BnaA03g33680D, BnaA03g33690D, BnaA03g33700D
A03	44	21060001	21100000	40000	BnaA03g41930D, BnaA03g41940D, BnaA03g41950D, BnaA03g41960D, BnaA03g41970D, BnaA03g41980D, BnaA03g41990D, BnaA03g42000D
A03	45	22580001	22610000	30000	BnaA03g44490D, BnaA03g44500D
A03	46	23150001	23190000	40000	BnaA03g45480D, BnaA03g45490D, BnaA03g45500D, BnaA03g45510D, BnaA03g45520D, BnaA03g45530D, BnaA03g45540D, BnaA03g45550D
A03	47	25590001	25610000	20000	BnaA03g49590D, BnaA03g49600D
A03	48	26550001	26600000	50000	BnaA03g51180D, BnaA03g51190D, BnaA03g51200D, BnaA03g51210D, BnaA03g51220D, BnaA03g51230D, BnaA03g51240D
A03	49	26610001	26660000	50000	BnaA03g51280D, BnaA03g51290D, BnaA03g51300D, BnaA03g51310D, BnaA03g51320D, BnaA03g51330D, BnaA03g51340D, BnaA03g51350D
A03	50	26790001	26800000	10000	BnaA03g51550D
A03	51	27180001	27190000	10000	BnaA03g52170D
A03	52	27900001	27940000	40000	BnaA03g53210D, BnaA03g53220D, BnaA03g53230D, BnaA03g53240D, BnaA03g53250D
A03	53	27950001	28000000	50000	BnaA03g53280D, BnaA03g53290D, BnaA03g53300D, BnaA03g53310D, BnaA03g53320D, BnaA03g53330D, BnaA03g53340D, BnaA03g53350D, BnaA03g53360D
A03	54	28460001	28490000	30000	BnaA03g53920D, BnaA03g53930D, BnaA03g53940D, BnaA03g53950D, BnaA03g53960D
A04	55	1800001	1820000	20000	BnaA04g02690D, BnaA04g02700D, BnaA04g02710D
A04	56	2730001	2760000	30000	BnaA04g03860D, BnaA04g03870D, BnaA04g03880D, BnaA04g03890D
A04	57	6250001	6290000	40000	BnaA04g07370D, BnaA04g07380D, BnaA04g07390D, BnaA04g07400D, BnaA04g07410D, BnaA04g07420D
A04	58	8350001	8380000	30000	BnaA04g09300D, BnaA04g09310D, BnaA04g09320D, BnaA04g09330D, BnaA04g09340D
A04	59	8400001	8420000	20000	BnaA04g09370D, BnaA04g09380D, BnaA04g09390D
A04	60	8990001	9020000	30000	BnaA04g10190D, BnaA04g10200D, BnaA04g10210D
A04	61	13290001	13320000	30000	BnaA04g16280D, BnaA04g16290D, BnaA04g16300D, BnaA04g16310D, BnaA04g16320D
A04	62	14590001	14620000	30000	BnaA04g18080D, BnaA04g18090D, BnaA04g18100D, BnaA04g18110D, BnaA04g18120D
A04	63	15440001	15480000	40000	BnaA04g19770D, BnaA04g19780D, BnaA04g19790D, BnaA04g19800D, BnaA04g19810D, BnaA04g19820D, BnaA04g19830D, BnaA04g19840D, BnaA04g19850D, BnaA04g19860D, BnaA04g19870D, BnaA04g19880D, BnaA04g19890D
A04	64	15600001	15630000	30000	BnaA04g20200D, BnaA04g20210D, BnaA04g20220D, BnaA04g20230D, BnaA04g20240D, BnaA04g20250D
A04	65	17900001	17930000	30000	BnaA04g24490D, BnaA04g24500D, BnaA04g24510D, BnaA04g24520D, BnaA04g24530D, BnaA04g24540D, BnaA04g24550D, BnaA04g24560D, BnaA04g24570D, BnaA04g24580D, BnaA04g24590D
A05	66	830001	870000	40000	BnaA05g01430D, BnaA05g01440D, BnaA05g01450D, BnaA05g01460D, BnaA05g01470D, BnaA05g01480D, BnaA05g01490D
A05	67	900001	960000	60000	BnaA05g01530D, BnaA05g01540D, BnaA05g01550D, BnaA05g01560D, BnaA05g01570D, BnaA05g01580D, BnaA05g01590D, BnaA05g01600D, BnaA05g01610D, BnaA05g01620D, BnaA05g01630D, BnaA05g01640D, BnaA05g01650D, BnaA05g01660D, BnaA05g01670D
A05	68	1350001	1380000	30000	BnaA05g02440D, BnaA05g02450D, BnaA05g02460D, BnaA05g02470D, BnaA05g02480D, BnaA05g02490D
A05	69	1870001	1910000	40000	BnaA05g03370D, BnaA05g03380D, BnaA05g03390D, BnaA05g03400D, BnaA05g03410D, BnaA05g03420D, BnaA05g03430D, BnaA05g03440D
A05	70	2680001	2700000	20000	BnaA05g05110D, BnaA05g05120D, BnaA05g05130D, BnaA05g05140D, BnaA05g05150D, BnaA05g05160D
A05	71	4070001	4080000	10000	BnaA05g07540D
A05	72	4300001	4320000	20000	BnaA05g07870D
A05	73	7180001	7220000	40000	BnaA05g12370D, BnaA05g12380D, BnaA05g12390D, BnaA05g12400D, BnaA05g12410D, BnaA05g12420D, BnaA05g12430D, BnaA05g12440D, BnaA05g12450D, BnaA05g12460D
A05	74	7230001	7240000	10000	BnaA05g12520D, BnaA05g12530D, BnaA05g12540D
A05	75	12350001	12380000	30000	BnaA05g17470D, BnaA05g17480D, BnaA05g17490D
A05	76	14190001	14230000	40000	BnaA05g18710D, BnaA05g18720D, BnaA05g18730D, BnaA05g18740D, BnaA05g18750D, BnaA05g18760D, BnaA05g18770D, BnaA05g18780D, BnaA05g18790D, BnaA05g18800D, BnaA05g18810D
A05	77	14250001	14290000	40000	BnaA05g18830D, BnaA05g18840D, BnaA05g18850D, BnaA05g18860D, BnaA05g18870D, BnaA05g18880D, BnaA05g18890D, BnaA05g18900D
A05	78	17890001	17930000	40000	BnaA05g23680D, BnaA05g23690D, BnaA05g23700D, BnaA05g23710D, BnaA05g23720D, BnaA05g23730D, BnaA05g23740D
A05	79	18120001	18150000	30000	BnaA05g24060D, BnaA05g24070D, BnaA05g24080D, BnaA05g24090D, BnaA05g24100D, BnaA05g24110D
A05	80	18530001	18560000	30000	BnaA05g24920D, BnaA05g24930D, BnaA05g24940D, BnaA05g24950D, BnaA05g24960D
A05	81	21420001	21440000	20000	BnaA05g30920D, BnaA05g30930D, BnaA05g30940D, BnaA05g30950D
A06	82	8510001	8540000	30000	BnaA06g15540D, BnaA06g15550D, BnaA06g15560D, BnaA06g15570D, BnaA06g15580D
A06	83	19720001	19750000	30000	BnaA06g28820D, BnaA06g28830D, BnaA06g28840D, BnaA06g28850D, BnaA06g28860D
A06	84	21810001	21820000	10000	-
A06	85	22960001	22990000	30000	BnaA06g34740D, BnaA06g34750D, BnaA06g34760D, BnaA06g34770D, BnaA06g34780D, BnaA06g34790D, BnaA06g34800D
A07	86	6230001	6270000	40000	BnaA07g05900D, BnaA07g05910D, BnaA07g05920D, BnaA07g05930D, BnaA07g05940D, BnaA07g05950D, BnaA07g05960D, BnaA07g05970D
A07	87	6700001	6720000	20000	BnaA07g06340D, BnaA07g06350D
A07	88	6950001	6990000	40000	BnaA07g06690D
A07	89	16860001	16890000	30000	BnaA07g21860D, BnaA07g21870D, BnaA07g21880D, BnaA07g21890D, BnaA07g21900D, BnaA07g21910D, BnaA07g21920D
A07	90	18710001	18770000	60000	BnaA07g25030D, BnaA07g25040D, BnaA07g25050D, BnaA07g25060D, BnaA07g25070D, BnaA07g25080D, BnaA07g25090D, BnaA07g25100D, BnaA07g25110D, BnaA07g25120D
A07	91	19560001	19600000	40000	BnaA07g26700D, BnaA07g26710D, BnaA07g26720D, BnaA07g26730D, BnaA07g26740D, BnaA07g26750D, BnaA07g26760D, BnaA07g26770D, BnaA07g26780D, BnaA07g26790D
A07	92	19610001	19630000	20000	BnaA07g26840D, BnaA07g26850D
A07	93	21860001	21890000	30000	BnaA07g31110D, BnaA07g31120D, BnaA07g31130D, BnaA07g31140D, BnaA07g31150D, BnaA07g31160D, BnaA07g31170D, BnaA07g31180D
A07	94	22610001	22640000	30000	BnaA07g32760D, BnaA07g32770D, BnaA07g32780D, BnaA07g32790D, BnaA07g32800D, BnaA07g32810D, BnaA07g32820D, BnaA07g32830D
A07	95	22960001	22970000	10000	BnaA07g33480D, BnaA07g33490D
A07	96	23550001	23560000	10000	BnaA07g34730D, BnaA07g34740D
A08	97	1000001	1030000	30000	BnaA08g01310D, BnaA08g01320D
A08	98	1370001	1390000	20000	BnaA08g01670D, BnaA08g01680D
A08	99	1970001	2020000	50000	BnaA08g02540D, BnaA08g02550D, BnaA08g02560D, BnaA08g02570D, BnaA08g02580D
A08	100	2320001	2400000	80000	BnaA08g02900D, BnaA08g02910D, BnaA08g02920D, BnaA08g02930D, BnaA08g02940D, BnaA08g02950D, BnaA08g02960D
A08	101	5310001	5340000	30000	BnaA08g05330D, BnaA08g05340D, BnaA08g05350D
A08	102	5350001	5380000	30000	BnaA08g05370D, BnaA08g05380D, BnaA08g05390D, BnaA08g05400D, BnaA08g05410D
A08	103	5960001	6000000	40000	BnaA08g06040D, BnaA08g06050D, BnaA08g06060D, BnaA08g06070D
A08	104	7170001	7280000	110000	BnaA08g07170D, BnaA08g07180D, BnaA08g07190D, BnaA08g07200D, BnaA08g07210D, BnaA08g07220D, BnaA08g07230D, BnaA08g07240D, BnaA08g07250D, BnaA08g07260D, BnaA08g07270D
A08	105	7710001	7720000	10000	BnaA08g07840D
A08	106	8710001	8730000	20000	BnaA08g09020D, BnaA08g09030D, BnaA08g09040D, BnaA08g09050D, BnaA08g09060D
A08	107	9160001	9190000	30000	BnaA08g09630D, BnaA08g09640D, BnaA08g09650D, BnaA08g09660D, BnaA08g09670D
A08	108	13740001	13770000	30000	BnaA08g17200D, BnaA08g17210D, BnaA08g17220D, BnaA08g17230D, BnaA08g17240D, BnaA08g17250D, BnaA08g17260D, BnaA08g17270D, BnaA08g17280D
A09	109	460001	490000	30000	BnaA09g00750D, BnaA09g00760D, BnaA09g00770D
A09	110	7110001	7140000	30000	BnaA09g13060D, BnaA09g13070D, BnaA09g13080D, BnaA09g13090D
A09	111	14470001	14540000	70000	BnaA09g21840D, BnaA09g21850D, BnaA09g21860D, BnaA09g21870D, BnaA09g21880D, BnaA09g21890D, BnaA09g21900D
A09	112	15880001	15890000	10000	-
A09	113	19200001	19220000	20000	BnaA09g26100D
A09	114	27470001	27500000	30000	BnaA09g38480D, BnaA09g38490D, BnaA09g38500D, BnaA09g38510D, BnaA09g38520D
A10	115	4540001	4570000	30000	BnaA10g06160D
C01	116	890001	940000	50000	BnaC01g01740D, BnaC01g01750D, BnaC01g01760D, BnaC01g01770D, BnaC01g01780D, BnaC01g01790D, BnaC01g01800D, BnaC01g01810D
C01	117	3260001	3330000	70000	BnaC01g06200D, BnaC01g06210D, BnaC01g06220D, BnaC01g06230D, BnaC01g06240D, BnaC01g06250D, BnaC01g06260D, BnaC01g06270D, BnaC01g06280D, BnaC01g06290D, BnaC01g06300D, BnaC01g06310D, BnaC01g06320D, BnaC01g06330D
C01	118	3430001	3440000	10000	BnaC01g06550D
C01	119	3450001	3460000	10000	BnaC01g06610D
C01	120	3990001	4030000	40000	BnaC01g07620D, BnaC01g07630D, BnaC01g07640D, BnaC01g07650D, BnaC01g07660D, BnaC01g07670D, BnaC01g07680D, BnaC01g07690D, BnaC01g07700D, BnaC01g07710D, BnaC01g07720D, BnaC01g07730D, BnaC01g07740D, BnaC01g07750D, BnaC01g07760D, BnaC01g07770D
C01	121	4250001	4340000	90000	BnaC01g08060D, BnaC01g08070D, BnaC01g08080D, BnaC01g08090D, BnaC01g08100D, BnaC01g08110D, BnaC01g08120D, BnaC01g08130D, BnaC01g08140D, BnaC01g08150D, BnaC01g08160D, BnaC01g08170D, BnaC01g08180D
C01	122	5030001	5060000	30000	BnaC01g08850D, BnaC01g08860D, BnaC01g08870D, BnaC01g08880D, BnaC01g08890D
C01	123	6220001	6230000	10000	BnaC01g10470D
C01	124	8710001	8750000	40000	BnaC01g13380D, BnaC01g13390D, BnaC01g13400D, BnaC01g13410D, BnaC01g13420D, BnaC01g13430D, BnaC01g13440D, BnaC01g13450D
C01	125	8880001	8910000	30000	BnaC01g13580D, BnaC01g13590D, BnaC01g13600D, BnaC01g13610D, BnaC01g13620D, BnaC01g13630D
C01	126	9150001	9220000	70000	BnaC01g13980D, BnaC01g13990D, BnaC01g14000D, BnaC01g14010D, BnaC01g14020D, BnaC01g14030D
C01	127	9590001	9620000	30000	BnaC01g14320D, BnaC01g14330D, BnaC01g14340D, BnaC01g14350D, BnaC01g14360D, BnaC01g14370D
C01	128	10780001	10790000	10000	BnaC01g15690D, BnaC01g15700D, BnaC01g15710D, BnaC01g15720D
C01	129	11060001	11090000	30000	BnaC01g16010D, BnaC01g16020D, BnaC01g16030D, BnaC01g16040D, BnaC01g16050D
C01	130	11140001	11180000	40000	BnaC01g16180D, BnaC01g16190D, BnaC01g16200D, BnaC01g16210D, BnaC01g16220D, BnaC01g16230D, BnaC01g16240D, BnaC01g16250D, BnaC01g16260D
C01	131	11330001	11360000	30000	BnaC01g16520D, BnaC01g16530D, BnaC01g16540D, BnaC01g16550D, BnaC01g16560D
C01	132	11660001	11690000	30000	BnaC01g17020D, BnaC01g17030D, BnaC01g17040D, BnaC01g17050D, BnaC01g17060D, BnaC01g17070D
C01	133	12030001	12070000	40000	BnaC01g17480D, BnaC01g17490D, BnaC01g17500D, BnaC01g17510D, BnaC01g17520D, BnaC01g17530D, BnaC01g17540D, BnaC01g17550D, BnaC01g17560D, BnaC01g17570D, BnaC01g17580D, BnaC01g17590D, BnaC01g17600D
C01	134	12400001	12430000	30000	BnaC01g17950D
C01	135	13060001	13090000	30000	BnaC01g18800D, BnaC01g18810D, BnaC01g18820D
C01	136	13470001	13540000	70000	BnaC01g19480D, BnaC01g19490D, BnaC01g19500D, BnaC01g19510D, BnaC01g19520D, BnaC01g19530D, BnaC01g19540D, BnaC01g19550D, BnaC01g19560D
C01	137	14240001	14300000	60000	BnaC01g20370D, BnaC01g20380D, BnaC01g20390D, BnaC01g20400D, BnaC01g20410D, BnaC01g20420D, BnaC01g20430D, BnaC01g20440D, BnaC01g20450D, BnaC01g20460D
C01	138	14310001	14330000	20000	BnaC01g20480D, BnaC01g20490D, BnaC01g20500D, BnaC01g20510D
C01	139	14760001	14850000	90000	BnaC01g21100D, BnaC01g21110D, BnaC01g21120D, BnaC01g21130D, BnaC01g21140D, BnaC01g21150D, BnaC01g21160D, BnaC01g21170D, BnaC01g21180D, BnaC01g21190D, BnaC01g21200D, BnaC01g21210D, BnaC01g21220D, BnaC01g21230D, BnaC01g21240D, BnaC01g21250D, BnaC01g21260D, BnaC01g21270D
C01	140	15530001	15560000	30000	BnaC01g22110D
C01	141	15800001	15860000	60000	BnaC01g22370D, BnaC01g22380D, BnaC01g22390D, BnaC01g22400D, BnaC01g22410D
C01	142	16740001	16770000	30000	BnaC01g23080D, BnaC01g23090D
C01	143	17600001	17630000	30000	BnaC01g23810D
C01	144	22230001	22260000	30000	BnaC01g25900D, BnaC01g25910D, BnaC01g25920D, BnaC01g25930D
C01	145	22380001	22410000	30000	BnaC01g26000D, BnaC01g26010D, BnaC01g26020D
C01	146	28110001	28170000	60000	BnaC01g29790D, BnaC01g29800D, BnaC01g29810D, BnaC01g29820D, BnaC01g29830D, BnaC01g29840D, BnaC01g29850D, BnaC01g29860D, BnaC01g29870D
C01	147	28250001	28280000	30000	BnaC01g29900D, BnaC01g29910D
C01	148	28290001	28320000	30000	BnaC01g29930D
C01	149	28360001	28390000	30000	BnaC01g29960D, BnaC01g29970D, BnaC01g29980D, BnaC01g29990D
C01	150	28420001	28450000	30000	BnaC01g30000D, BnaC01g30010D
C01	151	28910001	28940000	30000	BnaC01g30490D, BnaC01g30500D, BnaC01g30510D, BnaC01g30520D
C01	152	30230001	30260000	30000	BnaC01g31400D, BnaC01g31410D, BnaC01g31420D
C01	153	30430001	30460000	30000	BnaC01g31570D, BnaC01g31580D
C01	154	30510001	30540000	30000	BnaC01g31610D, BnaC01g31620D, BnaC01g31630D, BnaC01g31640D
C01	155	31000001	31030000	30000	BnaC01g31880D, BnaC01g31890D, BnaC01g31900D
C01	156	31180001	31210000	30000	BnaC01g32070D, BnaC01g32080D
C01	157	32300001	32320000	20000	BnaC01g33000D, BnaC01g33010D, BnaC01g33020D
C01	158	32330001	32360000	30000	BnaC01g33040D, BnaC01g33050D, BnaC01g33060D, BnaC01g33070D, BnaC01g33080D, BnaC01g33090D, BnaC01g33100D
C01	159	32370001	32410000	40000	BnaC01g33120D, BnaC01g33130D, BnaC01g33140D, BnaC01g33150D, BnaC01g33160D, BnaC01g33170D, BnaC01g33180D, BnaC01g33190D
C01	160	32770001	32810000	40000	BnaC01g33530D, BnaC01g33540D, BnaC01g33550D, BnaC01g33560D, BnaC01g33570D, BnaC01g33580D, BnaC01g33590D, BnaC01g33600D
C01	161	35150001	35190000	40000	BnaC01g35760D, BnaC01g35770D, BnaC01g35780D, BnaC01g35790D, BnaC01g35800D, BnaC01g35810D, BnaC01g35820D, BnaC01g35830D
C02	162	2040001	2060000	20000	BnaC02g04010D, BnaC02g04020D, BnaC02g04030D
C02	163	5090001	5170000	80000	BnaC02g09190D, BnaC02g09200D, BnaC02g09210D, BnaC02g09220D, BnaC02g09230D, BnaC02g09240D, BnaC02g09250D, BnaC02g09260D, BnaC02g09270D, BnaC02g09280D, BnaC02g09290D, BnaC02g09300D, BnaC02g09310D, BnaC02g09320D, BnaC02g09330D, BnaC02g09340D, BnaC02g09350D, BnaC02g09360D, BnaC02g09370D, BnaC02g09380D, BnaC02g09390D
C02	164	5560001	5580000	20000	BnaC02g09880D, BnaC02g09890D, BnaC02g09900D, BnaC02g09910D
C02	165	7390001	7420000	30000	BnaC02g11980D, BnaC02g11990D, BnaC02g12000D, BnaC02g12010D, BnaC02g12020D
C02	166	7560001	7580000	20000	BnaC02g12060D, BnaC02g12070D
C02	167	9140001	9190000	50000	BnaC02g13820D, BnaC02g13830D, BnaC02g13840D, BnaC02g13850D, BnaC02g13860D, BnaC02g13870D
C02	168	9220001	9250000	30000	BnaC02g13900D, BnaC02g13910D, BnaC02g13920D, BnaC02g13930D, BnaC02g13940D
C02	169	9270001	9300000	30000	BnaC02g13980D, BnaC02g13990D, BnaC02g14000D
C02	170	10050001	10080000	30000	BnaC02g14530D, BnaC02g14540D, BnaC02g14550D
C02	171	10110001	10120000	10000	BnaC02g14580D, BnaC02g14590D
C02	172	10610001	10640000	30000	BnaC02g15150D, BnaC02g15160D, BnaC02g15170D, BnaC02g15180D, BnaC02g15190D, BnaC02g15200D, BnaC02g15210D, BnaC02g15220D
C02	173	10750001	10810000	60000	BnaC02g15240D, BnaC02g15250D, BnaC02g15260D, BnaC02g15270D, BnaC02g15280D, BnaC02g15290D, BnaC02g15300D
C02	174	11450001	11480000	30000	BnaC02g15810D, BnaC02g15820D, BnaC02g15830D
C02	175	13870001	13900000	30000	BnaC02g18100D, BnaC02g18110D
C02	176	13920001	13950000	30000	BnaC02g18140D, BnaC02g18150D, BnaC02g18160D
C02	177	14520001	14540000	20000	BnaC02g18380D, BnaC02g18390D
C02	178	16400001	16420000	20000	BnaC02g20050D, BnaC02g20060D, BnaC02g20070D, BnaC02g20080D, BnaC02g20090D
C02	179	16470001	16500000	30000	BnaC02g20120D
C02	180	17040001	17070000	30000	BnaC02g20500D, BnaC02g20510D
C02	181	17080001	17120000	40000	BnaC02g20530D, BnaC02g20540D, BnaC02g20550D, BnaC02g20560D, BnaC02g20570D, BnaC02g20580D, BnaC02g20590D
C02	182	17490001	17510000	20000	BnaC02g20870D
C02	183	19650001	19680000	30000	BnaC02g22630D, BnaC02g22640D
C02	184	19910001	19940000	30000	BnaC02g22890D, BnaC02g22900D, BnaC02g22910D, BnaC02g22920D, BnaC02g22930D, BnaC02g22940D
C02	185	25380001	25410000	30000	BnaC02g27470D, BnaC02g27480D, BnaC02g27490D, BnaC02g27500D
C02	186	26430001	26460000	30000	BnaC02g28130D, BnaC02g28140D, BnaC02g28150D
C02	187	29410001	29440000	30000	BnaC02g29360D, BnaC02g29370D
C02	188	30350001	30380000	30000	-
C02	189	30680001	30710000	30000	BnaC02g29660D
C02	190	30740001	30770000	30000	BnaC02g29690D
C02	191	42010001	42040000	30000	BnaC02g39030D, BnaC02g39040D
C02	192	43370001	43390000	20000	BnaC02g40430D, BnaC02g40440D
C02	193	44420001	44450000	30000	BnaC02g41590D, BnaC02g41600D, BnaC02g41610D, BnaC02g41620D, BnaC02g41630D, BnaC02g41640D
C02	194	45510001	45560000	50000	BnaC02g43210D, BnaC02g43220D, BnaC02g43230D, BnaC02g43240D, BnaC02g43250D, BnaC02g43260D, BnaC02g43270D, BnaC02g43280D
C02	195	45810001	45850000	40000	BnaC02g43630D, BnaC02g43640D, BnaC02g43650D, BnaC02g43660D, BnaC02g43670D, BnaC02g43680D, BnaC02g43690D, BnaC02g43700D, BnaC02g43710D
C02	196	46050001	46080000	30000	BnaC02g43910D, BnaC02g43920D, BnaC02g43930D, BnaC02g43940D, BnaC02g43950D
C03	197	120001	180000	60000	BnaC03g00210D, BnaC03g00220D, BnaC03g00230D, BnaC03g00240D, BnaC03g00250D, BnaC03g00260D, BnaC03g00270D, BnaC03g00280D, BnaC03g00290D, BnaC03g00300D, BnaC03g00310D, BnaC03g00320D, BnaC03g00330D, BnaC03g00340D, BnaC03g00350D
C03	198	410001	470000	60000	BnaC03g00830D, BnaC03g00840D, BnaC03g00850D, BnaC03g00860D, BnaC03g00870D, BnaC03g00880D, BnaC03g00890D, BnaC03g00900D, BnaC03g00910D, BnaC03g00920D, BnaC03g00930D, BnaC03g00940D, BnaC03g00950D, BnaC03g00960D, BnaC03g00970D, BnaC03g00980D, BnaC03g00990D, BnaC03g01000D
C03	199	520001	590000	70000	BnaC03g01150D, BnaC03g01160D, BnaC03g01170D, BnaC03g01180D, BnaC03g01190D, BnaC03g01200D, BnaC03g01210D, BnaC03g01220D, BnaC03g01230D, BnaC03g01240D, BnaC03g01250D, BnaC03g01260D, BnaC03g01270D, BnaC03g01280D, BnaC03g01290D, BnaC03g01300D, BnaC03g01310D, BnaC03g01320D, BnaC03g01330D
C03	200	620001	650000	30000	BnaC03g01370D, BnaC03g01380D, BnaC03g01390D
C03	201	730001	800000	70000	BnaC03g01600D, BnaC03g01610D, BnaC03g01620D, BnaC03g01630D, BnaC03g01640D, BnaC03g01650D, BnaC03g01660D
C03	202	1040001	1100000	60000	BnaC03g02200D, BnaC03g02210D, BnaC03g02220D, BnaC03g02230D, BnaC03g02240D, BnaC03g02250D, BnaC03g02260D, BnaC03g02270D, BnaC03g02280D, BnaC03g02290D, BnaC03g02300D
C03	203	1200001	1240000	40000	BnaC03g02510D, BnaC03g02520D, BnaC03g02530D, BnaC03g02540D, BnaC03g02550D, BnaC03g02560D, BnaC03g02570D, BnaC03g02580D, BnaC03g02590D, BnaC03g02600D
C03	204	1420001	1460000	40000	BnaC03g02930D, BnaC03g02940D, BnaC03g02950D, BnaC03g02960D, BnaC03g02970D, BnaC03g02980D, BnaC03g02990D
C03	205	1590001	1630000	40000	BnaC03g03280D, BnaC03g03290D, BnaC03g03300D, BnaC03g03310D, BnaC03g03320D, BnaC03g03330D, BnaC03g03340D, BnaC03g03350D, BnaC03g03360D, BnaC03g03370D, BnaC03g03380D
C03	206	1670001	1750000	80000	BnaC03g03420D, BnaC03g03430D, BnaC03g03440D, BnaC03g03450D, BnaC03g03460D, BnaC03g03470D, BnaC03g03480D, BnaC03g03490D, BnaC03g03500D, BnaC03g03510D, BnaC03g03520D, BnaC03g03530D, BnaC03g03540D, BnaC03g03550D, BnaC03g03560D, BnaC03g03570D, BnaC03g03580D, BnaC03g03590D, BnaC03g03600D
C03	207	1770001	1850000	80000	BnaC03g03660D, BnaC03g03670D, BnaC03g03680D, BnaC03g03690D, BnaC03g03700D, BnaC03g03710D, BnaC03g03720D, BnaC03g03730D, BnaC03g03740D, BnaC03g03750D, BnaC03g03760D, BnaC03g03770D, BnaC03g03780D, BnaC03g03790D, BnaC03g03800D
C03	208	2150001	2220000	70000	BnaC03g04520D, BnaC03g04530D, BnaC03g04540D, BnaC03g04550D, BnaC03g04560D, BnaC03g04570D, BnaC03g04580D, BnaC03g04590D, BnaC03g04600D, BnaC03g04610D, BnaC03g04620D, BnaC03g04630D
C03	209	3030001	3070000	40000	BnaC03g06250D, BnaC03g06260D, BnaC03g06270D, BnaC03g06280D, BnaC03g06290D, BnaC03g06300D, BnaC03g06310D, BnaC03g06320D
C03	210	3130001	3140000	10000	BnaC03g06520D
C03	211	3380001	3400000	20000	BnaC03g07100D, BnaC03g07110D, BnaC03g07120D
C03	212	3510001	3540000	30000	BnaC03g07410D, BnaC03g07420D, BnaC03g07430D, BnaC03g07440D, BnaC03g07450D, BnaC03g07460D, BnaC03g07470D, BnaC03g07480D, BnaC03g07490D, BnaC03g07500D
C03	213	5100001	5130000	30000	BnaC03g10640D, BnaC03g10650D, BnaC03g10660D, BnaC03g10670D
C03	214	5190001	5230000	40000	BnaC03g10810D, BnaC03g10820D, BnaC03g10830D
C03	215	5460001	5500000	40000	BnaC03g11190D, BnaC03g11200D, BnaC03g11210D, BnaC03g11220D, BnaC03g11230D, BnaC03g11240D, BnaC03g11250D, BnaC03g11260D
C03	216	5720001	5770000	50000	BnaC03g11780D, BnaC03g11790D, BnaC03g11800D, BnaC03g11810D, BnaC03g11820D, BnaC03g11830D, BnaC03g11840D, BnaC03g11850D, BnaC03g11860D, BnaC03g11870D, BnaC03g11880D, BnaC03g11890D, BnaC03g11900D, BnaC03g11910D
C03	217	8060001	8100000	40000	BnaC03g15960D, BnaC03g15970D, BnaC03g15980D, BnaC03g15990D, BnaC03g16000D, BnaC03g16010D, BnaC03g16020D
C03	218	8930001	8960000	30000	BnaC03g17460D, BnaC03g17470D, BnaC03g17480D, BnaC03g17490D, BnaC03g17500D, BnaC03g17510D
C03	219	9140001	9170000	30000	BnaC03g17900D, BnaC03g17910D, BnaC03g17920D, BnaC03g17930D
C03	220	9220001	9290000	70000	BnaC03g17970D, BnaC03g17980D, BnaC03g17990D, BnaC03g18000D, BnaC03g18010D, BnaC03g18020D, BnaC03g18030D, BnaC03g18040D, BnaC03g18050D, BnaC03g18060D, BnaC03g18070D, BnaC03g18080D, BnaC03g18090D, BnaC03g18100D, BnaC03g18110D, BnaC03g18120D, BnaC03g18130D
C03	221	10950001	10960000	10000	-
C03	222	11020001	11060000	40000	BnaC03g20710D, BnaC03g20720D, BnaC03g20730D, BnaC03g20740D, BnaC03g20750D, BnaC03g20760D, BnaC03g20770D
C03	223	11180001	11210000	30000	BnaC03g20940D, BnaC03g20950D, BnaC03g20960D
C03	224	11250001	11270000	20000	BnaC03g21000D, BnaC03g21010D, BnaC03g21020D, BnaC03g21030D, BnaC03g21040D
C03	225	11330001	11360000	30000	BnaC03g21090D, BnaC03g21100D, BnaC03g21110D, BnaC03g21120D, BnaC03g21130D
C03	226	13290001	13320000	30000	BnaC03g23810D, BnaC03g23820D, BnaC03g23830D, BnaC03g23840D, BnaC03g23850D, BnaC03g23860D
C03	227	13390001	13420000	30000	BnaC03g23940D, BnaC03g23950D, BnaC03g23960D
C03	228	13540001	13580000	40000	BnaC03g24120D, BnaC03g24130D, BnaC03g24140D, BnaC03g24150D, BnaC03g24160D, BnaC03g24170D, BnaC03g24180D, BnaC03g24190D, BnaC03g24200D, BnaC03g24210D, BnaC03g24220D
C03	229	15130001	15170000	40000	BnaC03g26560D, BnaC03g26570D, BnaC03g26580D, BnaC03g26590D, BnaC03g26600D
C03	230	16640001	16680000	40000	BnaC03g28250D, BnaC03g28260D, BnaC03g28270D, BnaC03g28280D, BnaC03g28290D, BnaC03g28300D
C03	231	16700001	16720000	20000	BnaC03g28320D, BnaC03g28330D, BnaC03g28340D, BnaC03g28350D
C03	232	16750001	16760000	10000	BnaC03g28420D, BnaC03g28430D
C03	233	16890001	16920000	30000	BnaC03g28610D, BnaC03g28620D
C03	234	17360001	17420000	60000	BnaC03g29160D, BnaC03g29170D, BnaC03g29180D, BnaC03g29190D, BnaC03g29200D, BnaC03g29210D, BnaC03g29220D, BnaC03g29230D, BnaC03g29240D, BnaC03g29250D, BnaC03g29260D
C03	235	21360001	21370000	10000	BnaC03g35140D, BnaC03g35150D
C03	236	24010001	24020000	10000	BnaC03g38930D
C03	237	24030001	24060000	30000	BnaC03g38960D, BnaC03g38970D, BnaC03g38980D, BnaC03g38990D, BnaC03g39000D
C03	238	26240001	26310000	70000	BnaC03g41280D, BnaC03g41290D, BnaC03g41300D, BnaC03g41310D, BnaC03g41320D, BnaC03g41330D, BnaC03g41340D, BnaC03g41350D
C03	239	26700001	26730000	30000	BnaC03g41840D, BnaC03g41850D, BnaC03g41860D, BnaC03g41870D
C03	240	26740001	26770000	30000	BnaC03g41890D, BnaC03g41900D, BnaC03g41910D, BnaC03g41920D, BnaC03g41930D, BnaC03g41940D
C03	241	26790001	26820000	30000	BnaC03g41960D, BnaC03g41970D, BnaC03g41980D, BnaC03g41990D, BnaC03g42000D
C03	242	26980001	27020000	40000	BnaC03g42180D, BnaC03g42190D, BnaC03g42200D, BnaC03g42210D, BnaC03g42220D
C03	243	27030001	27060000	30000	BnaC03g42230D, BnaC03g42240D, BnaC03g42250D, BnaC03g42260D
C03	244	27100001	27130000	30000	BnaC03g42340D, BnaC03g42350D, BnaC03g42360D, BnaC03g42370D, BnaC03g42380D
C03	245	27320001	27330000	10000	BnaC03g42530D, BnaC03g42540D, BnaC03g42550D
C03	246	27540001	27590000	50000	BnaC03g42770D, BnaC03g42780D, BnaC03g42790D, BnaC03g42800D, BnaC03g42810D, BnaC03g42820D, BnaC03g42830D, BnaC03g42840D, BnaC03g42850D, BnaC03g42860D
C03	247	28440001	28460000	20000	BnaC03g43420D, BnaC03g43430D
C03	248	29180001	29210000	30000	BnaC03g44100D, BnaC03g44110D, BnaC03g44120D
C03	249	30180001	30200000	20000	BnaC03g45170D, BnaC03g45180D, BnaC03g45190D
C03	250	30290001	30350000	60000	BnaC03g45280D, BnaC03g45290D, BnaC03g45300D, BnaC03g45310D, BnaC03g45320D, BnaC03g45330D, BnaC03g45340D
C03	251	35100001	35130000	30000	BnaC03g50660D, BnaC03g50670D, BnaC03g50680D, BnaC03g50690D, BnaC03g50700D, BnaC03g50710D, BnaC03g50720D, BnaC03g50730D
C03	252	35830001	35930000	100000	BnaC03g51310D, BnaC03g51320D, BnaC03g51330D, BnaC03g51340D, BnaC03g51350D, BnaC03g51360D, BnaC03g51370D
C03	253	37020001	37050000	30000	BnaC03g52230D, BnaC03g52240D
C03	254	46210001	46250000	40000	BnaC03g57020D, BnaC03g57030D, BnaC03g57040D, BnaC03g57050D, BnaC03g57060D
C03	255	46360001	46390000	30000	BnaC03g57100D, BnaC03g57110D, BnaC03g57120D, BnaC03g57130D, BnaC03g57140D
C03	256	47480001	47530000	50000	BnaC03g58060D, BnaC03g58070D, BnaC03g58080D, BnaC03g58090D, BnaC03g58100D, BnaC03g58110D, BnaC03g58120D
C03	257	47540001	47590000	50000	BnaC03g58150D, BnaC03g58160D, BnaC03g58170D, BnaC03g58180D, BnaC03g58190D, BnaC03g58200D, BnaC03g58210D, BnaC03g58220D, BnaC03g58230D
C03	258	47870001	47900000	30000	BnaC03g58590D, BnaC03g58600D, BnaC03g58610D
C03	259	48320001	48360000	40000	BnaC03g59040D, BnaC03g59050D, BnaC03g59060D, BnaC03g59070D, BnaC03g59080D
C03	260	48690001	48750000	60000	BnaC03g59450D, BnaC03g59460D, BnaC03g59470D, BnaC03g59480D, BnaC03g59490D, BnaC03g59500D, BnaC03g59510D, BnaC03g59520D, BnaC03g59530D, BnaC03g59540D
C03	261	49140001	49220000	80000	BnaC03g59920D, BnaC03g59930D, BnaC03g59940D, BnaC03g59950D, BnaC03g59960D, BnaC03g59970D, BnaC03g59980D, BnaC03g59990D, BnaC03g60000D
C03	262	57840001	57880000	40000	BnaC03g68240D, BnaC03g68250D, BnaC03g68260D
C03	263	58480001	58510000	30000	BnaC03g68760D, BnaC03g68770D, BnaC03g68780D, BnaC03g68790D
C04	264	2450001	2480000	30000	BnaC04g03450D, BnaC04g03460D, BnaC04g03470D, BnaC04g03480D
C04	265	2800001	2850000	50000	BnaC04g03800D, BnaC04g03810D, BnaC04g03820D, BnaC04g03830D, BnaC04g03840D, BnaC04g03850D
C04	266	3410001	3440000	30000	BnaC04g04620D, BnaC04g04630D, BnaC04g04640D, BnaC04g04650D, BnaC04g04660D
C04	267	4650001	4690000	40000	BnaC04g06440D, BnaC04g06450D, BnaC04g06460D
C04	268	6310001	6370000	60000	BnaC04g08390D, BnaC04g08400D, BnaC04g08410D, BnaC04g08420D, BnaC04g08430D, BnaC04g08440D, BnaC04g08450D
C04	269	6660001	6710000	50000	BnaC04g08880D, BnaC04g08890D, BnaC04g08900D, BnaC04g08910D, BnaC04g08920D, BnaC04g08930D, BnaC04g08940D, BnaC04g08950D, BnaC04g08960D
C04	270	7740001	7760000	20000	BnaC04g10070D, BnaC04g10080D, BnaC04g10090D, BnaC04g10100D, BnaC04g10110D
C04	271	12760001	12790000	30000	BnaC04g15130D, BnaC04g15140D, BnaC04g15150D, BnaC04g15160D, BnaC04g15170D
C04	272	14020001	14050000	30000	BnaC04g16010D, BnaC04g16020D, BnaC04g16030D, BnaC04g16040D, BnaC04g16050D
C04	273	14340001	14370000	30000	BnaC04g16320D
C04	274	14440001	14470000	30000	BnaC04g16410D, BnaC04g16420D
C04	275	14480001	14510000	30000	BnaC04g16450D
C04	276	14620001	14650000	30000	BnaC04g16560D, BnaC04g16570D, BnaC04g16580D, BnaC04g16590D, BnaC04g16600D, BnaC04g16610D
C04	277	14660001	14670000	10000	-
C04	278	15260001	15290000	30000	BnaC04g17220D
C04	279	24920001	24950000	30000	BnaC04g23830D, BnaC04g23840D, BnaC04g23850D
C04	280	25010001	25020000	10000	BnaC04g23950D
C04	281	25070001	25100000	30000	BnaC04g24040D, BnaC04g24050D
C04	282	28880001	28930000	50000	BnaC04g27590D, BnaC04g27600D, BnaC04g27610D, BnaC04g27620D, BnaC04g27630D, BnaC04g27640D, BnaC04g27650D, BnaC04g27660D
C04	283	29670001	29700000	30000	BnaC04g28220D, BnaC04g28230D, BnaC04g28240D, BnaC04g28250D
C04	284	31290001	31320000	30000	BnaC04g29720D, BnaC04g29730D
C04	285	32720001	32760000	40000	BnaC04g30830D, BnaC04g30840D, BnaC04g30850D, BnaC04g30860D, BnaC04g30870D
C04	286	32770001	32830000	60000	BnaC04g30880D, BnaC04g30890D, BnaC04g30900D, BnaC04g30910D, BnaC04g30920D, BnaC04g30930D, BnaC04g30940D
C04	287	32910001	32960000	50000	BnaC04g30990D, BnaC04g31000D, BnaC04g31010D, BnaC04g31020D, BnaC04g31030D, BnaC04g31040D, BnaC04g31050D, BnaC04g31060D, BnaC04g31070D
C04	288	33340001	33370000	30000	BnaC04g31480D, BnaC04g31490D, BnaC04g31500D, BnaC04g31510D, BnaC04g31520D, BnaC04g31530D
C04	289	33810001	33890000	80000	BnaC04g31990D, BnaC04g32000D, BnaC04g32010D, BnaC04g32020D, BnaC04g32030D, BnaC04g32040D, BnaC04g32050D, BnaC04g32060D, BnaC04g32070D, BnaC04g32080D, BnaC04g32090D, BnaC04g32100D
C04	290	33980001	34050000	70000	BnaC04g32180D, BnaC04g32190D, BnaC04g32200D, BnaC04g32210D, BnaC04g32220D, BnaC04g32230D, BnaC04g32240D, BnaC04g32250D, BnaC04g32260D, BnaC04g32270D, BnaC04g32280D
C04	291	36460001	36490000	30000	BnaC04g35030D, BnaC04g35040D, BnaC04g35050D, BnaC04g35060D, BnaC04g35070D, BnaC04g35080D
C04	292	37340001	37350000	10000	BnaC04g35800D
C04	293	37480001	37490000	10000	-
C04	294	37780001	37910000	130000	BnaC04g36240D, BnaC04g36250D, BnaC04g36260D, BnaC04g36270D, BnaC04g36280D, BnaC04g36290D, BnaC04g36300D, BnaC04g36310D, BnaC04g36320D, BnaC04g36330D, BnaC04g36340D, BnaC04g36350D, BnaC04g36360D, BnaC04g36370D, BnaC04g36380D, BnaC04g36390D, BnaC04g36400D, BnaC04g36410D
C04	295	39380001	39400000	20000	BnaC04g38040D, BnaC04g38050D, BnaC04g38060D, BnaC04g38070D
C04	296	39900001	39920000	20000	BnaC04g38680D, BnaC04g38690D, BnaC04g38700D, BnaC04g38710D
C04	297	41030001	41090000	60000	BnaC04g40020D, BnaC04g40030D, BnaC04g40040D, BnaC04g40050D, BnaC04g40060D, BnaC04g40070D, BnaC04g40080D
C04	298	45640001	45660000	20000	BnaC04g46150D, BnaC04g46160D, BnaC04g46170D, BnaC04g46180D, BnaC04g46190D
C05	299	1640001	1660000	20000	BnaC05g03380D, BnaC05g03390D, BnaC05g03400D, BnaC05g03410D, BnaC05g03420D, BnaC05g03430D
C05	300	2560001	2580000	20000	BnaC05g05280D, BnaC05g05290D, BnaC05g05300D
C05	301	3460001	3490000	30000	BnaC05g07040D, BnaC05g07050D, BnaC05g07060D, BnaC05g07070D
C05	302	3610001	3640000	30000	BnaC05g07190D, BnaC05g07200D, BnaC05g07210D, BnaC05g07220D, BnaC05g07230D, BnaC05g07240D, BnaC05g07250D, BnaC05g07260D, BnaC05g07270D
C05	303	4360001	4390000	30000	BnaC05g08350D, BnaC05g08360D, BnaC05g08370D, BnaC05g08380D, BnaC05g08390D
C05	304	5680001	5710000	30000	BnaC05g10120D, BnaC05g10130D, BnaC05g10140D, BnaC05g10150D, BnaC05g10160D, BnaC05g10170D
C05	305	6000001	6030000	30000	BnaC05g10450D, BnaC05g10460D, BnaC05g10470D, BnaC05g10480D, BnaC05g10490D, BnaC05g10500D, BnaC05g10510D
C05	306	6090001	6180000	90000	BnaC05g10600D, BnaC05g10610D, BnaC05g10620D, BnaC05g10630D, BnaC05g10640D, BnaC05g10650D, BnaC05g10660D, BnaC05g10670D, BnaC05g10680D, BnaC05g10690D, BnaC05g10700D, BnaC05g10710D, BnaC05g10720D, BnaC05g10730D, BnaC05g10740D, BnaC05g10750D
C05	307	7790001	7840000	50000	BnaC05g13490D, BnaC05g13500D, BnaC05g13510D, BnaC05g13520D, BnaC05g13530D, BnaC05g13540D, BnaC05g13550D, BnaC05g13560D
C05	308	10230001	10270000	40000	BnaC05g16440D, BnaC05g16450D, BnaC05g16460D, BnaC05g16470D, BnaC05g16480D, BnaC05g16490D
C05	309	10570001	10700000	130000	BnaC05g16820D, BnaC05g16830D, BnaC05g16840D, BnaC05g16850D, BnaC05g16860D, BnaC05g16870D, BnaC05g16880D, BnaC05g16890D, BnaC05g16900D, BnaC05g16910D, BnaC05g16920D, BnaC05g16930D, BnaC05g16940D, BnaC05g16950D, BnaC05g16960D, BnaC05g16970D, BnaC05g16980D, BnaC05g16990D, BnaC05g17000D, BnaC05g17010D, BnaC05g17020D, BnaC05g17030D
C05	310	10910001	10940000	30000	BnaC05g17250D, BnaC05g17260D
C05	311	11180001	11220000	40000	BnaC05g17490D, BnaC05g17500D, BnaC05g17510D, BnaC05g17520D, BnaC05g17530D, BnaC05g17540D, BnaC05g17550D
C05	312	18720001	18740000	20000	BnaC05g24340D, BnaC05g24350D, BnaC05g24360D
C05	313	20440001	20470000	30000	BnaC05g25450D, BnaC05g25460D, BnaC05g25470D, BnaC05g25480D, BnaC05g25490D
C05	314	20730001	20800000	70000	BnaC05g25580D, BnaC05g25590D, BnaC05g25600D, BnaC05g25610D
C05	315	24710001	24760000	50000	BnaC05g27530D, BnaC05g27540D, BnaC05g27550D, BnaC05g27560D, BnaC05g27570D, BnaC05g27580D
C05	316	25070001	25080000	10000	BnaC05g27790D, BnaC05g27800D
C05	317	27730001	27780000	50000	BnaC05g29030D, BnaC05g29040D, BnaC05g29050D, BnaC05g29060D
C05	318	31490001	31520000	30000	BnaC05g32070D
C05	319	33630001	33640000	10000	-
C05	320	34650001	34680000	30000	BnaC05g35370D, BnaC05g35380D, BnaC05g35390D, BnaC05g35400D, BnaC05g35410D
C05	321	36420001	36450000	30000	BnaC05g37360D, BnaC05g37370D, BnaC05g37380D, BnaC05g37390D
C05	322	37270001	37300000	30000	BnaC05g38590D, BnaC05g38600D, BnaC05g38610D, BnaC05g38620D, BnaC05g38630D, BnaC05g38640D, BnaC05g38650D
C05	323	37870001	37930000	60000	BnaC05g39330D, BnaC05g39340D, BnaC05g39350D, BnaC05g39360D, BnaC05g39370D, BnaC05g39380D, BnaC05g39390D, BnaC05g39400D, BnaC05g39410D, BnaC05g39420D
C05	324	38010001	38040000	30000	BnaC05g39510D, BnaC05g39520D, BnaC05g39530D, BnaC05g39540D, BnaC05g39550D, BnaC05g39560D, BnaC05g39570D
C05	325	41610001	41650000	40000	BnaC05g45870D, BnaC05g45880D, BnaC05g45890D, BnaC05g45900D, BnaC05g45910D, BnaC05g45920D, BnaC05g45930D, BnaC05g45940D, BnaC05g45950D, BnaC05g45960D
C05	326	41910001	41920000	10000	BnaC05g46420D, BnaC05g46430D
C06	327	2840001	2870000	30000	BnaC06g02040D, BnaC06g02050D, BnaC06g02060D, BnaC06g02070D, BnaC06g02080D, BnaC06g02090D
C06	328	3580001	3610000	30000	BnaC06g02820D, BnaC06g02830D, BnaC06g02840D, BnaC06g02850D, BnaC06g02860D
C06	329	10680001	10710000	30000	BnaC06g09030D, BnaC06g09040D, BnaC06g09050D, BnaC06g09060D
C06	330	13140001	13200000	60000	BnaC06g11160D, BnaC06g11170D, BnaC06g11180D, BnaC06g11190D, BnaC06g11200D, BnaC06g11210D, BnaC06g11220D, BnaC06g11230D, BnaC06g11240D, BnaC06g11250D, BnaC06g11260D, BnaC06g11270D, BnaC06g11280D
C06	331	13980001	14010000	30000	BnaC06g11850D, BnaC06g11860D, BnaC06g11870D
C06	332	14030001	14070000	40000	BnaC06g11890D, BnaC06g11900D, BnaC06g11910D, BnaC06g11920D
C06	333	17870001	17910000	40000	BnaC06g15110D, BnaC06g15120D, BnaC06g15130D, BnaC06g15140D, BnaC06g15150D
C06	334	24320001	24350000	30000	BnaC06g22290D, BnaC06g22300D, BnaC06g22310D, BnaC06g22320D
C06	335	25000001	25050000	50000	BnaC06g23050D, BnaC06g23060D, BnaC06g23070D, BnaC06g23080D, BnaC06g23090D, BnaC06g23100D, BnaC06g23110D, BnaC06g23120D, BnaC06g23130D, BnaC06g23140D, BnaC06g23150D, BnaC06g23160D, BnaC06g23170D, BnaC06g23180D, BnaC06g23190D, BnaC06g23200D
C06	336	26170001	26200000	30000	BnaC06g24400D, BnaC06g24410D, BnaC06g24420D
C06	337	28710001	28740000	30000	BnaC06g27320D, BnaC06g27330D, BnaC06g27340D, BnaC06g27350D, BnaC06g27360D, BnaC06g27370D, BnaC06g27380D, BnaC06g27390D
C06	338	34710001	34740000	30000	BnaC06g36070D, BnaC06g36080D, BnaC06g36090D, BnaC06g36100D, BnaC06g36110D, BnaC06g36120D, BnaC06g36130D
C07	339	5530001	5560000	30000	BnaC07g03990D, BnaC07g04000D
C07	340	5570001	5600000	30000	-
C07	341	7590001	7620000	30000	BnaC07g04860D, BnaC07g04870D
C07	342	10330001	10340000	10000	BnaC07g06410D, BnaC07g06420D, BnaC07g06430D
C07	343	10360001	10390000	30000	BnaC07g06450D, BnaC07g06460D
C07	344	11360001	11390000	30000	BnaC07g07120D
C07	345	12760001	12800000	40000	BnaC07g07910D, BnaC07g07920D, BnaC07g07930D, BnaC07g07940D, BnaC07g07950D
C07	346	12890001	12910000	20000	BnaC07g08000D, BnaC07g08010D
C07	347	14060001	14090000	30000	BnaC07g08900D, BnaC07g08910D
C07	348	15110001	15140000	30000	BnaC07g09680D, BnaC07g09690D
C07	349	18630001	18670000	40000	BnaC07g13140D, BnaC07g13150D, BnaC07g13160D, BnaC07g13170D, BnaC07g13180D, BnaC07g13190D
C07	350	22690001	22720000	30000	BnaC07g16680D, BnaC07g16690D, BnaC07g16700D, BnaC07g16710D, BnaC07g16720D, BnaC07g16730D, BnaC07g16740D
C07	351	22860001	22890000	30000	BnaC07g16820D, BnaC07g16830D, BnaC07g16840D, BnaC07g16850D
C07	352	23340001	23390000	50000	BnaC07g17220D, BnaC07g17230D, BnaC07g17240D
C07	353	26920001	26960000	40000	BnaC07g20230D, BnaC07g20240D, BnaC07g20250D
C07	354	31450001	31460000	10000	BnaC07g25300D
C07	355	32500001	32550000	50000	BnaC07g26650D, BnaC07g26660D, BnaC07g26670D, BnaC07g26680D, BnaC07g26690D, BnaC07g26700D, BnaC07g26710D, BnaC07g26720D, BnaC07g26730D, BnaC07g26740D, BnaC07g26750D, BnaC07g26760D, BnaC07g26770D
C07	356	35550001	35580000	30000	BnaC07g31480D, BnaC07g31490D, BnaC07g31500D, BnaC07g31510D
C07	357	36380001	36430000	50000	BnaC07g33010D, BnaC07g33020D, BnaC07g33030D, BnaC07g33040D, BnaC07g33050D, BnaC07g33060D, BnaC07g33070D, BnaC07g33080D, BnaC07g33090D
C07	358	36550001	36600000	50000	BnaC07g33260D, BnaC07g33270D, BnaC07g33280D, BnaC07g33290D, BnaC07g33300D, BnaC07g33310D, BnaC07g33320D, BnaC07g33330D, BnaC07g33340D, BnaC07g33350D
C07	359	36640001	36710000	70000	BnaC07g33380D, BnaC07g33390D, BnaC07g33400D, BnaC07g33410D, BnaC07g33420D, BnaC07g33430D, BnaC07g33440D, BnaC07g33450D, BnaC07g33460D, BnaC07g33470D, BnaC07g33480D, BnaC07g33490D
C07	360	36720001	36810000	90000	BnaC07g33540D, BnaC07g33550D, BnaC07g33560D, BnaC07g33570D, BnaC07g33580D, BnaC07g33590D, BnaC07g33600D, BnaC07g33610D, BnaC07g33620D, BnaC07g33630D, BnaC07g33640D, BnaC07g33650D, BnaC07g33660D, BnaC07g33670D, BnaC07g33680D, BnaC07g33690D, BnaC07g33700D, BnaC07g33710D, BnaC07g33720D, BnaC07g33730D, BnaC07g33740D
C07	361	37090001	37100000	10000	BnaC07g34170D
C07	362	37110001	37200000	90000	BnaC07g34210D, BnaC07g34220D, BnaC07g34230D, BnaC07g34240D, BnaC07g34250D, BnaC07g34260D, BnaC07g34270D, BnaC07g34280D, BnaC07g34290D, BnaC07g34300D, BnaC07g34310D, BnaC07g34320D, BnaC07g34330D, BnaC07g34340D, BnaC07g34350D, BnaC07g34360D, BnaC07g34370D, BnaC07g34380D, BnaC07g34390D, BnaC07g34400D, BnaC07g34410D, BnaC07g34420D, BnaC07g34430D, BnaC07g34440D
C07	363	37410001	37450000	40000	BnaC07g34840D, BnaC07g34850D, BnaC07g34860D, BnaC07g34870D, BnaC07g34880D, BnaC07g34890D, BnaC07g34900D
C07	364	37460001	37480000	20000	BnaC07g34940D, BnaC07g34950D, BnaC07g34960D, BnaC07g34970D
C07	365	37520001	37560000	40000	BnaC07g35020D, BnaC07g35030D
C07	366	37750001	37780000	30000	BnaC07g35300D, BnaC07g35310D, BnaC07g35320D, BnaC07g35330D, BnaC07g35340D, BnaC07g35350D
C07	367	37810001	37870000	60000	BnaC07g35410D, BnaC07g35420D, BnaC07g35430D, BnaC07g35440D, BnaC07g35450D, BnaC07g35460D, BnaC07g35470D, BnaC07g35480D, BnaC07g35490D
C07	368	38310001	38340000	30000	BnaC07g36050D, BnaC07g36060D, BnaC07g36070D, BnaC07g36080D
C07	369	38690001	38750000	60000	BnaC07g36720D, BnaC07g36730D, BnaC07g36740D, BnaC07g36750D, BnaC07g36760D, BnaC07g36770D, BnaC07g36780D, BnaC07g36790D, BnaC07g36800D, BnaC07g36810D
C07	370	38770001	38880000	110000	BnaC07g36870D, BnaC07g36880D, BnaC07g36890D, BnaC07g36900D, BnaC07g36910D, BnaC07g36920D, BnaC07g36930D, BnaC07g36940D, BnaC07g36950D, BnaC07g36960D, BnaC07g36970D, BnaC07g36980D, BnaC07g36990D, BnaC07g37000D
C07	371	39310001	39350000	40000	BnaC07g37640D, BnaC07g37650D, BnaC07g37660D, BnaC07g37670D, BnaC07g37680D, BnaC07g37690D, BnaC07g37700D, BnaC07g37710D, BnaC07g37720D
C07	372	39570001	39630000	60000	BnaC07g38170D, BnaC07g38180D, BnaC07g38190D, BnaC07g38200D, BnaC07g38210D, BnaC07g38220D, BnaC07g38230D, BnaC07g38240D, BnaC07g38250D, BnaC07g38260D
C07	373	40080001	40090000	10000	BnaC07g38900D, BnaC07g38910D
C07	374	40120001	40130000	10000	BnaC07g39020D
C07	375	42460001	42500000	40000	BnaC07g43330D, BnaC07g43340D, BnaC07g43350D, BnaC07g43360D, BnaC07g43370D, BnaC07g43380D, BnaC07g43390D
C08	376	2100001	2160000	60000	BnaC08g02640D, BnaC08g02650D, BnaC08g02660D, BnaC08g02670D, BnaC08g02680D, BnaC08g02690D, BnaC08g02700D, BnaC08g02710D, BnaC08g02720D
C08	377	2820001	2870000	50000	BnaC08g03130D, BnaC08g03140D, BnaC08g03150D, BnaC08g03160D, BnaC08g03170D, BnaC08g03180D, BnaC08g03190D
C08	378	5710001	5730000	20000	BnaC08g04890D, BnaC08g04900D
C08	379	7750001	7820000	70000	BnaC08g05600D, BnaC08g05610D, BnaC08g05620D, BnaC08g05630D, BnaC08g05640D, BnaC08g05650D
C08	380	9640001	9660000	20000	-
C08	381	10880001	10900000	20000	BnaC08g07590D
C08	382	10910001	10930000	20000	BnaC08g07600D
C08	383	11450001	11480000	30000	BnaC08g07850D, BnaC08g07860D, BnaC08g07870D
C08	384	11950001	11970000	20000	BnaC08g08050D, BnaC08g08060D
C08	385	12070001	12100000	30000	BnaC08g08150D, BnaC08g08160D
C08	386	13620001	13680000	60000	BnaC08g09010D, BnaC08g09020D, BnaC08g09030D, BnaC08g09040D, BnaC08g09050D, BnaC08g09060D, BnaC08g09070D, BnaC08g09080D, BnaC08g09090D
C08	387	14810001	14830000	20000	BnaC08g09940D
C08	388	24110001	24140000	30000	BnaC08g21450D, BnaC08g21460D, BnaC08g21470D, BnaC08g21480D
C08	389	28130001	28170000	40000	BnaC08g26920D, BnaC08g26930D, BnaC08g26940D, BnaC08g26950D, BnaC08g26960D, BnaC08g26970D
C08	390	28180001	28210000	30000	BnaC08g26990D, BnaC08g27000D, BnaC08g27010D, BnaC08g27020D, BnaC08g27030D
C08	391	28620001	28630000	10000	BnaC08g27730D
C08	392	31230001	31270000	40000	BnaC08g32050D, BnaC08g32060D, BnaC08g32070D, BnaC08g32080D, BnaC08g32090D, BnaC08g32100D, BnaC08g32110D, BnaC08g32120D, BnaC08g32130D, BnaC08g32140D, BnaC08g32150D, BnaC08g32160D, BnaC08g32170D
C08	393	31280001	31310000	30000	BnaC08g32220D, BnaC08g32230D, BnaC08g32240D, BnaC08g32250D, BnaC08g32260D, BnaC08g32270D, BnaC08g32280D, BnaC08g32290D, BnaC08g32300D, BnaC08g32310D
C08	394	31880001	31920000	40000	BnaC08g33420D, BnaC08g33430D, BnaC08g33440D, BnaC08g33450D, BnaC08g33460D, BnaC08g33470D, BnaC08g33480D
C08	395	32110001	32130000	20000	BnaC08g33740D, BnaC08g33750D, BnaC08g33760D
C08	396	32220001	32250000	30000	BnaC08g33940D, BnaC08g33950D, BnaC08g33960D, BnaC08g33970D, BnaC08g33980D, BnaC08g33990D
C08	397	36650001	36670000	20000	BnaC08g42450D, BnaC08g42460D, BnaC08g42470D, BnaC08g42480D
C08	398	36840001	36870000	30000	BnaC08g42780D, BnaC08g42790D, BnaC08g42800D, BnaC08g42810D, BnaC08g42820D, BnaC08g42830D, BnaC08g42840D, BnaC08g42850D
C08	399	37690001	37720000	30000	BnaC08g44480D, BnaC08g44490D, BnaC08g44500D, BnaC08g44510D, BnaC08g44520D, BnaC08g44530D, BnaC08g44540D
C09	400	4430001	4450000	20000	BnaC09g07060D, BnaC09g07070D, BnaC09g07080D, BnaC09g07090D
C09	401	5090001	5130000	40000	BnaC09g08020D, BnaC09g08030D, BnaC09g08040D, BnaC09g08050D, BnaC09g08060D, BnaC09g08070D, BnaC09g08080D
C09	402	6540001	6570000	30000	BnaC09g09890D, BnaC09g09900D, BnaC09g09910D
C09	403	8030001	8060000	30000	BnaC09g11420D, BnaC09g11430D, BnaC09g11440D, BnaC09g11450D, BnaC09g11460D
C09	404	8080001	8130000	50000	BnaC09g11500D, BnaC09g11510D, BnaC09g11520D, BnaC09g11530D, BnaC09g11540D, BnaC09g11550D, BnaC09g11560D, BnaC09g11570D, BnaC09g11580D, BnaC09g11590D
C09	405	8230001	8270000	40000	BnaC09g11730D, BnaC09g11740D, BnaC09g11750D, BnaC09g11760D, BnaC09g11770D, BnaC09g11780D, BnaC09g11790D
C09	406	13500001	13570000	70000	BnaC09g16650D, BnaC09g16660D, BnaC09g16670D, BnaC09g16680D, BnaC09g16690D, BnaC09g16700D, BnaC09g16710D, BnaC09g16720D, BnaC09g16730D, BnaC09g16740D, BnaC09g16750D, BnaC09g16760D
C09	407	14070001	14110000	40000	BnaC09g17300D, BnaC09g17310D, BnaC09g17320D, BnaC09g17330D, BnaC09g17340D
C09	408	14180001	14220000	40000	BnaC09g17440D, BnaC09g17450D, BnaC09g17460D, BnaC09g17470D, BnaC09g17480D
C09	409	14410001	14480000	70000	BnaC09g17660D, BnaC09g17670D, BnaC09g17680D, BnaC09g17690D, BnaC09g17700D, BnaC09g17710D, BnaC09g17720D, BnaC09g17730D, BnaC09g17740D, BnaC09g17750D, BnaC09g17760D, BnaC09g17770D, BnaC09g17780D, BnaC09g17790D
C09	410	14490001	14500000	10000	BnaC09g17810D
C09	411	14650001	14680000	30000	BnaC09g17960D, BnaC09g17970D, BnaC09g17980D, BnaC09g17990D
C09	412	14730001	14780000	50000	BnaC09g18050D, BnaC09g18060D, BnaC09g18070D, BnaC09g18080D, BnaC09g18090D, BnaC09g18100D, BnaC09g18110D, BnaC09g18120D
C09	413	15500001	15550000	50000	BnaC09g18660D, BnaC09g18670D, BnaC09g18680D, BnaC09g18690D, BnaC09g18700D
C09	414	15560001	15590000	30000	BnaC09g18710D, BnaC09g18720D
C09	415	17090001	17140000	50000	BnaC09g20020D, BnaC09g20030D, BnaC09g20040D, BnaC09g20050D, BnaC09g20060D, BnaC09g20070D
C09	416	17450001	17480000	30000	BnaC09g20450D, BnaC09g20460D, BnaC09g20470D
C09	417	17910001	17970000	60000	BnaC09g20780D, BnaC09g20790D, BnaC09g20800D, BnaC09g20810D, BnaC09g20820D, BnaC09g20830D, BnaC09g20840D, BnaC09g20850D, BnaC09g20860D
C09	418	18330001	18390000	60000	BnaC09g21030D, BnaC09g21040D, BnaC09g21050D, BnaC09g21060D, BnaC09g21070D, BnaC09g21080D, BnaC09g21090D, BnaC09g21100D, BnaC09g21110D
C09	419	18440001	18490000	50000	BnaC09g21150D, BnaC09g21160D, BnaC09g21170D, BnaC09g21180D, BnaC09g21190D, BnaC09g21200D, BnaC09g21210D, BnaC09g21220D, BnaC09g21230D, BnaC09g21240D
C09	420	19830001	19870000	40000	BnaC09g22540D, BnaC09g22550D, BnaC09g22560D, BnaC09g22570D, BnaC09g22580D, BnaC09g22590D
C09	421	23670001	23700000	30000	BnaC09g25120D, BnaC09g25130D, BnaC09g25140D, BnaC09g25150D
C09	422	32270001	32310000	40000	BnaC09g29630D, BnaC09g29640D, BnaC09g29650D, BnaC09g29660D, BnaC09g29670D
C09	423	32490001	32550000	60000	BnaC09g29760D, BnaC09g29770D, BnaC09g29780D, BnaC09g29790D, BnaC09g29800D
C09	424	32670001	32700000	30000	BnaC09g29900D, BnaC09g29910D, BnaC09g29920D, BnaC09g29930D, BnaC09g29940D
C09	425	33120001	33130000	10000	-
C09	426	33160001	33170000	10000	-
C09	427	33920001	33950000	30000	BnaC09g30900D, BnaC09g30910D
C09	428	33990001	34020000	30000	BnaC09g30950D, BnaC09g30960D
C09	429	34050001	34080000	30000	BnaC09g31010D, BnaC09g31020D
C09	430	35000001	35080000	80000	BnaC09g31970D, BnaC09g31980D, BnaC09g31990D, BnaC09g32000D, BnaC09g32010D, BnaC09g32020D, BnaC09g32030D, BnaC09g32040D, BnaC09g32050D, BnaC09g32060D, BnaC09g32070D, BnaC09g32080D, BnaC09g32090D, BnaC09g32100D, BnaC09g32110D, BnaC09g32120D
C09	431	35300001	35350000	50000	BnaC09g32300D, BnaC09g32310D, BnaC09g32320D, BnaC09g32330D, BnaC09g32340D, BnaC09g32350D, BnaC09g32360D
C09	432	35400001	35430000	30000	BnaC09g32470D, BnaC09g32480D, BnaC09g32490D, BnaC09g32500D
C09	433	35460001	35490000	30000	BnaC09g32520D, BnaC09g32530D
C09	434	35710001	35740000	30000	BnaC09g32610D
C09	435	35780001	35790000	10000	BnaC09g32630D
C09	436	35850001	35880000	30000	BnaC09g32680D, BnaC09g32690D, BnaC09g32700D, BnaC09g32710D
C09	437	35900001	35940000	40000	BnaC09g32720D, BnaC09g32730D, BnaC09g32740D, BnaC09g32750D
C09	438	36030001	36040000	10000	-
C09	439	36080001	36120000	40000	BnaC09g32840D, BnaC09g32850D, BnaC09g32860D, BnaC09g32870D
C09	440	36160001	36220000	60000	BnaC09g32900D, BnaC09g32910D, BnaC09g32920D, BnaC09g32930D, BnaC09g32940D, BnaC09g32950D, BnaC09g32960D
C09	441	36370001	36420000	50000	BnaC09g33150D, BnaC09g33160D, BnaC09g33170D, BnaC09g33180D, BnaC09g33190D, BnaC09g33200D, BnaC09g33210D, BnaC09g33220D, BnaC09g33230D
C09	442	36430001	36460000	30000	BnaC09g33280D, BnaC09g33290D, BnaC09g33300D, BnaC09g33310D, BnaC09g33320D
C09	443	38640001	38650000	10000	BnaC09g35270D, BnaC09g35280D
C09	444	39140001	39170000	30000	BnaC09g35730D, BnaC09g35740D
C09	445	39190001	39220000	30000	BnaC09g35830D, BnaC09g35840D, BnaC09g35850D, BnaC09g35860D
C09	446	40750001	40780000	30000	BnaC09g37490D, BnaC09g37500D, BnaC09g37510D, BnaC09g37520D, BnaC09g37530D
C09	447	41600001	41630000	30000	BnaC09g38820D, BnaC09g38830D, BnaC09g38840D, BnaC09g38850D
C09	448	41740001	41770000	30000	BnaC09g39030D
C09	449	41930001	41970000	40000	BnaC09g39270D, BnaC09g39280D, BnaC09g39290D, BnaC09g39300D, BnaC09g39310D, BnaC09g39320D, BnaC09g39330D, BnaC09g39340D
C09	450	43250001	43310000	60000	BnaC09g41130D, BnaC09g41140D, BnaC09g41150D, BnaC09g41160D, BnaC09g41170D, BnaC09g41180D, BnaC09g41190D
C09	451	46970001	47000000	30000	BnaC09g47840D, BnaC09g47850D, BnaC09g47860D, BnaC09g47870D, BnaC09g47880D, BnaC09g47890D, BnaC09g47900D, BnaC09g47910D
C09	452	47660001	47690000	30000	BnaC09g49140D, BnaC09g49150D, BnaC09g49160D, BnaC09g49170D, BnaC09g49180D, BnaC09g49190D

## Sheet: WEsA
Supplementary Data 4. Selective sweeps detected between WEAm and other genetic clusters
(WEAm vs. WEsA)
Chromosome	Region number	Start	End	Size	Genes in the interval
A01	1	380001	400000	20000	BnaA01g00700D, BnaA01g00710D
A01	2	820001	830000	10000	BnaA01g01530D
A01	3	850001	910000	60000	BnaA01g01610D, BnaA01g01620D, BnaA01g01630D, BnaA01g01640D, BnaA01g01650D, BnaA01g01660D, BnaA01g01670D, BnaA01g01680D, BnaA01g01690D, BnaA01g01700D, BnaA01g01710D, BnaA01g01720D, BnaA01g01730D
A01	4	3690001	3720000	30000	BnaA01g07770D, BnaA01g07780D, BnaA01g07790D, BnaA01g07800D, BnaA01g07810D, BnaA01g07820D, BnaA01g07830D, BnaA01g07840D, BnaA01g07850D
A01	5	4230001	4260000	30000	BnaA01g08760D, BnaA01g08770D, BnaA01g08780D, BnaA01g08790D, BnaA01g08800D, BnaA01g08810D
A01	6	4780001	4810000	30000	BnaA01g09720D, BnaA01g09730D, BnaA01g09740D, BnaA01g09750D, BnaA01g09760D, BnaA01g09770D
A01	7	5060001	5090000	30000	BnaA01g10180D, BnaA01g10190D, BnaA01g10200D, BnaA01g10210D, BnaA01g10220D, BnaA01g10230D, BnaA01g10240D
A01	8	6600001	6620000	20000	BnaA01g13160D, BnaA01g13170D
A01	9	6710001	6750000	40000	BnaA01g13280D, BnaA01g13290D, BnaA01g13300D, BnaA01g13310D, BnaA01g13320D, BnaA01g13330D, BnaA01g13340D, BnaA01g13350D
A01	10	6930001	6990000	60000	BnaA01g13630D, BnaA01g13640D, BnaA01g13650D, BnaA01g13660D, BnaA01g13670D, BnaA01g13680D, BnaA01g13690D, BnaA01g13700D, BnaA01g13710D, BnaA01g13720D, BnaA01g13730D
A01	11	7000001	7150000	150000	BnaA01g13770D, BnaA01g13780D, BnaA01g13790D, BnaA01g13800D, BnaA01g13810D, BnaA01g13820D, BnaA01g13830D, BnaA01g13840D, BnaA01g13850D, BnaA01g13860D, BnaA01g13870D, BnaA01g13880D, BnaA01g13890D, BnaA01g13900D, BnaA01g13910D, BnaA01g13920D, BnaA01g13930D, BnaA01g13940D, BnaA01g13950D, BnaA01g13960D, BnaA01g13970D, BnaA01g13980D, BnaA01g13990D, BnaA01g14000D, BnaA01g14010D, BnaA01g14020D, BnaA01g14…
A01	12	7350001	7380000	30000	BnaA01g14570D, BnaA01g14580D, BnaA01g14590D, BnaA01g14600D, BnaA01g14610D, BnaA01g14620D
A01	13	9190001	9330000	140000	BnaA01g17430D, BnaA01g17440D, BnaA01g17450D, BnaA01g17460D, BnaA01g17470D, BnaA01g17480D, BnaA01g17490D, BnaA01g17500D, BnaA01g17510D, BnaA01g17520D, BnaA01g17530D, BnaA01g17540D, BnaA01g17550D, BnaA01g17560D, BnaA01g17570D, BnaA01g17580D, BnaA01g17590D, BnaA01g17600D, BnaA01g17610D, BnaA01g17620D, BnaA01g17630D, BnaA01g17640D
A01	14	9360001	9400000	40000	BnaA01g17670D, BnaA01g17680D, BnaA01g17690D, BnaA01g17700D, BnaA01g17710D, BnaA01g17720D
A01	15	9970001	10020000	50000	BnaA01g18430D, BnaA01g18440D, BnaA01g18450D, BnaA01g18460D, BnaA01g18470D, BnaA01g18480D, BnaA01g18490D, BnaA01g18500D, BnaA01g18510D, BnaA01g18520D
A01	16	10160001	10240000	80000	BnaA01g18650D, BnaA01g18660D, BnaA01g18670D, BnaA01g18680D, BnaA01g18690D, BnaA01g18700D, BnaA01g18710D, BnaA01g18720D, BnaA01g18730D, BnaA01g18740D
A01	17	10250001	10270000	20000	BnaA01g18750D, BnaA01g18760D
A01	18	10340001	10400000	60000	BnaA01g18860D, BnaA01g18870D, BnaA01g18880D, BnaA01g18890D, BnaA01g18900D, BnaA01g18910D, BnaA01g18920D, BnaA01g18930D, BnaA01g18940D, BnaA01g18950D
A01	19	10610001	10640000	30000	BnaA01g19100D, BnaA01g19110D, BnaA01g19120D, BnaA01g19130D
A01	20	10660001	10690000	30000	BnaA01g19160D, BnaA01g19170D
A01	21	10720001	10770000	50000	BnaA01g19200D, BnaA01g19210D
A01	22	11610001	11630000	20000	BnaA01g19990D, BnaA01g20000D, BnaA01g20010D, BnaA01g20020D, BnaA01g20030D
A01	23	12170001	12220000	50000	BnaA01g20340D, BnaA01g20350D, BnaA01g20360D, BnaA01g20370D
A01	24	12230001	12260000	30000	BnaA01g20380D
A01	25	12280001	12310000	30000	BnaA01g20420D
A01	26	12320001	12340000	20000	BnaA01g20450D, BnaA01g20460D
A01	27	12390001	12410000	20000	BnaA01g20480D, BnaA01g20490D, BnaA01g20500D, BnaA01g20510D
A01	28	12430001	12480000	50000	BnaA01g20540D, BnaA01g20550D, BnaA01g20560D, BnaA01g20570D, BnaA01g20580D, BnaA01g20590D, BnaA01g20600D, BnaA01g20610D, BnaA01g20620D, BnaA01g20630D
A01	29	12870001	12910000	40000	BnaA01g20960D, BnaA01g20970D, BnaA01g20980D, BnaA01g20990D
A01	30	13090001	13130000	40000	BnaA01g21230D, BnaA01g21240D, BnaA01g21250D, BnaA01g21260D
A01	31	13280001	13310000	30000	BnaA01g21410D, BnaA01g21420D, BnaA01g21430D, BnaA01g21440D
A01	32	13870001	13880000	10000	BnaA01g21580D
A01	33	14030001	14050000	20000	BnaA01g21690D, BnaA01g21700D, BnaA01g21710D
A01	34	14110001	14130000	20000	BnaA01g21810D, BnaA01g21820D
A01	35	14310001	14330000	20000	BnaA01g21980D
A01	36	14550001	14630000	80000	BnaA01g22180D, BnaA01g22190D, BnaA01g22200D, BnaA01g22210D, BnaA01g22220D, BnaA01g22230D, BnaA01g22240D, BnaA01g22250D, BnaA01g22260D
A01	37	14670001	14700000	30000	BnaA01g22320D, BnaA01g22330D, BnaA01g22340D, BnaA01g22350D
A01	38	14790001	14850000	60000	BnaA01g22410D, BnaA01g22420D, BnaA01g22430D, BnaA01g22440D, BnaA01g22450D, BnaA01g22460D, BnaA01g22470D, BnaA01g22480D, BnaA01g22490D
A01	39	15140001	15170000	30000	BnaA01g22820D, BnaA01g22830D, BnaA01g22840D
A01	40	15480001	15520000	40000	BnaA01g23100D, BnaA01g23110D, BnaA01g23120D
A01	41	15530001	15590000	60000	BnaA01g23130D, BnaA01g23140D, BnaA01g23150D, BnaA01g23160D, BnaA01g23170D, BnaA01g23180D, BnaA01g23190D
A01	42	17680001	17750000	70000	BnaA01g25250D, BnaA01g25260D, BnaA01g25270D, BnaA01g25280D, BnaA01g25290D, BnaA01g25300D, BnaA01g25310D, BnaA01g25320D, BnaA01g25330D, BnaA01g25340D, BnaA01g25350D, BnaA01g25360D, BnaA01g25370D
A01	43	17780001	17810000	30000	BnaA01g25470D, BnaA01g25480D, BnaA01g25490D, BnaA01g25500D, BnaA01g25510D
A01	44	17820001	17910000	90000	BnaA01g25550D, BnaA01g25560D, BnaA01g25570D, BnaA01g25580D, BnaA01g25590D, BnaA01g25600D, BnaA01g25610D, BnaA01g25620D, BnaA01g25630D, BnaA01g25640D, BnaA01g25650D, BnaA01g25660D, BnaA01g25670D, BnaA01g25680D, BnaA01g25690D
A01	45	18500001	18610000	110000	BnaA01g26430D, BnaA01g26440D, BnaA01g26450D, BnaA01g26460D, BnaA01g26470D, BnaA01g26480D, BnaA01g26490D, BnaA01g26500D, BnaA01g26510D, BnaA01g26520D, BnaA01g26530D, BnaA01g26540D, BnaA01g26550D, BnaA01g26560D, BnaA01g26570D, BnaA01g26580D, BnaA01g26590D
A01	46	19650001	19680000	30000	BnaA01g28130D, BnaA01g28140D, BnaA01g28150D, BnaA01g28160D
A01	47	20990001	21050000	60000	BnaA01g30690D, BnaA01g30700D, BnaA01g30710D, BnaA01g30720D, BnaA01g30730D, BnaA01g30740D, BnaA01g30750D, BnaA01g30760D, BnaA01g30770D, BnaA01g30780D, BnaA01g30790D, BnaA01g30800D, BnaA01g30810D, BnaA01g30820D, BnaA01g30830D, BnaA01g30840D
A01	48	21450001	21480000	30000	BnaA01g31580D, BnaA01g31590D, BnaA01g31600D, BnaA01g31610D, BnaA01g31620D
A01	49	22160001	22190000	30000	BnaA01g32810D, BnaA01g32820D, BnaA01g32830D, BnaA01g32840D, BnaA01g32850D, BnaA01g32860D
A02	50	2210001	2230000	20000	BnaA02g05000D, BnaA02g05010D, BnaA02g05020D
A02	51	2760001	2780000	20000	BnaA02g05990D, BnaA02g06000D
A02	52	3190001	3220000	30000	BnaA02g06610D, BnaA02g06620D, BnaA02g06630D, BnaA02g06640D, BnaA02g06650D, BnaA02g06660D, BnaA02g06670D, BnaA02g06680D, BnaA02g06690D, BnaA02g06700D, BnaA02g06710D, BnaA02g06720D
A02	53	6070001	6080000	10000	BnaA02g11590D
A02	54	6380001	6420000	40000	BnaA02g12140D, BnaA02g12150D, BnaA02g12160D, BnaA02g12170D
A02	55	6510001	6540000	30000	BnaA02g12310D, BnaA02g12320D, BnaA02g12330D, BnaA02g12340D, BnaA02g12350D
A02	56	6920001	6940000	20000	BnaA02g12800D, BnaA02g12810D, BnaA02g12820D, BnaA02g12830D, BnaA02g12840D
A02	57	7920001	7950000	30000	BnaA02g14100D, BnaA02g14110D, BnaA02g14120D
A02	58	7970001	8000000	30000	BnaA02g14180D, BnaA02g14190D, BnaA02g14200D, BnaA02g14210D, BnaA02g14220D, BnaA02g14230D
A02	59	8810001	8840000	30000	BnaA02g15290D, BnaA02g15300D, BnaA02g15310D, BnaA02g15320D
A02	60	9990001	10020000	30000	BnaA02g16730D, BnaA02g16740D, BnaA02g16750D, BnaA02g16760D
A02	61	10980001	11010000	30000	BnaA02g18140D, BnaA02g18150D, BnaA02g18160D, BnaA02g18170D, BnaA02g18180D
A02	62	11910001	11940000	30000	BnaA02g19200D, BnaA02g19210D, BnaA02g19220D
A03	63	790001	890000	100000	BnaA03g01620D, BnaA03g01630D, BnaA03g01640D, BnaA03g01650D, BnaA03g01660D, BnaA03g01670D, BnaA03g01680D, BnaA03g01690D, BnaA03g01700D, BnaA03g01710D, BnaA03g01720D, BnaA03g01730D, BnaA03g01740D, BnaA03g01750D, BnaA03g01760D, BnaA03g01770D, BnaA03g01780D, BnaA03g01790D, BnaA03g01800D, BnaA03g01810D, BnaA03g01820D, BnaA03g01830D, BnaA03g01840D, BnaA03g01850D, BnaA03g01860D, BnaA03g01870D, BnaA03g01…
A03	64	1180001	1270000	90000	BnaA03g02530D, BnaA03g02540D, BnaA03g02550D, BnaA03g02560D, BnaA03g02570D, BnaA03g02580D, BnaA03g02590D, BnaA03g02600D, BnaA03g02610D, BnaA03g02620D, BnaA03g02630D, BnaA03g02640D, BnaA03g02650D, BnaA03g02660D, BnaA03g02670D, BnaA03g02680D, BnaA03g02690D, BnaA03g02700D, BnaA03g02710D
A03	65	2000001	2070000	70000	BnaA03g04280D, BnaA03g04290D, BnaA03g04300D, BnaA03g04310D, BnaA03g04320D, BnaA03g04330D, BnaA03g04340D, BnaA03g04350D, BnaA03g04360D, BnaA03g04370D, BnaA03g04380D, BnaA03g04390D, BnaA03g04400D, BnaA03g04410D
A03	66	2190001	2250000	60000	BnaA03g04700D, BnaA03g04710D, BnaA03g04720D, BnaA03g04730D, BnaA03g04740D, BnaA03g04750D, BnaA03g04760D, BnaA03g04770D, BnaA03g04780D, BnaA03g04790D, BnaA03g04800D, BnaA03g04810D, BnaA03g04820D, BnaA03g04830D, BnaA03g04840D, BnaA03g04850D
A03	67	2340001	2380000	40000	BnaA03g05120D, BnaA03g05130D, BnaA03g05140D, BnaA03g05150D, BnaA03g05160D
A03	68	2620001	2670000	50000	BnaA03g05790D, BnaA03g05800D, BnaA03g05810D, BnaA03g05820D, BnaA03g05830D, BnaA03g05840D, BnaA03g05850D, BnaA03g05860D
A03	69	4330001	4350000	20000	BnaA03g09720D, BnaA03g09730D, BnaA03g09740D, BnaA03g09750D
A03	70	5180001	5210000	30000	BnaA03g11580D, BnaA03g11590D, BnaA03g11600D
A03	71	5420001	5470000	50000	BnaA03g11960D, BnaA03g11970D, BnaA03g11980D, BnaA03g11990D, BnaA03g12000D, BnaA03g12010D, BnaA03g12020D, BnaA03g12030D, BnaA03g12040D, BnaA03g12050D, BnaA03g12060D, BnaA03g12070D, BnaA03g12080D, BnaA03g12090D
A03	72	6030001	6050000	20000	BnaA03g13260D, BnaA03g13270D, BnaA03g13280D, BnaA03g13290D, BnaA03g13300D
A03	73	6900001	6930000	30000	BnaA03g14970D, BnaA03g14980D, BnaA03g14990D, BnaA03g15000D, BnaA03g15010D, BnaA03g15020D
A03	74	7320001	7380000	60000	BnaA03g15810D, BnaA03g15820D, BnaA03g15830D, BnaA03g15840D, BnaA03g15850D, BnaA03g15860D, BnaA03g15870D, BnaA03g15880D, BnaA03g15890D, BnaA03g15900D, BnaA03g15910D, BnaA03g15920D, BnaA03g15930D
A03	75	8510001	8550000	40000	BnaA03g18120D, BnaA03g18130D, BnaA03g18140D, BnaA03g18150D, BnaA03g18160D, BnaA03g18170D, BnaA03g18180D, BnaA03g18190D, BnaA03g18200D, BnaA03g18210D, BnaA03g18220D, BnaA03g18230D, BnaA03g18240D
A03	76	10910001	10940000	30000	BnaA03g22920D, BnaA03g22930D, BnaA03g22940D
A03	77	11880001	11900000	20000	BnaA03g24650D, BnaA03g24660D, BnaA03g24670D, BnaA03g24680D
A03	78	13320001	13370000	50000	BnaA03g27000D, BnaA03g27010D, BnaA03g27020D, BnaA03g27030D, BnaA03g27040D, BnaA03g27050D, BnaA03g27060D, BnaA03g27070D, BnaA03g27080D, BnaA03g27090D
A03	79	16420001	16450000	30000	BnaA03g33910D, BnaA03g33920D, BnaA03g33930D
A03	80	16720001	16740000	20000	BnaA03g34310D, BnaA03g34320D, BnaA03g34330D, BnaA03g34340D, BnaA03g34350D
A03	81	16750001	16820000	70000	BnaA03g34400D, BnaA03g34410D, BnaA03g34420D, BnaA03g34430D, BnaA03g34440D, BnaA03g34450D, BnaA03g34460D, BnaA03g34470D, BnaA03g34480D, BnaA03g34490D, BnaA03g34500D, BnaA03g34510D, BnaA03g34520D, BnaA03g34530D, BnaA03g34540D, BnaA03g34550D, BnaA03g34560D, BnaA03g34570D
A03	82	17030001	17050000	20000	BnaA03g34900D, BnaA03g34910D, BnaA03g34920D, BnaA03g34930D, BnaA03g34940D
A03	83	18880001	18930000	50000	BnaA03g38010D, BnaA03g38020D, BnaA03g38030D, BnaA03g38040D, BnaA03g38050D, BnaA03g38060D, BnaA03g38070D, BnaA03g38080D, BnaA03g38090D
A03	84	19130001	19160000	30000	BnaA03g38490D, BnaA03g38500D, BnaA03g38510D, BnaA03g38520D, BnaA03g38530D, BnaA03g38540D
A03	85	20110001	20160000	50000	BnaA03g40240D, BnaA03g40250D, BnaA03g40260D, BnaA03g40270D, BnaA03g40280D, BnaA03g40290D, BnaA03g40300D, BnaA03g40310D, BnaA03g40320D
A03	86	21200001	21240000	40000	BnaA03g42250D, BnaA03g42260D, BnaA03g42270D, BnaA03g42280D, BnaA03g42290D, BnaA03g42300D
A03	87	21720001	21770000	50000	BnaA03g43250D, BnaA03g43260D, BnaA03g43270D, BnaA03g43280D, BnaA03g43290D, BnaA03g43300D, BnaA03g43310D, BnaA03g43320D, BnaA03g43330D
A03	88	23600001	23630000	30000	BnaA03g46120D, BnaA03g46130D, BnaA03g46140D
A03	89	24780001	24860000	80000	BnaA03g48280D, BnaA03g48290D, BnaA03g48300D, BnaA03g48310D, BnaA03g48320D, BnaA03g48330D, BnaA03g48340D, BnaA03g48350D, BnaA03g48360D, BnaA03g48370D, BnaA03g48380D, BnaA03g48390D, BnaA03g48400D, BnaA03g48410D
A03	90	25570001	25630000	60000	BnaA03g49530D, BnaA03g49540D, BnaA03g49550D, BnaA03g49560D, BnaA03g49570D, BnaA03g49580D, BnaA03g49590D, BnaA03g49600D, BnaA03g49610D, BnaA03g49620D, BnaA03g49630D, BnaA03g49640D
A03	91	26560001	26600000	40000	BnaA03g51180D, BnaA03g51190D, BnaA03g51200D, BnaA03g51210D, BnaA03g51220D, BnaA03g51230D, BnaA03g51240D
A03	92	26620001	26660000	40000	BnaA03g51280D, BnaA03g51290D, BnaA03g51300D, BnaA03g51310D, BnaA03g51320D, BnaA03g51330D, BnaA03g51340D, BnaA03g51350D
A03	93	27950001	28050000	100000	BnaA03g53280D, BnaA03g53290D, BnaA03g53300D, BnaA03g53310D, BnaA03g53320D, BnaA03g53330D, BnaA03g53340D, BnaA03g53350D, BnaA03g53360D, BnaA03g53370D, BnaA03g53380D, BnaA03g53390D, BnaA03g53400D, BnaA03g53410D, BnaA03g53420D, BnaA03g53430D, BnaA03g53440D, BnaA03g53450D, BnaA03g53460D
A03	94	28460001	28500000	40000	BnaA03g53920D, BnaA03g53930D, BnaA03g53940D, BnaA03g53950D, BnaA03g53960D, BnaA03g53970D, BnaA03g53980D, BnaA03g53990D, BnaA03g54000D
A03	95	28680001	28710000	30000	BnaA03g54170D, BnaA03g54180D, BnaA03g54190D, BnaA03g54200D, BnaA03g54210D, BnaA03g54220D, BnaA03g54230D
A04	96	2420001	2470000	50000	BnaA04g03540D, BnaA04g03550D, BnaA04g03560D, BnaA04g03570D, BnaA04g03580D, BnaA04g03590D, BnaA04g03600D, BnaA04g03610D, BnaA04g03620D
A04	97	3070001	3080000	10000	BnaA04g04190D, BnaA04g04200D
A04	98	4100001	4170000	70000	BnaA04g05320D, BnaA04g05330D, BnaA04g05340D, BnaA04g05350D, BnaA04g05360D, BnaA04g05370D, BnaA04g05380D, BnaA04g05390D, BnaA04g05400D
A04	99	8890001	8910000	20000	BnaA04g10020D, BnaA04g10030D, BnaA04g10040D, BnaA04g10050D
A04	100	10110001	10140000	30000	BnaA04g11770D, BnaA04g11780D, BnaA04g11790D, BnaA04g11800D, BnaA04g11810D, BnaA04g11820D
A04	101	10730001	10790000	60000	BnaA04g12710D, BnaA04g12720D, BnaA04g12730D, BnaA04g12740D, BnaA04g12750D, BnaA04g12760D, BnaA04g12770D, BnaA04g12780D
A04	102	10900001	10960000	60000	BnaA04g12920D, BnaA04g12930D, BnaA04g12940D, BnaA04g12950D, BnaA04g12960D, BnaA04g12970D, BnaA04g12980D
A04	103	14590001	14620000	30000	BnaA04g18080D, BnaA04g18090D, BnaA04g18100D, BnaA04g18110D, BnaA04g18120D
A04	104	17900001	17940000	40000	BnaA04g24490D, BnaA04g24500D, BnaA04g24510D, BnaA04g24520D, BnaA04g24530D, BnaA04g24540D, BnaA04g24550D, BnaA04g24560D, BnaA04g24570D, BnaA04g24580D, BnaA04g24590D
A04	105	18300001	18350000	50000	BnaA04g25460D, BnaA04g25470D, BnaA04g25480D, BnaA04g25490D, BnaA04g25500D, BnaA04g25510D, BnaA04g25520D, BnaA04g25530D, BnaA04g25540D, BnaA04g25550D, BnaA04g25560D, BnaA04g25570D, BnaA04g25580D, BnaA04g25590D, BnaA04g25600D
A04	106	18400001	18480000	80000	BnaA04g25740D, BnaA04g25750D, BnaA04g25760D, BnaA04g25770D, BnaA04g25780D, BnaA04g25790D, BnaA04g25800D, BnaA04g25810D, BnaA04g25820D, BnaA04g25830D, BnaA04g25840D, BnaA04g25850D, BnaA04g25860D, BnaA04g25870D, BnaA04g25880D
A04	107	18810001	18830000	20000	BnaA04g26600D, BnaA04g26610D, BnaA04g26620D
A05	108	630001	660000	30000	BnaA05g01120D, BnaA05g01130D, BnaA05g01140D, BnaA05g01150D
A05	109	700001	730000	30000	BnaA05g01200D, BnaA05g01210D, BnaA05g01220D, BnaA05g01230D
A05	110	750001	780000	30000	BnaA05g01270D, BnaA05g01280D, BnaA05g01290D, BnaA05g01300D, BnaA05g01310D
A05	111	1660001	1730000	70000	BnaA05g03070D, BnaA05g03080D, BnaA05g03090D, BnaA05g03100D, BnaA05g03110D, BnaA05g03120D, BnaA05g03130D, BnaA05g03140D, BnaA05g03150D, BnaA05g03160D, BnaA05g03170D, BnaA05g03180D, BnaA05g03190D
A05	112	3210001	3240000	30000	BnaA05g06030D, BnaA05g06040D, BnaA05g06050D, BnaA05g06060D, BnaA05g06070D, BnaA05g06080D, BnaA05g06090D
A05	113	3260001	3270000	10000	BnaA05g06110D
A05	114	3730001	3740000	10000	BnaA05g06880D
A05	115	4770001	4800000	30000	BnaA05g08530D, BnaA05g08540D, BnaA05g08550D, BnaA05g08560D, BnaA05g08570D, BnaA05g08580D, BnaA05g08590D, BnaA05g08600D, BnaA05g08610D, BnaA05g08620D
A05	116	4900001	4920000	20000	BnaA05g08880D, BnaA05g08890D, BnaA05g08900D, BnaA05g08910D, BnaA05g08920D, BnaA05g08930D
A05	117	6620001	6640000	20000	BnaA05g11700D, BnaA05g11710D, BnaA05g11720D, BnaA05g11730D
A05	118	6730001	6790000	60000	BnaA05g11850D, BnaA05g11860D, BnaA05g11870D, BnaA05g11880D, BnaA05g11890D, BnaA05g11900D, BnaA05g11910D, BnaA05g11920D, BnaA05g11930D, BnaA05g11940D
A05	119	7180001	7250000	70000	BnaA05g12370D, BnaA05g12380D, BnaA05g12390D, BnaA05g12400D, BnaA05g12410D, BnaA05g12420D, BnaA05g12430D, BnaA05g12440D, BnaA05g12450D, BnaA05g12460D, BnaA05g12470D, BnaA05g12480D, BnaA05g12490D, BnaA05g12500D, BnaA05g12510D, BnaA05g12520D, BnaA05g12530D, BnaA05g12540D, BnaA05g12550D, BnaA05g12560D
A05	120	9130001	9140000	10000	BnaA05g14670D
A05	121	9490001	9530000	40000	BnaA05g15070D, BnaA05g15080D, BnaA05g15090D, BnaA05g15100D, BnaA05g15110D, BnaA05g15120D, BnaA05g15130D, BnaA05g15140D
A05	122	9580001	9620000	40000	BnaA05g15170D, BnaA05g15180D
A05	123	11140001	11160000	20000	BnaA05g16440D
A05	124	12780001	12820000	40000	BnaA05g17800D, BnaA05g17810D, BnaA05g17820D
A05	125	17090001	17180000	90000	BnaA05g22410D, BnaA05g22420D, BnaA05g22430D, BnaA05g22440D, BnaA05g22450D, BnaA05g22460D, BnaA05g22470D, BnaA05g22480D, BnaA05g22490D, BnaA05g22500D, BnaA05g22510D, BnaA05g22520D, BnaA05g22530D, BnaA05g22540D, BnaA05g22550D, BnaA05g22560D, BnaA05g22570D, BnaA05g22580D, BnaA05g22590D
A05	126	17860001	17890000	30000	BnaA05g23650D, BnaA05g23660D, BnaA05g23670D
A05	127	18530001	18550000	20000	BnaA05g24920D, BnaA05g24930D, BnaA05g24940D, BnaA05g24950D, BnaA05g24960D
A05	128	18680001	18710000	30000	BnaA05g25180D, BnaA05g25190D, BnaA05g25200D, BnaA05g25210D, BnaA05g25220D, BnaA05g25230D
A05	129	18910001	18940000	30000	BnaA05g25600D, BnaA05g25610D, BnaA05g25620D, BnaA05g25630D, BnaA05g25640D, BnaA05g25650D, BnaA05g25660D
A05	130	19320001	19360000	40000	BnaA05g26360D, BnaA05g26370D, BnaA05g26380D
A05	131	19700001	19730000	30000	BnaA05g27280D, BnaA05g27290D, BnaA05g27300D, BnaA05g27310D, BnaA05g27320D, BnaA05g27330D, BnaA05g27340D, BnaA05g27350D, BnaA05g27360D, BnaA05g27370D
A05	132	19920001	19960000	40000	BnaA05g27750D, BnaA05g27760D, BnaA05g27770D, BnaA05g27780D, BnaA05g27790D, BnaA05g27800D, BnaA05g27810D, BnaA05g27820D, BnaA05g27830D
A05	133	20080001	20110000	30000	BnaA05g28160D, BnaA05g28170D, BnaA05g28180D, BnaA05g28190D, BnaA05g28200D, BnaA05g28210D
A05	134	20190001	20230000	40000	BnaA05g28420D, BnaA05g28430D, BnaA05g28440D, BnaA05g28450D, BnaA05g28460D, BnaA05g28470D, BnaA05g28480D, BnaA05g28490D
A05	135	21410001	21450000	40000	BnaA05g30910D, BnaA05g30920D, BnaA05g30930D, BnaA05g30940D, BnaA05g30950D, BnaA05g30960D, BnaA05g30970D
A05	136	21860001	21880000	20000	BnaA05g31680D, BnaA05g31690D, BnaA05g31700D, BnaA05g31710D, BnaA05g31720D, BnaA05g31730D
A06	137	440001	450000	10000	BnaA06g00650D, BnaA06g00660D, BnaA06g00670D
A06	138	3490001	3540000	50000	BnaA06g06460D, BnaA06g06470D, BnaA06g06480D, BnaA06g06490D, BnaA06g06500D, BnaA06g06510D, BnaA06g06520D, BnaA06g06530D, BnaA06g06540D
A06	139	8000001	8030000	30000	BnaA06g14770D, BnaA06g14780D
A06	140	8190001	8220000	30000	BnaA06g14970D, BnaA06g14980D, BnaA06g14990D, BnaA06g15000D
A06	141	8370001	8420000	50000	BnaA06g15260D, BnaA06g15270D, BnaA06g15280D, BnaA06g15290D, BnaA06g15300D, BnaA06g15310D, BnaA06g15320D, BnaA06g15330D, BnaA06g15340D, BnaA06g15350D
A06	142	9880001	9950000	70000	BnaA06g17350D, BnaA06g17360D, BnaA06g17370D, BnaA06g17380D, BnaA06g17390D, BnaA06g17400D, BnaA06g17410D, BnaA06g17420D, BnaA06g17430D, BnaA06g17440D, BnaA06g17450D, BnaA06g17460D, BnaA06g17470D
A06	143	10600001	10620000	20000	BnaA06g18460D, BnaA06g18470D
A06	144	11010001	11030000	20000	BnaA06g18740D, BnaA06g18750D, BnaA06g18760D, BnaA06g18770D
A06	145	12970001	13000000	30000	BnaA06g20100D, BnaA06g20110D
A06	146	14260001	14270000	10000	BnaA06g20730D, BnaA06g20740D
A06	147	14300001	14330000	30000	BnaA06g20770D, BnaA06g20780D, BnaA06g20790D
A06	148	14340001	14360000	20000	-
A06	149	15820001	15830000	10000	-
A06	150	17510001	17540000	30000	BnaA06g25370D
A06	151	18330001	18360000	30000	BnaA06g26700D, BnaA06g26710D, BnaA06g26720D, BnaA06g26730D, BnaA06g26740D
A06	152	18730001	18770000	40000	BnaA06g27290D, BnaA06g27300D, BnaA06g27310D, BnaA06g27320D, BnaA06g27330D, BnaA06g27340D
A06	153	21240001	21270000	30000	BnaA06g31700D, BnaA06g31710D, BnaA06g31720D, BnaA06g31730D
A06	154	23730001	23760000	30000	BnaA06g36170D, BnaA06g36180D, BnaA06g36190D, BnaA06g36200D, BnaA06g36210D, BnaA06g36220D
A07	155	2030001	2060000	30000	BnaA07g02410D, BnaA07g02420D, BnaA07g02430D
A07	156	2230001	2260000	30000	BnaA07g02550D, BnaA07g02560D, BnaA07g02570D, BnaA07g02580D, BnaA07g02590D
A07	157	2400001	2470000	70000	BnaA07g02710D, BnaA07g02720D, BnaA07g02730D, BnaA07g02740D, BnaA07g02750D, BnaA07g02760D, BnaA07g02770D, BnaA07g02780D, BnaA07g02790D, BnaA07g02800D
A07	158	5430001	5450000	20000	BnaA07g05000D, BnaA07g05010D
A07	159	7580001	7630000	50000	BnaA07g07270D, BnaA07g07280D, BnaA07g07290D, BnaA07g07300D, BnaA07g07310D, BnaA07g07320D, BnaA07g07330D, BnaA07g07340D, BnaA07g07350D
A07	160	8730001	8770000	40000	BnaA07g08670D, BnaA07g08680D, BnaA07g08690D, BnaA07g08700D, BnaA07g08710D, BnaA07g08720D, BnaA07g08730D, BnaA07g08740D, BnaA07g08750D, BnaA07g08760D
A07	161	10570001	10620000	50000	BnaA07g11320D, BnaA07g11330D, BnaA07g11340D, BnaA07g11350D, BnaA07g11360D, BnaA07g11370D, BnaA07g11380D, BnaA07g11390D, BnaA07g11400D, BnaA07g11410D
A07	162	11260001	11290000	30000	BnaA07g12390D, BnaA07g12400D, BnaA07g12410D, BnaA07g12420D, BnaA07g12430D, BnaA07g12440D
A07	163	11920001	11950000	30000	BnaA07g13450D, BnaA07g13460D, BnaA07g13470D, BnaA07g13480D, BnaA07g13490D
A07	164	12030001	12060000	30000	BnaA07g13660D, BnaA07g13670D, BnaA07g13680D, BnaA07g13690D
A07	165	12260001	12290000	30000	BnaA07g13880D, BnaA07g13890D, BnaA07g13900D, BnaA07g13910D, BnaA07g13920D, BnaA07g13930D
A07	166	12510001	12540000	30000	BnaA07g14080D, BnaA07g14090D, BnaA07g14100D, BnaA07g14110D
A07	167	12570001	12650000	80000	BnaA07g14150D, BnaA07g14160D, BnaA07g14170D, BnaA07g14180D, BnaA07g14190D, BnaA07g14200D, BnaA07g14210D, BnaA07g14220D, BnaA07g14230D, BnaA07g14240D, BnaA07g14250D, BnaA07g14260D, BnaA07g14270D, BnaA07g14280D, BnaA07g14290D, BnaA07g14300D, BnaA07g14310D, BnaA07g14320D
A07	168	12700001	12730000	30000	BnaA07g14350D, BnaA07g14360D, BnaA07g14370D
A07	169	13160001	13250000	90000	BnaA07g15130D, BnaA07g15140D, BnaA07g15150D, BnaA07g15160D, BnaA07g15170D, BnaA07g15180D, BnaA07g15190D, BnaA07g15200D, BnaA07g15210D, BnaA07g15220D, BnaA07g15230D, BnaA07g15240D, BnaA07g15250D, BnaA07g15260D
A07	170	13340001	13400000	60000	BnaA07g15410D, BnaA07g15420D, BnaA07g15430D, BnaA07g15440D, BnaA07g15450D, BnaA07g15460D
A07	171	15920001	15960000	40000	BnaA07g20240D, BnaA07g20250D, BnaA07g20260D, BnaA07g20270D, BnaA07g20280D, BnaA07g20290D, BnaA07g20300D, BnaA07g20310D
A07	172	18540001	18560000	20000	BnaA07g24840D, BnaA07g24850D
A07	173	19520001	19530000	10000	-
A07	174	19560001	19630000	70000	BnaA07g26700D, BnaA07g26710D, BnaA07g26720D, BnaA07g26730D, BnaA07g26740D, BnaA07g26750D, BnaA07g26760D, BnaA07g26770D, BnaA07g26780D, BnaA07g26790D, BnaA07g26800D, BnaA07g26810D, BnaA07g26820D, BnaA07g26830D, BnaA07g26840D, BnaA07g26850D
A07	175	20100001	20120000	20000	BnaA07g27670D, BnaA07g27680D, BnaA07g27690D, BnaA07g27700D, BnaA07g27710D
A07	176	22890001	22920000	30000	BnaA07g33340D, BnaA07g33350D, BnaA07g33360D, BnaA07g33370D, BnaA07g33380D
A08	177	790001	820000	30000	BnaA08g01060D, BnaA08g01070D
A08	178	1000001	1030000	30000	BnaA08g01310D, BnaA08g01320D
A08	179	1260001	1330000	70000	BnaA08g01490D, BnaA08g01500D, BnaA08g01510D, BnaA08g01520D, BnaA08g01530D, BnaA08g01540D, BnaA08g01550D, BnaA08g01560D, BnaA08g01570D, BnaA08g01580D, BnaA08g01590D
A08	180	1360001	1400000	40000	BnaA08g01670D, BnaA08g01680D, BnaA08g01690D
A08	181	1630001	1670000	40000	BnaA08g02140D, BnaA08g02150D, BnaA08g02160D, BnaA08g02170D
A08	182	1860001	1920000	60000	BnaA08g02360D, BnaA08g02370D, BnaA08g02380D, BnaA08g02390D, BnaA08g02400D, BnaA08g02410D, BnaA08g02420D, BnaA08g02430D, BnaA08g02440D, BnaA08g02450D, BnaA08g02460D, BnaA08g02470D, BnaA08g02480D
A08	183	1950001	2020000	70000	BnaA08g02520D, BnaA08g02530D, BnaA08g02540D, BnaA08g02550D, BnaA08g02560D, BnaA08g02570D, BnaA08g02580D
A08	184	2750001	2860000	110000	BnaA08g03370D, BnaA08g03380D, BnaA08g03390D, BnaA08g03400D, BnaA08g03410D, BnaA08g03420D, BnaA08g03430D, BnaA08g03440D, BnaA08g03450D, BnaA08g03460D, BnaA08g03470D, BnaA08g03480D, BnaA08g03490D, BnaA08g03500D, BnaA08g03510D, BnaA08g03520D
A08	185	2970001	3000000	30000	BnaA08g03650D, BnaA08g03660D, BnaA08g03670D, BnaA08g03680D, BnaA08g03690D
A08	186	3260001	3400000	140000	BnaA08g03940D, BnaA08g03950D, BnaA08g03960D, BnaA08g03970D, BnaA08g03980D, BnaA08g03990D, BnaA08g04000D, BnaA08g04010D, BnaA08g04020D, BnaA08g04030D, BnaA08g04040D, BnaA08g04050D, BnaA08g04060D, BnaA08g04070D, BnaA08g04080D, BnaA08g04090D
A08	187	4510001	4540000	30000	BnaA08g04700D, BnaA08g04710D, BnaA08g04720D
A08	188	4610001	4640000	30000	BnaA08g04810D, BnaA08g04820D, BnaA08g04830D, BnaA08g04840D
A08	189	5310001	5340000	30000	BnaA08g05330D, BnaA08g05340D, BnaA08g05350D
A08	190	5350001	5380000	30000	BnaA08g05370D, BnaA08g05380D, BnaA08g05390D, BnaA08g05400D, BnaA08g05410D
A08	191	6050001	6120000	70000	BnaA08g06130D, BnaA08g06140D, BnaA08g06150D, BnaA08g06160D, BnaA08g06170D, BnaA08g06180D
A08	192	6130001	6160000	30000	BnaA08g06220D, BnaA08g06230D, BnaA08g06240D
A08	193	6220001	6240000	20000	BnaA08g06270D
A08	194	6270001	6410000	140000	BnaA08g06280D, BnaA08g06290D, BnaA08g06300D, BnaA08g06310D, BnaA08g06320D, BnaA08g06330D, BnaA08g06340D, BnaA08g06350D, BnaA08g06360D, BnaA08g06370D, BnaA08g06380D, BnaA08g06390D, BnaA08g06400D, BnaA08g06410D, BnaA08g06420D, BnaA08g06430D, BnaA08g06440D, BnaA08g06450D, BnaA08g06460D
A08	195	6440001	6490000	50000	BnaA08g06520D, BnaA08g06530D, BnaA08g06540D, BnaA08g06550D, BnaA08g06560D, BnaA08g06570D
A08	196	6540001	6560000	20000	BnaA08g06610D
A08	197	6610001	6660000	50000	BnaA08g06660D
A08	198	6770001	6810000	40000	BnaA08g06750D, BnaA08g06760D, BnaA08g06770D
A08	199	6910001	6940000	30000	BnaA08g06870D
A08	200	6980001	7020000	40000	BnaA08g06940D, BnaA08g06950D, BnaA08g06960D, BnaA08g06970D
A08	201	7040001	7070000	30000	BnaA08g06990D, BnaA08g07000D, BnaA08g07010D
A08	202	7170001	7280000	110000	BnaA08g07170D, BnaA08g07180D, BnaA08g07190D, BnaA08g07200D, BnaA08g07210D, BnaA08g07220D, BnaA08g07230D, BnaA08g07240D, BnaA08g07250D, BnaA08g07260D, BnaA08g07270D
A08	203	7330001	7360000	30000	BnaA08g07310D, BnaA08g07320D, BnaA08g07330D
A08	204	7390001	7420000	30000	BnaA08g07370D, BnaA08g07380D, BnaA08g07390D, BnaA08g07400D
A08	205	7440001	7450000	10000	BnaA08g07420D, BnaA08g07430D
A08	206	7550001	7590000	40000	BnaA08g07600D, BnaA08g07610D, BnaA08g07620D, BnaA08g07630D, BnaA08g07640D, BnaA08g07650D
A08	207	7690001	7740000	50000	BnaA08g07810D, BnaA08g07820D, BnaA08g07830D, BnaA08g07840D, BnaA08g07850D, BnaA08g07860D
A08	208	8390001	8420000	30000	BnaA08g08590D, BnaA08g08600D, BnaA08g08610D, BnaA08g08620D, BnaA08g08630D
A08	209	8690001	8740000	50000	BnaA08g08970D, BnaA08g08980D, BnaA08g08990D, BnaA08g09000D, BnaA08g09010D, BnaA08g09020D, BnaA08g09030D, BnaA08g09040D, BnaA08g09050D, BnaA08g09060D, BnaA08g09070D
A08	210	9150001	9190000	40000	BnaA08g09600D, BnaA08g09610D, BnaA08g09620D, BnaA08g09630D, BnaA08g09640D, BnaA08g09650D, BnaA08g09660D, BnaA08g09670D
A08	211	9900001	9960000	60000	BnaA08g10670D, BnaA08g10680D, BnaA08g10690D, BnaA08g10700D, BnaA08g10710D, BnaA08g10720D, BnaA08g10730D, BnaA08g10740D, BnaA08g10750D, BnaA08g10760D
A08	212	10540001	10590000	50000	BnaA08g11710D, BnaA08g11720D, BnaA08g11730D, BnaA08g11740D, BnaA08g11750D, BnaA08g11760D, BnaA08g11770D, BnaA08g11780D
A08	213	10600001	10610000	10000	-
A08	214	12230001	12270000	40000	BnaA08g14420D, BnaA08g14430D, BnaA08g14440D, BnaA08g14450D, BnaA08g14460D, BnaA08g14470D, BnaA08g14480D, BnaA08g14490D, BnaA08g14500D, BnaA08g14510D
A08	215	12380001	12410000	30000	BnaA08g14750D, BnaA08g14760D, BnaA08g14770D, BnaA08g14780D, BnaA08g14790D, BnaA08g14800D
A08	216	13490001	13540000	50000	BnaA08g16640D, BnaA08g16650D, BnaA08g16660D, BnaA08g16670D, BnaA08g16680D, BnaA08g16690D, BnaA08g16700D, BnaA08g16710D, BnaA08g16720D, BnaA08g16730D, BnaA08g16740D, BnaA08g16750D, BnaA08g16760D, BnaA08g16770D
A08	217	13620001	13690000	70000	BnaA08g16940D, BnaA08g16950D, BnaA08g16960D, BnaA08g16970D, BnaA08g16980D, BnaA08g16990D, BnaA08g17000D, BnaA08g17010D, BnaA08g17020D, BnaA08g17030D, BnaA08g17040D, BnaA08g17050D, BnaA08g17060D, BnaA08g17070D, BnaA08g17080D, BnaA08g17090D, BnaA08g17100D
A08	218	13700001	13770000	70000	BnaA08g17120D, BnaA08g17130D, BnaA08g17140D, BnaA08g17150D, BnaA08g17160D, BnaA08g17170D, BnaA08g17180D, BnaA08g17190D, BnaA08g17200D, BnaA08g17210D, BnaA08g17220D, BnaA08g17230D, BnaA08g17240D, BnaA08g17250D, BnaA08g17260D, BnaA08g17270D, BnaA08g17280D
A08	219	13880001	13910000	30000	BnaA08g17430D, BnaA08g17440D, BnaA08g17450D
A08	220	14930001	14950000	20000	BnaA08g19380D, BnaA08g19390D, BnaA08g19400D, BnaA08g19410D, BnaA08g19420D
A08	221	14960001	14990000	30000	BnaA08g19460D, BnaA08g19470D, BnaA08g19480D, BnaA08g19490D
A08	222	16970001	17000000	30000	BnaA08g24150D, BnaA08g24160D, BnaA08g24170D, BnaA08g24180D, BnaA08g24190D
A09	223	1290001	1340000	50000	BnaA09g02510D, BnaA09g02520D, BnaA09g02530D, BnaA09g02540D, BnaA09g02550D, BnaA09g02560D, BnaA09g02570D, BnaA09g02580D, BnaA09g02590D, BnaA09g02600D, BnaA09g02610D, BnaA09g02620D, BnaA09g02630D
A09	224	3800001	3830000	30000	BnaA09g07800D, BnaA09g07810D, BnaA09g07820D, BnaA09g07830D, BnaA09g07840D, BnaA09g07850D, BnaA09g07860D, BnaA09g07870D
A09	225	4920001	4950000	30000	BnaA09g09740D, BnaA09g09750D, BnaA09g09760D, BnaA09g09770D
A09	226	10850001	10870000	20000	-
A09	227	10890001	10960000	70000	BnaA09g17740D, BnaA09g17750D, BnaA09g17760D, BnaA09g17770D, BnaA09g17780D, BnaA09g17790D, BnaA09g17800D
A09	228	11830001	11890000	60000	BnaA09g18900D, BnaA09g18910D, BnaA09g18920D, BnaA09g18930D, BnaA09g18940D, BnaA09g18950D
A09	229	12970001	12980000	10000	BnaA09g19990D
A09	230	17510001	17540000	30000	BnaA09g24730D, BnaA09g24740D
A09	231	18120001	18150000	30000	BnaA09g25160D, BnaA09g25170D
A09	232	18220001	18250000	30000	BnaA09g25210D, BnaA09g25220D, BnaA09g25230D, BnaA09g25240D, BnaA09g25250D
A09	233	18260001	18290000	30000	BnaA09g25260D
A09	234	18310001	18330000	20000	BnaA09g25280D, BnaA09g25290D
A09	235	18390001	18420000	30000	BnaA09g25340D, BnaA09g25350D, BnaA09g25360D, BnaA09g25370D
A09	236	18550001	18570000	20000	BnaA09g25540D, BnaA09g25550D, BnaA09g25560D, BnaA09g25570D
A09	237	19200001	19210000	10000	BnaA09g26100D
A09	238	19230001	19260000	30000	BnaA09g26130D
A09	239	19500001	19510000	10000	BnaA09g26320D
A09	240	21780001	21820000	40000	BnaA09g28920D, BnaA09g28930D, BnaA09g28940D, BnaA09g28950D, BnaA09g28960D, BnaA09g28970D, BnaA09g28980D, BnaA09g28990D, BnaA09g29000D, BnaA09g29010D, BnaA09g29020D
A09	241	22080001	22120000	40000	BnaA09g29470D, BnaA09g29480D, BnaA09g29490D, BnaA09g29500D, BnaA09g29510D, BnaA09g29520D
A09	242	22680001	22740000	60000	BnaA09g30490D, BnaA09g30500D, BnaA09g30510D, BnaA09g30520D, BnaA09g30530D, BnaA09g30540D, BnaA09g30550D, BnaA09g30560D, BnaA09g30570D, BnaA09g30580D
A09	243	23740001	23770000	30000	BnaA09g31920D, BnaA09g31930D, BnaA09g31940D, BnaA09g31950D, BnaA09g31960D, BnaA09g31970D, BnaA09g31980D
A09	244	26900001	26950000	50000	BnaA09g37380D, BnaA09g37390D, BnaA09g37400D, BnaA09g37410D, BnaA09g37420D, BnaA09g37430D, BnaA09g37440D, BnaA09g37450D, BnaA09g37460D, BnaA09g37470D, BnaA09g37480D, BnaA09g37490D
A09	245	31990001	32010000	20000	BnaA09g47460D, BnaA09g47470D, BnaA09g47480D, BnaA09g47490D, BnaA09g47500D, BnaA09g47510D
A09	246	32250001	32280000	30000	BnaA09g48030D, BnaA09g48040D, BnaA09g48050D, BnaA09g48060D, BnaA09g48070D
A10	247	830001	860000	30000	BnaA10g01670D, BnaA10g01680D, BnaA10g01690D, BnaA10g01700D, BnaA10g01710D
A10	248	2210001	2240000	30000	BnaA10g04170D, BnaA10g04180D, BnaA10g04190D, BnaA10g04200D, BnaA10g04210D, BnaA10g04220D
A10	249	2250001	2270000	20000	BnaA10g04260D, BnaA10g04270D, BnaA10g04280D, BnaA10g04290D
A10	250	2700001	2730000	30000	BnaA10g05010D, BnaA10g05020D
A10	251	2790001	2840000	50000	BnaA10g05080D, BnaA10g05090D, BnaA10g05100D, BnaA10g05110D
A10	252	4540001	4570000	30000	BnaA10g06160D
A10	253	7040001	7070000	30000	BnaA10g08220D, BnaA10g08230D, BnaA10g08240D, BnaA10g08250D
A10	254	7100001	7150000	50000	BnaA10g08320D, BnaA10g08330D, BnaA10g08340D, BnaA10g08350D, BnaA10g08360D, BnaA10g08370D, BnaA10g08380D
A10	255	8630001	8660000	30000	BnaA10g09990D, BnaA10g10000D, BnaA10g10010D, BnaA10g10020D, BnaA10g10030D, BnaA10g10040D, BnaA10g10050D
A10	256	10090001	10110000	20000	BnaA10g12140D, BnaA10g12150D
A10	257	11590001	11670000	80000	BnaA10g14620D, BnaA10g14630D, BnaA10g14640D, BnaA10g14650D, BnaA10g14660D, BnaA10g14670D, BnaA10g14680D, BnaA10g14690D, BnaA10g14700D, BnaA10g14710D, BnaA10g14720D, BnaA10g14730D, BnaA10g14740D
A10	258	12730001	12760000	30000	BnaA10g16990D, BnaA10g17000D, BnaA10g17010D, BnaA10g17020D, BnaA10g17030D, BnaA10g17040D
A10	259	12820001	12880000	60000	BnaA10g17220D, BnaA10g17230D, BnaA10g17240D, BnaA10g17250D, BnaA10g17260D, BnaA10g17270D, BnaA10g17280D, BnaA10g17290D, BnaA10g17300D, BnaA10g17310D, BnaA10g17320D, BnaA10g17330D, BnaA10g17340D, BnaA10g17350D, BnaA10g17360D
A10	260	13670001	13710000	40000	BnaA10g19060D, BnaA10g19070D, BnaA10g19080D, BnaA10g19090D, BnaA10g19100D, BnaA10g19110D, BnaA10g19120D
A10	261	14250001	14340000	90000	BnaA10g20310D, BnaA10g20320D, BnaA10g20330D, BnaA10g20340D, BnaA10g20350D, BnaA10g20360D, BnaA10g20370D, BnaA10g20380D, BnaA10g20390D, BnaA10g20400D, BnaA10g20410D, BnaA10g20420D, BnaA10g20430D, BnaA10g20440D, BnaA10g20450D, BnaA10g20460D, BnaA10g20470D, BnaA10g20480D, BnaA10g20490D, BnaA10g20500D, BnaA10g20510D, BnaA10g20520D, BnaA10g20530D, BnaA10g20540D, BnaA10g20550D, BnaA10g20560D
A10	262	15030001	15060000	30000	BnaA10g22130D, BnaA10g22140D, BnaA10g22150D, BnaA10g22160D, BnaA10g22170D, BnaA10g22180D, BnaA10g22190D, BnaA10g22200D, BnaA10g22210D
C01	263	1950001	1980000	30000	BnaC01g03750D, BnaC01g03760D, BnaC01g03770D, BnaC01g03780D, BnaC01g03790D, BnaC01g03800D, BnaC01g03810D
C01	264	3450001	3460000	10000	BnaC01g06610D
C01	265	4570001	4620000	50000	BnaC01g08360D, BnaC01g08370D, BnaC01g08380D, BnaC01g08390D, BnaC01g08400D, BnaC01g08410D, BnaC01g08420D, BnaC01g08430D, BnaC01g08440D, BnaC01g08450D
C01	266	7250001	7290000	40000	BnaC01g11560D, BnaC01g11570D, BnaC01g11580D, BnaC01g11590D, BnaC01g11600D, BnaC01g11610D, BnaC01g11620D, BnaC01g11630D, BnaC01g11640D
C01	267	9560001	9630000	70000	BnaC01g14290D, BnaC01g14300D, BnaC01g14310D, BnaC01g14320D, BnaC01g14330D, BnaC01g14340D, BnaC01g14350D, BnaC01g14360D, BnaC01g14370D, BnaC01g14380D
C01	268	11460001	11490000	30000	BnaC01g16750D, BnaC01g16760D, BnaC01g16770D, BnaC01g16780D, BnaC01g16790D, BnaC01g16800D, BnaC01g16810D
C01	269	12030001	12090000	60000	BnaC01g17480D, BnaC01g17490D, BnaC01g17500D, BnaC01g17510D, BnaC01g17520D, BnaC01g17530D, BnaC01g17540D, BnaC01g17550D, BnaC01g17560D, BnaC01g17570D, BnaC01g17580D, BnaC01g17590D, BnaC01g17600D, BnaC01g17610D, BnaC01g17620D
C01	270	12250001	12290000	40000	BnaC01g17830D, BnaC01g17840D, BnaC01g17850D
C01	271	13060001	13090000	30000	BnaC01g18800D, BnaC01g18810D, BnaC01g18820D
C01	272	15270001	15310000	40000	BnaC01g21800D, BnaC01g21810D, BnaC01g21820D, BnaC01g21830D, BnaC01g21840D, BnaC01g21850D
C01	273	15360001	15390000	30000	BnaC01g21910D, BnaC01g21920D, BnaC01g21930D, BnaC01g21940D, BnaC01g21950D
C01	274	15530001	15560000	30000	BnaC01g22110D
C01	275	16740001	16770000	30000	BnaC01g23080D, BnaC01g23090D
C01	276	27000001	27030000	30000	BnaC01g28920D
C01	277	30440001	30470000	30000	BnaC01g31570D, BnaC01g31580D, BnaC01g31590D
C01	278	30480001	30520000	40000	BnaC01g31600D, BnaC01g31610D
C01	279	31850001	31890000	40000	BnaC01g32600D, BnaC01g32610D, BnaC01g32620D, BnaC01g32630D, BnaC01g32640D, BnaC01g32650D, BnaC01g32660D, BnaC01g32670D
C01	280	32300001	32320000	20000	BnaC01g33000D, BnaC01g33010D, BnaC01g33020D
C01	281	32770001	32810000	40000	BnaC01g33530D, BnaC01g33540D, BnaC01g33550D, BnaC01g33560D, BnaC01g33570D, BnaC01g33580D, BnaC01g33590D, BnaC01g33600D
C01	282	36640001	36660000	20000	BnaC01g37470D, BnaC01g37480D, BnaC01g37490D, BnaC01g37500D
C02	283	860001	880000	20000	BnaC02g01960D, BnaC02g01970D, BnaC02g01980D, BnaC02g01990D
C02	284	2040001	2060000	20000	BnaC02g04010D, BnaC02g04020D, BnaC02g04030D
C02	285	3030001	3060000	30000	BnaC02g05810D, BnaC02g05820D, BnaC02g05830D, BnaC02g05840D, BnaC02g05850D, BnaC02g05860D, BnaC02g05870D
C02	286	3120001	3210000	90000	BnaC02g05960D, BnaC02g05970D, BnaC02g05980D, BnaC02g05990D, BnaC02g06000D, BnaC02g06010D, BnaC02g06020D, BnaC02g06030D, BnaC02g06040D, BnaC02g06050D, BnaC02g06060D, BnaC02g06070D, BnaC02g06080D, BnaC02g06090D
C02	287	3260001	3290000	30000	BnaC02g06130D, BnaC02g06140D, BnaC02g06150D, BnaC02g06160D
C02	288	5110001	5150000	40000	BnaC02g09240D, BnaC02g09250D, BnaC02g09260D, BnaC02g09270D, BnaC02g09280D, BnaC02g09290D, BnaC02g09300D, BnaC02g09310D, BnaC02g09320D
C02	289	7390001	7420000	30000	BnaC02g11980D, BnaC02g11990D, BnaC02g12000D, BnaC02g12010D, BnaC02g12020D
C02	290	8100001	8150000	50000	BnaC02g12720D, BnaC02g12730D, BnaC02g12740D, BnaC02g12750D, BnaC02g12760D, BnaC02g12770D, BnaC02g12780D, BnaC02g12790D
C02	291	10340001	10370000	30000	BnaC02g14810D, BnaC02g14820D, BnaC02g14830D
C02	292	19550001	19580000	30000	BnaC02g22480D, BnaC02g22490D, BnaC02g22500D, BnaC02g22510D, BnaC02g22520D, BnaC02g22530D
C02	293	19910001	19930000	20000	BnaC02g22890D, BnaC02g22900D, BnaC02g22910D, BnaC02g22920D
C02	294	23180001	23230000	50000	BnaC02g25870D, BnaC02g25880D, BnaC02g25890D, BnaC02g25900D
C02	295	26430001	26460000	30000	BnaC02g28130D, BnaC02g28140D, BnaC02g28150D
C02	296	29390001	29400000	10000	BnaC02g29330D
C02	297	29410001	29430000	20000	BnaC02g29360D
C02	298	42490001	42510000	20000	BnaC02g39610D, BnaC02g39620D
C02	299	42690001	42750000	60000	BnaC02g39720D, BnaC02g39730D, BnaC02g39740D, BnaC02g39750D, BnaC02g39760D, BnaC02g39770D, BnaC02g39780D, BnaC02g39790D, BnaC02g39800D, BnaC02g39810D, BnaC02g39820D, BnaC02g39830D
C02	300	43370001	43410000	40000	BnaC02g40430D, BnaC02g40440D, BnaC02g40450D
C02	301	43530001	43560000	30000	BnaC02g40500D, BnaC02g40510D, BnaC02g40520D, BnaC02g40530D, BnaC02g40540D, BnaC02g40550D
C02	302	44490001	44510000	20000	BnaC02g41690D, BnaC02g41700D, BnaC02g41710D, BnaC02g41720D, BnaC02g41730D
C02	303	45200001	45230000	30000	BnaC02g42700D, BnaC02g42710D, BnaC02g42720D, BnaC02g42730D, BnaC02g42740D, BnaC02g42750D, BnaC02g42760D, BnaC02g42770D
C02	304	45520001	45570000	50000	BnaC02g43210D, BnaC02g43220D, BnaC02g43230D, BnaC02g43240D, BnaC02g43250D, BnaC02g43260D, BnaC02g43270D, BnaC02g43280D, BnaC02g43290D, BnaC02g43300D
C02	305	45590001	45640000	50000	BnaC02g43360D, BnaC02g43370D, BnaC02g43380D, BnaC02g43390D, BnaC02g43400D, BnaC02g43410D, BnaC02g43420D, BnaC02g43430D, BnaC02g43440D, BnaC02g43450D, BnaC02g43460D
C02	306	45770001	45800000	30000	BnaC02g43550D, BnaC02g43560D, BnaC02g43570D, BnaC02g43580D, BnaC02g43590D, BnaC02g43600D, BnaC02g43610D
C02	307	45820001	45850000	30000	BnaC02g43660D, BnaC02g43670D, BnaC02g43680D, BnaC02g43690D, BnaC02g43700D, BnaC02g43710D
C02	308	45880001	45910000	30000	BnaC02g43780D, BnaC02g43790D
C02	309	46050001	46080000	30000	BnaC02g43910D, BnaC02g43920D, BnaC02g43930D, BnaC02g43940D, BnaC02g43950D
C03	310	120001	150000	30000	BnaC03g00210D, BnaC03g00220D, BnaC03g00230D, BnaC03g00240D, BnaC03g00250D, BnaC03g00260D, BnaC03g00270D, BnaC03g00280D
C03	311	870001	910000	40000	BnaC03g01830D, BnaC03g01840D, BnaC03g01850D, BnaC03g01860D, BnaC03g01870D, BnaC03g01880D
C03	312	1880001	1990000	110000	BnaC03g03880D, BnaC03g03890D, BnaC03g03900D, BnaC03g03910D, BnaC03g03920D, BnaC03g03930D, BnaC03g03940D, BnaC03g03950D, BnaC03g03960D, BnaC03g03970D, BnaC03g03980D, BnaC03g03990D, BnaC03g04000D, BnaC03g04010D, BnaC03g04020D, BnaC03g04030D, BnaC03g04040D, BnaC03g04050D, BnaC03g04060D, BnaC03g04070D, BnaC03g04080D, BnaC03g04090D, BnaC03g04100D, BnaC03g04110D, BnaC03g04120D
C03	313	2240001	2270000	30000	BnaC03g04660D, BnaC03g04670D, BnaC03g04680D
C03	314	2430001	2480000	50000	BnaC03g05030D, BnaC03g05040D, BnaC03g05050D, BnaC03g05060D, BnaC03g05070D, BnaC03g05080D, BnaC03g05090D, BnaC03g05100D, BnaC03g05110D, BnaC03g05120D, BnaC03g05130D, BnaC03g05140D, BnaC03g05150D, BnaC03g05160D, BnaC03g05170D, BnaC03g05180D
C03	315	2500001	2520000	20000	BnaC03g05220D, BnaC03g05230D, BnaC03g05240D, BnaC03g05250D, BnaC03g05260D
C03	316	2680001	2700000	20000	BnaC03g05560D, BnaC03g05570D, BnaC03g05580D
C03	317	5090001	5160000	70000	BnaC03g10610D, BnaC03g10620D, BnaC03g10630D, BnaC03g10640D, BnaC03g10650D, BnaC03g10660D, BnaC03g10670D, BnaC03g10680D, BnaC03g10690D, BnaC03g10700D, BnaC03g10710D, BnaC03g10720D
C03	318	5190001	5230000	40000	BnaC03g10810D, BnaC03g10820D, BnaC03g10830D
C03	319	5280001	5320000	40000	BnaC03g10930D, BnaC03g10940D, BnaC03g10950D, BnaC03g10960D, BnaC03g10970D, BnaC03g10980D
C03	320	5420001	5450000	30000	BnaC03g11110D, BnaC03g11120D, BnaC03g11130D, BnaC03g11140D, BnaC03g11150D
C03	321	5710001	5780000	70000	BnaC03g11760D, BnaC03g11770D, BnaC03g11780D, BnaC03g11790D, BnaC03g11800D, BnaC03g11810D, BnaC03g11820D, BnaC03g11830D, BnaC03g11840D, BnaC03g11850D, BnaC03g11860D, BnaC03g11870D, BnaC03g11880D, BnaC03g11890D, BnaC03g11900D, BnaC03g11910D, BnaC03g11920D
C03	322	6840001	6870000	30000	BnaC03g14230D, BnaC03g14240D, BnaC03g14250D, BnaC03g14260D, BnaC03g14270D, BnaC03g14280D
C03	323	6930001	6940000	10000	BnaC03g14400D
C03	324	7070001	7110000	40000	BnaC03g14620D, BnaC03g14630D, BnaC03g14640D, BnaC03g14650D, BnaC03g14660D, BnaC03g14670D
C03	325	7120001	7170000	50000	BnaC03g14680D, BnaC03g14690D, BnaC03g14700D, BnaC03g14710D, BnaC03g14720D, BnaC03g14730D, BnaC03g14740D, BnaC03g14750D, BnaC03g14760D, BnaC03g14770D
C03	326	7580001	7600000	20000	BnaC03g15270D, BnaC03g15280D, BnaC03g15290D
C03	327	7620001	7640000	20000	BnaC03g15320D, BnaC03g15330D, BnaC03g15340D
C03	328	7670001	7680000	10000	-
C03	329	7700001	7710000	10000	BnaC03g15420D
C03	330	8520001	8550000	30000	BnaC03g16740D, BnaC03g16750D, BnaC03g16760D, BnaC03g16770D, BnaC03g16780D, BnaC03g16790D
C03	331	8930001	9000000	70000	BnaC03g17460D, BnaC03g17470D, BnaC03g17480D, BnaC03g17490D, BnaC03g17500D, BnaC03g17510D, BnaC03g17520D, BnaC03g17530D, BnaC03g17540D, BnaC03g17550D, BnaC03g17560D, BnaC03g17570D, BnaC03g17580D, BnaC03g17590D, BnaC03g17600D, BnaC03g17610D
C03	332	9140001	9170000	30000	BnaC03g17900D, BnaC03g17910D, BnaC03g17920D, BnaC03g17930D
C03	333	10530001	10560000	30000	BnaC03g20130D, BnaC03g20140D, BnaC03g20150D
C03	334	10770001	10800000	30000	BnaC03g20360D, BnaC03g20370D, BnaC03g20380D, BnaC03g20390D, BnaC03g20400D, BnaC03g20410D
C03	335	13970001	13980000	10000	BnaC03g24870D, BnaC03g24880D, BnaC03g24890D
C03	336	14480001	14510000	30000	BnaC03g25820D, BnaC03g25830D, BnaC03g25840D, BnaC03g25850D
C03	337	16660001	16670000	10000	BnaC03g28280D
C03	338	16950001	17000000	50000	BnaC03g28680D, BnaC03g28690D, BnaC03g28700D, BnaC03g28710D, BnaC03g28720D, BnaC03g28730D, BnaC03g28740D, BnaC03g28750D
C03	339	18140001	18200000	60000	BnaC03g30000D, BnaC03g30010D, BnaC03g30020D, BnaC03g30030D, BnaC03g30040D, BnaC03g30050D, BnaC03g30060D, BnaC03g30070D, BnaC03g30080D, BnaC03g30090D, BnaC03g30100D
C03	340	18440001	18460000	20000	BnaC03g30350D, BnaC03g30360D
C03	341	18680001	18700000	20000	BnaC03g30640D, BnaC03g30650D, BnaC03g30660D, BnaC03g30670D
C03	342	18720001	18750000	30000	BnaC03g30710D, BnaC03g30720D, BnaC03g30730D, BnaC03g30740D, BnaC03g30750D, BnaC03g30760D
C03	343	19400001	19430000	30000	BnaC03g31530D, BnaC03g31540D, BnaC03g31550D, BnaC03g31560D, BnaC03g31570D, BnaC03g31580D, BnaC03g31590D
C03	344	19470001	19500000	30000	BnaC03g31690D, BnaC03g31700D
C03	345	20120001	20170000	50000	BnaC03g32840D, BnaC03g32850D, BnaC03g32860D, BnaC03g32870D, BnaC03g32880D, BnaC03g32890D, BnaC03g32900D, BnaC03g32910D, BnaC03g32920D, BnaC03g32930D, BnaC03g32940D, BnaC03g32950D
C03	346	20210001	20230000	20000	BnaC03g33030D, BnaC03g33040D, BnaC03g33050D, BnaC03g33060D, BnaC03g33070D, BnaC03g33080D
C03	347	20240001	20250000	10000	BnaC03g33130D, BnaC03g33140D, BnaC03g33150D
C03	348	20710001	20750000	40000	BnaC03g34030D, BnaC03g34040D, BnaC03g34050D, BnaC03g34060D, BnaC03g34070D, BnaC03g34080D, BnaC03g34090D, BnaC03g34100D, BnaC03g34110D, BnaC03g34120D, BnaC03g34130D, BnaC03g34140D, BnaC03g34150D
C03	349	22050001	22080000	30000	BnaC03g36510D, BnaC03g36520D, BnaC03g36530D, BnaC03g36540D, BnaC03g36550D
C03	350	22430001	22450000	20000	BnaC03g37080D, BnaC03g37090D, BnaC03g37100D
C03	351	22460001	22490000	30000	BnaC03g37120D, BnaC03g37130D, BnaC03g37140D, BnaC03g37150D, BnaC03g37160D
C03	352	22620001	22630000	10000	-
C03	353	25330001	25350000	20000	BnaC03g40410D, BnaC03g40420D, BnaC03g40430D, BnaC03g40440D
C03	354	25590001	25620000	30000	BnaC03g40710D, BnaC03g40720D
C03	355	25680001	25730000	50000	BnaC03g40760D, BnaC03g40770D, BnaC03g40780D, BnaC03g40790D, BnaC03g40800D, BnaC03g40810D
C03	356	26790001	26830000	40000	BnaC03g41960D, BnaC03g41970D, BnaC03g41980D, BnaC03g41990D, BnaC03g42000D, BnaC03g42010D
C03	357	27560001	27580000	20000	BnaC03g42800D, BnaC03g42810D, BnaC03g42820D, BnaC03g42830D, BnaC03g42840D
C03	358	28440001	28460000	20000	BnaC03g43420D, BnaC03g43430D
C03	359	30020001	30040000	20000	BnaC03g44930D, BnaC03g44940D, BnaC03g44950D, BnaC03g44960D, BnaC03g44970D
C03	360	30180001	30210000	30000	BnaC03g45170D, BnaC03g45180D, BnaC03g45190D, BnaC03g45200D
C03	361	30290001	30350000	60000	BnaC03g45280D, BnaC03g45290D, BnaC03g45300D, BnaC03g45310D, BnaC03g45320D, BnaC03g45330D, BnaC03g45340D
C03	362	33200001	33220000	20000	BnaC03g48220D, BnaC03g48230D, BnaC03g48240D, BnaC03g48250D
C03	363	34600001	34610000	10000	BnaC03g49710D, BnaC03g49720D
C03	364	34950001	34990000	40000	BnaC03g50320D, BnaC03g50330D, BnaC03g50340D, BnaC03g50350D, BnaC03g50360D, BnaC03g50370D, BnaC03g50380D, BnaC03g50390D, BnaC03g50400D, BnaC03g50410D
C03	365	35100001	35140000	40000	BnaC03g50660D, BnaC03g50670D, BnaC03g50680D, BnaC03g50690D, BnaC03g50700D, BnaC03g50710D, BnaC03g50720D, BnaC03g50730D
C03	366	35200001	35240000	40000	BnaC03g50750D, BnaC03g50760D, BnaC03g50770D, BnaC03g50780D, BnaC03g50790D, BnaC03g50800D, BnaC03g50810D
C03	367	35330001	35360000	30000	BnaC03g50920D, BnaC03g50930D, BnaC03g50940D, BnaC03g50950D, BnaC03g50960D
C03	368	37040001	37060000	20000	BnaC03g52250D
C03	369	46230001	46260000	30000	BnaC03g57060D
C03	370	46350001	46450000	100000	BnaC03g57100D, BnaC03g57110D, BnaC03g57120D, BnaC03g57130D, BnaC03g57140D, BnaC03g57150D, BnaC03g57160D, BnaC03g57170D, BnaC03g57180D
C03	371	46470001	46500000	30000	BnaC03g57220D, BnaC03g57230D, BnaC03g57240D, BnaC03g57250D
C03	372	46880001	46930000	50000	BnaC03g57600D, BnaC03g57610D, BnaC03g57620D, BnaC03g57630D, BnaC03g57640D, BnaC03g57650D, BnaC03g57660D, BnaC03g57670D, BnaC03g57680D, BnaC03g57690D, BnaC03g57700D, BnaC03g57710D, BnaC03g57720D, BnaC03g57730D, BnaC03g57740D
C03	373	47480001	47560000	80000	BnaC03g58060D, BnaC03g58070D, BnaC03g58080D, BnaC03g58090D, BnaC03g58100D, BnaC03g58110D, BnaC03g58120D, BnaC03g58130D, BnaC03g58140D, BnaC03g58150D, BnaC03g58160D, BnaC03g58170D
C03	374	48710001	48750000	40000	BnaC03g59490D, BnaC03g59500D, BnaC03g59510D, BnaC03g59520D, BnaC03g59530D, BnaC03g59540D
C03	375	49040001	49070000	30000	BnaC03g59770D, BnaC03g59780D, BnaC03g59790D, BnaC03g59800D, BnaC03g59810D, BnaC03g59820D, BnaC03g59830D
C03	376	49290001	49330000	40000	BnaC03g60100D, BnaC03g60110D, BnaC03g60120D, BnaC03g60130D, BnaC03g60140D, BnaC03g60150D, BnaC03g60160D
C03	377	49350001	49380000	30000	BnaC03g60180D, BnaC03g60190D, BnaC03g60200D
C03	378	49500001	49530000	30000	BnaC03g60310D, BnaC03g60320D, BnaC03g60330D
C03	379	49550001	49590000	40000	BnaC03g60360D, BnaC03g60370D, BnaC03g60380D, BnaC03g60390D, BnaC03g60400D, BnaC03g60410D, BnaC03g60420D, BnaC03g60430D
C03	380	49640001	49670000	30000	BnaC03g60530D, BnaC03g60540D, BnaC03g60550D, BnaC03g60560D
C03	381	49680001	49710000	30000	BnaC03g60590D, BnaC03g60600D
C03	382	49790001	49820000	30000	BnaC03g60710D, BnaC03g60720D, BnaC03g60730D
C03	383	49960001	49990000	30000	BnaC03g60820D, BnaC03g60830D, BnaC03g60840D, BnaC03g60850D
C03	384	50460001	50500000	40000	BnaC03g61380D, BnaC03g61390D, BnaC03g61400D, BnaC03g61410D
C03	385	51060001	51090000	30000	BnaC03g61880D, BnaC03g61890D, BnaC03g61900D, BnaC03g61910D, BnaC03g61920D
C03	386	51200001	51230000	30000	BnaC03g61980D, BnaC03g61990D, BnaC03g62000D
C03	387	51270001	51300000	30000	BnaC03g62040D, BnaC03g62050D
C03	388	51420001	51440000	20000	BnaC03g62170D, BnaC03g62180D, BnaC03g62190D, BnaC03g62200D
C03	389	51450001	51500000	50000	BnaC03g62220D, BnaC03g62230D, BnaC03g62240D, BnaC03g62250D, BnaC03g62260D, BnaC03g62270D, BnaC03g62280D, BnaC03g62290D, BnaC03g62300D, BnaC03g62310D
C03	390	51650001	51690000	40000	BnaC03g62560D, BnaC03g62570D, BnaC03g62580D
C03	391	52610001	52630000	20000	BnaC03g63230D
C03	392	53710001	53730000	20000	BnaC03g64310D, BnaC03g64320D, BnaC03g64330D, BnaC03g64340D, BnaC03g64350D
C03	393	53920001	53930000	10000	-
C03	394	54280001	54330000	50000	BnaC03g64890D, BnaC03g64900D, BnaC03g64910D, BnaC03g64920D, BnaC03g64930D, BnaC03g64940D, BnaC03g64950D
C03	395	55600001	55630000	30000	BnaC03g65890D, BnaC03g65900D, BnaC03g65910D, BnaC03g65920D
C03	396	55900001	55950000	50000	BnaC03g66150D, BnaC03g66160D, BnaC03g66170D, BnaC03g66180D, BnaC03g66190D, BnaC03g66200D, BnaC03g66210D
C03	397	57290001	57320000	30000	BnaC03g67710D, BnaC03g67720D, BnaC03g67730D, BnaC03g67740D, BnaC03g67750D, BnaC03g67760D
C03	398	57580001	57610000	30000	BnaC03g67970D, BnaC03g67980D, BnaC03g67990D, BnaC03g68000D, BnaC03g68010D
C03	399	58480001	58510000	30000	BnaC03g68760D, BnaC03g68770D, BnaC03g68780D, BnaC03g68790D
C04	400	2790001	2830000	40000	BnaC04g03790D, BnaC04g03800D, BnaC04g03810D
C04	401	5180001	5200000	20000	BnaC04g07060D
C04	402	6660001	6710000	50000	BnaC04g08880D, BnaC04g08890D, BnaC04g08900D, BnaC04g08910D, BnaC04g08920D, BnaC04g08930D, BnaC04g08940D, BnaC04g08950D, BnaC04g08960D
C04	403	9240001	9250000	10000	-
C04	404	14160001	14170000	10000	-
C04	405	15260001	15290000	30000	BnaC04g17220D
C04	406	22760001	22810000	50000	BnaC04g21740D, BnaC04g21750D, BnaC04g21760D
C04	407	23720001	23750000	30000	BnaC04g22730D, BnaC04g22740D, BnaC04g22750D, BnaC04g22760D, BnaC04g22770D, BnaC04g22780D
C04	408	28870001	28950000	80000	BnaC04g27580D, BnaC04g27590D, BnaC04g27600D, BnaC04g27610D, BnaC04g27620D, BnaC04g27630D, BnaC04g27640D, BnaC04g27650D, BnaC04g27660D, BnaC04g27670D, BnaC04g27680D, BnaC04g27690D, BnaC04g27700D, BnaC04g27710D, BnaC04g27720D, BnaC04g27730D
C04	409	31290001	31300000	10000	BnaC04g29720D
C04	410	32140001	32170000	30000	BnaC04g30280D
C04	411	32290001	32330000	40000	BnaC04g30440D, BnaC04g30450D, BnaC04g30460D, BnaC04g30470D, BnaC04g30480D, BnaC04g30490D, BnaC04g30500D
C04	412	36130001	36160000	30000	BnaC04g34580D, BnaC04g34590D, BnaC04g34600D, BnaC04g34610D, BnaC04g34620D
C04	413	36470001	36500000	30000	BnaC04g35040D, BnaC04g35050D, BnaC04g35060D, BnaC04g35070D, BnaC04g35080D, BnaC04g35090D, BnaC04g35100D
C04	414	37410001	37440000	30000	BnaC04g35870D, BnaC04g35880D
C04	415	37800001	37810000	10000	-
C04	416	37830001	37860000	30000	BnaC04g36310D, BnaC04g36320D
C04	417	39860001	39890000	30000	BnaC04g38660D, BnaC04g38670D
C04	418	40050001	40080000	30000	BnaC04g38960D, BnaC04g38970D, BnaC04g38980D
C04	419	40630001	40660000	30000	BnaC04g39670D, BnaC04g39680D, BnaC04g39690D, BnaC04g39700D, BnaC04g39710D
C04	420	40850001	40880000	30000	BnaC04g39860D, BnaC04g39870D
C04	421	41060001	41100000	40000	BnaC04g40070D, BnaC04g40080D
C04	422	42180001	42210000	30000	BnaC04g41450D, BnaC04g41460D
C04	423	42700001	42730000	30000	BnaC04g41980D, BnaC04g41990D, BnaC04g42000D, BnaC04g42010D, BnaC04g42020D
C04	424	42800001	42830000	30000	BnaC04g42150D, BnaC04g42160D, BnaC04g42170D, BnaC04g42180D, BnaC04g42190D
C04	425	42920001	42950000	30000	BnaC04g42360D, BnaC04g42370D, BnaC04g42380D, BnaC04g42390D, BnaC04g42400D, BnaC04g42410D, BnaC04g42420D
C05	426	1640001	1660000	20000	BnaC05g03380D, BnaC05g03390D, BnaC05g03400D, BnaC05g03410D, BnaC05g03420D, BnaC05g03430D
C05	427	4380001	4420000	40000	BnaC05g08400D, BnaC05g08410D, BnaC05g08420D, BnaC05g08430D, BnaC05g08440D
C05	428	4510001	4530000	20000	BnaC05g08610D, BnaC05g08620D, BnaC05g08630D, BnaC05g08640D
C05	429	4840001	4870000	30000	BnaC05g08980D, BnaC05g08990D, BnaC05g09000D, BnaC05g09010D, BnaC05g09020D, BnaC05g09030D, BnaC05g09040D, BnaC05g09050D
C05	430	6000001	6040000	40000	BnaC05g10450D, BnaC05g10460D, BnaC05g10470D, BnaC05g10480D, BnaC05g10490D, BnaC05g10500D, BnaC05g10510D, BnaC05g10520D, BnaC05g10530D, BnaC05g10540D, BnaC05g10550D
C05	431	7470001	7500000	30000	BnaC05g12810D, BnaC05g12820D, BnaC05g12830D, BnaC05g12840D, BnaC05g12850D, BnaC05g12860D, BnaC05g12870D, BnaC05g12880D, BnaC05g12890D, BnaC05g12900D, BnaC05g12910D
C05	432	10470001	10530000	60000	BnaC05g16660D, BnaC05g16670D, BnaC05g16680D, BnaC05g16690D, BnaC05g16700D, BnaC05g16710D, BnaC05g16720D, BnaC05g16730D, BnaC05g16740D, BnaC05g16750D, BnaC05g16760D
C05	433	10570001	10700000	130000	BnaC05g16820D, BnaC05g16830D, BnaC05g16840D, BnaC05g16850D, BnaC05g16860D, BnaC05g16870D, BnaC05g16880D, BnaC05g16890D, BnaC05g16900D, BnaC05g16910D, BnaC05g16920D, BnaC05g16930D, BnaC05g16940D, BnaC05g16950D, BnaC05g16960D, BnaC05g16970D, BnaC05g16980D, BnaC05g16990D, BnaC05g17000D, BnaC05g17010D, BnaC05g17020D, BnaC05g17030D
C05	434	11020001	11040000	20000	-
C05	435	17740001	17780000	40000	BnaC05g23690D, BnaC05g23700D, BnaC05g23710D, BnaC05g23720D, BnaC05g23730D
C05	436	18600001	18630000	30000	BnaC05g24280D, BnaC05g24290D
C05	437	19090001	19120000	30000	BnaC05g24610D, BnaC05g24620D, BnaC05g24630D, BnaC05g24640D
C05	438	20440001	20470000	30000	BnaC05g25450D, BnaC05g25460D, BnaC05g25470D, BnaC05g25480D, BnaC05g25490D
C05	439	20750001	20760000	10000	-
C05	440	20770001	20800000	30000	BnaC05g25600D, BnaC05g25610D
C05	441	23850001	23880000	30000	BnaC05g27180D, BnaC05g27190D, BnaC05g27200D, BnaC05g27210D
C05	442	29240001	29250000	10000	-
C05	443	29260001	29300000	40000	BnaC05g30200D, BnaC05g30210D
C05	444	29430001	29460000	30000	BnaC05g30350D, BnaC05g30360D, BnaC05g30370D, BnaC05g30380D, BnaC05g30390D
C05	445	29780001	29800000	20000	-
C05	446	30840001	30890000	50000	BnaC05g31440D, BnaC05g31450D, BnaC05g31460D, BnaC05g31470D, BnaC05g31480D, BnaC05g31490D, BnaC05g31500D
C05	447	33680001	33700000	20000	BnaC05g34280D, BnaC05g34290D, BnaC05g34300D
C05	448	34620001	34680000	60000	BnaC05g35320D, BnaC05g35330D, BnaC05g35340D, BnaC05g35350D, BnaC05g35360D, BnaC05g35370D, BnaC05g35380D, BnaC05g35390D, BnaC05g35400D, BnaC05g35410D
C05	449	35240001	35270000	30000	BnaC05g36050D, BnaC05g36060D, BnaC05g36070D
C05	450	36640001	36670000	30000	BnaC05g37770D, BnaC05g37780D, BnaC05g37790D, BnaC05g37800D
C05	451	38010001	38040000	30000	BnaC05g39510D, BnaC05g39520D, BnaC05g39530D, BnaC05g39540D, BnaC05g39550D, BnaC05g39560D, BnaC05g39570D
C05	452	40060001	40100000	40000	BnaC05g42970D, BnaC05g42980D, BnaC05g42990D, BnaC05g43000D, BnaC05g43010D, BnaC05g43020D, BnaC05g43030D, BnaC05g43040D
C05	453	40260001	40320000	60000	BnaC05g43350D, BnaC05g43360D, BnaC05g43370D, BnaC05g43380D, BnaC05g43390D, BnaC05g43400D, BnaC05g43410D, BnaC05g43420D, BnaC05g43430D, BnaC05g43440D, BnaC05g43450D, BnaC05g43460D
C05	454	41410001	41440000	30000	BnaC05g45530D, BnaC05g45540D, BnaC05g45550D
C06	455	6530001	6560000	30000	BnaC06g06040D
C06	456	6590001	6600000	10000	BnaC06g06090D, BnaC06g06100D
C06	457	6620001	6650000	30000	BnaC06g06130D, BnaC06g06140D, BnaC06g06150D, BnaC06g06160D, BnaC06g06170D
C06	458	8160001	8190000	30000	BnaC06g07680D, BnaC06g07690D
C06	459	11860001	11890000	30000	BnaC06g09950D, BnaC06g09960D, BnaC06g09970D
C06	460	11900001	11910000	10000	BnaC06g09980D
C06	461	15950001	15980000	30000	BnaC06g13190D, BnaC06g13200D
C06	462	17070001	17100000	30000	BnaC06g14280D, BnaC06g14290D, BnaC06g14300D, BnaC06g14310D
C06	463	19260001	19290000	30000	BnaC06g16240D, BnaC06g16250D, BnaC06g16260D, BnaC06g16270D
C06	464	19700001	19730000	30000	BnaC06g16910D, BnaC06g16920D, BnaC06g16930D, BnaC06g16940D, BnaC06g16950D
C06	465	24320001	24350000	30000	BnaC06g22290D, BnaC06g22300D, BnaC06g22310D, BnaC06g22320D
C06	466	28410001	28430000	20000	BnaC06g26860D
C06	467	28440001	28450000	10000	-
C06	468	31680001	31710000	30000	BnaC06g31020D, BnaC06g31030D, BnaC06g31040D, BnaC06g31050D, BnaC06g31060D, BnaC06g31070D
C06	469	32020001	32050000	30000	BnaC06g31450D, BnaC06g31460D, BnaC06g31470D, BnaC06g31480D, BnaC06g31490D, BnaC06g31500D, BnaC06g31510D, BnaC06g31520D
C06	470	32670001	32730000	60000	BnaC06g32490D, BnaC06g32500D, BnaC06g32510D, BnaC06g32520D, BnaC06g32530D, BnaC06g32540D, BnaC06g32550D, BnaC06g32560D, BnaC06g32570D, BnaC06g32580D, BnaC06g32590D, BnaC06g32600D
C07	471	2630001	2680000	50000	BnaC07g01920D, BnaC07g01930D, BnaC07g01940D, BnaC07g01950D, BnaC07g01960D, BnaC07g01970D, BnaC07g01980D, BnaC07g01990D, BnaC07g02000D, BnaC07g02010D, BnaC07g02020D
C07	472	5530001	5560000	30000	BnaC07g03990D, BnaC07g04000D
C07	473	5570001	5600000	30000	-
C07	474	5620001	5650000	30000	BnaC07g04030D
C07	475	7600001	7630000	30000	BnaC07g04860D, BnaC07g04870D
C07	476	8350001	8380000	30000	BnaC07g05310D
C07	477	8430001	8460000	30000	-
C07	478	9130001	9150000	20000	BnaC07g05690D, BnaC07g05700D
C07	479	9390001	9400000	10000	-
C07	480	9500001	9550000	50000	BnaC07g05920D, BnaC07g05930D, BnaC07g05940D, BnaC07g05950D
C07	481	9930001	9980000	50000	BnaC07g06130D, BnaC07g06140D, BnaC07g06150D, BnaC07g06160D, BnaC07g06170D, BnaC07g06180D, BnaC07g06190D
C07	482	10320001	10340000	20000	BnaC07g06400D, BnaC07g06410D, BnaC07g06420D, BnaC07g06430D
C07	483	10410001	10430000	20000	BnaC07g06500D
C07	484	11210001	11240000	30000	BnaC07g06970D, BnaC07g06980D, BnaC07g06990D, BnaC07g07000D
C07	485	11280001	11320000	40000	BnaC07g07020D, BnaC07g07030D, BnaC07g07040D, BnaC07g07050D, BnaC07g07060D, BnaC07g07070D
C07	486	11360001	11420000	60000	BnaC07g07120D, BnaC07g07130D, BnaC07g07140D
C07	487	12770001	12790000	20000	BnaC07g07930D
C07	488	12800001	12810000	10000	-
C07	489	13100001	13140000	40000	BnaC07g08140D, BnaC07g08150D, BnaC07g08160D, BnaC07g08170D, BnaC07g08180D, BnaC07g08190D, BnaC07g08200D, BnaC07g08210D
C07	490	14060001	14090000	30000	BnaC07g08900D, BnaC07g08910D
C07	491	17810001	17850000	40000	BnaC07g12290D, BnaC07g12300D, BnaC07g12310D, BnaC07g12320D
C07	492	22690001	22740000	50000	BnaC07g16680D, BnaC07g16690D, BnaC07g16700D, BnaC07g16710D, BnaC07g16720D, BnaC07g16730D, BnaC07g16740D, BnaC07g16750D
C07	493	26580001	26600000	20000	BnaC07g19830D, BnaC07g19840D, BnaC07g19850D
C07	494	29230001	29260000	30000	BnaC07g22760D, BnaC07g22770D
C07	495	32800001	32840000	40000	BnaC07g27220D, BnaC07g27230D, BnaC07g27240D, BnaC07g27250D
C07	496	33960001	34020000	60000	BnaC07g29040D, BnaC07g29050D, BnaC07g29060D, BnaC07g29070D, BnaC07g29080D, BnaC07g29090D, BnaC07g29100D, BnaC07g29110D
C07	497	34050001	34080000	30000	BnaC07g29150D, BnaC07g29160D, BnaC07g29170D, BnaC07g29180D, BnaC07g29190D
C07	498	34690001	34740000	50000	BnaC07g30020D, BnaC07g30030D, BnaC07g30040D, BnaC07g30050D, BnaC07g30060D, BnaC07g30070D, BnaC07g30080D, BnaC07g30090D, BnaC07g30100D, BnaC07g30110D, BnaC07g30120D, BnaC07g30130D, BnaC07g30140D
C07	499	34890001	34920000	30000	BnaC07g30400D, BnaC07g30410D, BnaC07g30420D, BnaC07g30430D, BnaC07g30440D
C07	500	37110001	37160000	50000	BnaC07g34210D, BnaC07g34220D, BnaC07g34230D, BnaC07g34240D, BnaC07g34250D, BnaC07g34260D, BnaC07g34270D, BnaC07g34280D, BnaC07g34290D, BnaC07g34300D, BnaC07g34310D
C07	501	37170001	37210000	40000	BnaC07g34340D, BnaC07g34350D, BnaC07g34360D, BnaC07g34370D, BnaC07g34380D, BnaC07g34390D, BnaC07g34400D, BnaC07g34410D, BnaC07g34420D, BnaC07g34430D, BnaC07g34440D
C07	502	37400001	37460000	60000	BnaC07g34840D, BnaC07g34850D, BnaC07g34860D, BnaC07g34870D, BnaC07g34880D, BnaC07g34890D, BnaC07g34900D, BnaC07g34910D, BnaC07g34920D, BnaC07g34930D
C07	503	38680001	38720000	40000	BnaC07g36720D, BnaC07g36730D, BnaC07g36740D, BnaC07g36750D, BnaC07g36760D, BnaC07g36770D
C07	504	40050001	40090000	40000	BnaC07g38880D, BnaC07g38890D, BnaC07g38900D, BnaC07g38910D
C07	505	40120001	40130000	10000	BnaC07g39020D
C07	506	40810001	40840000	30000	BnaC07g40480D, BnaC07g40490D, BnaC07g40500D, BnaC07g40510D, BnaC07g40520D, BnaC07g40530D, BnaC07g40540D
C07	507	41550001	41560000	10000	BnaC07g41770D, BnaC07g41780D, BnaC07g41790D
C07	508	41590001	41620000	30000	BnaC07g41850D, BnaC07g41860D, BnaC07g41870D, BnaC07g41880D, BnaC07g41890D, BnaC07g41900D
C07	509	42440001	42520000	80000	BnaC07g43290D, BnaC07g43300D, BnaC07g43310D, BnaC07g43320D, BnaC07g43330D, BnaC07g43340D, BnaC07g43350D, BnaC07g43360D, BnaC07g43370D, BnaC07g43380D, BnaC07g43390D, BnaC07g43400D, BnaC07g43410D, BnaC07g43420D, BnaC07g43430D, BnaC07g43440D, BnaC07g43450D, BnaC07g43460D, BnaC07g43470D
C08	510	780001	820000	40000	BnaC08g01190D, BnaC08g01200D, BnaC08g01210D, BnaC08g01220D, BnaC08g01230D, BnaC08g01240D
C08	511	1770001	1800000	30000	BnaC08g02350D, BnaC08g02360D, BnaC08g02370D, BnaC08g02380D, BnaC08g02390D
C08	512	1850001	1890000	40000	BnaC08g02440D, BnaC08g02450D, BnaC08g02460D, BnaC08g02470D, BnaC08g02480D, BnaC08g02490D, BnaC08g02500D
C08	513	2020001	2050000	30000	BnaC08g02590D, BnaC08g02600D
C08	514	6800001	6820000	20000	BnaC08g05260D, BnaC08g05270D, BnaC08g05280D
C08	515	7750001	7810000	60000	BnaC08g05600D, BnaC08g05610D, BnaC08g05620D, BnaC08g05630D, BnaC08g05640D
C08	516	9070001	9080000	10000	-
C08	517	9420001	9450000	30000	BnaC08g06810D, BnaC08g06820D, BnaC08g06830D, BnaC08g06840D
C08	518	11960001	11990000	30000	BnaC08g08060D, BnaC08g08070D, BnaC08g08080D, BnaC08g08090D, BnaC08g08100D
C08	519	12050001	12080000	30000	BnaC08g08120D, BnaC08g08130D, BnaC08g08140D
C08	520	19630001	19660000	30000	BnaC08g15040D, BnaC08g15050D, BnaC08g15060D, BnaC08g15070D, BnaC08g15080D, BnaC08g15090D
C08	521	20750001	20760000	10000	BnaC08g16980D, BnaC08g16990D
C08	522	20840001	20880000	40000	BnaC08g17150D, BnaC08g17160D, BnaC08g17170D, BnaC08g17180D, BnaC08g17190D, BnaC08g17200D, BnaC08g17210D, BnaC08g17220D, BnaC08g17230D, BnaC08g17240D, BnaC08g17250D
C08	523	27950001	27970000	20000	BnaC08g26580D, BnaC08g26590D, BnaC08g26600D, BnaC08g26610D
C08	524	28180001	28210000	30000	BnaC08g26990D, BnaC08g27000D, BnaC08g27010D, BnaC08g27020D, BnaC08g27030D
C08	525	30280001	30310000	30000	BnaC08g30540D, BnaC08g30550D, BnaC08g30560D, BnaC08g30570D, BnaC08g30580D, BnaC08g30590D, BnaC08g30600D
C08	526	31870001	31900000	30000	BnaC08g33410D, BnaC08g33420D, BnaC08g33430D
C08	527	32250001	32280000	30000	BnaC08g34000D, BnaC08g34010D, BnaC08g34020D, BnaC08g34030D, BnaC08g34040D
C08	528	33550001	33600000	50000	BnaC08g36060D, BnaC08g36070D, BnaC08g36080D, BnaC08g36090D, BnaC08g36100D, BnaC08g36110D, BnaC08g36120D, BnaC08g36130D, BnaC08g36140D, BnaC08g36150D, BnaC08g36160D, BnaC08g36170D, BnaC08g36180D, BnaC08g36190D, BnaC08g36200D, BnaC08g36210D, BnaC08g36220D
C08	529	33920001	33940000	20000	BnaC08g36870D, BnaC08g36880D, BnaC08g36890D, BnaC08g36900D, BnaC08g36910D, BnaC08g36920D
C08	530	35390001	35460000	70000	BnaC08g39960D, BnaC08g39970D, BnaC08g39980D, BnaC08g39990D, BnaC08g40000D, BnaC08g40010D, BnaC08g40020D, BnaC08g40030D, BnaC08g40040D, BnaC08g40050D, BnaC08g40060D, BnaC08g40070D, BnaC08g40080D, BnaC08g40090D, BnaC08g40100D, BnaC08g40110D, BnaC08g40120D, BnaC08g40130D, BnaC08g40140D, BnaC08g40150D
C08	531	35680001	35710000	30000	BnaC08g40490D, BnaC08g40500D, BnaC08g40510D
C08	532	35910001	35940000	30000	BnaC08g40960D, BnaC08g40970D, BnaC08g40980D, BnaC08g40990D, BnaC08g41000D, BnaC08g41010D, BnaC08g41020D
C08	533	36720001	36790000	70000	BnaC08g42590D, BnaC08g42600D, BnaC08g42610D, BnaC08g42620D, BnaC08g42630D, BnaC08g42640D, BnaC08g42650D, BnaC08g42660D, BnaC08g42670D, BnaC08g42680D, BnaC08g42690D, BnaC08g42700D, BnaC08g42710D, BnaC08g42720D, BnaC08g42730D
C08	534	37180001	37220000	40000	BnaC08g43480D, BnaC08g43490D, BnaC08g43500D, BnaC08g43510D, BnaC08g43520D, BnaC08g43530D, BnaC08g43540D, BnaC08g43550D, BnaC08g43560D, BnaC08g43570D, BnaC08g43580D
C08	535	37560001	37580000	20000	BnaC08g44140D, BnaC08g44150D, BnaC08g44160D, BnaC08g44170D
C08	536	37690001	37720000	30000	BnaC08g44480D, BnaC08g44490D, BnaC08g44500D, BnaC08g44510D, BnaC08g44520D, BnaC08g44530D, BnaC08g44540D
C08	537	38340001	38380000	40000	BnaC08g45980D, BnaC08g45990D, BnaC08g46000D, BnaC08g46010D, BnaC08g46020D, BnaC08g46030D, BnaC08g46040D, BnaC08g46050D
C09	538	1940001	2000000	60000	BnaC09g03410D, BnaC09g03420D, BnaC09g03430D, BnaC09g03440D, BnaC09g03450D, BnaC09g03460D, BnaC09g03470D, BnaC09g03480D, BnaC09g03490D, BnaC09g03500D
C09	539	2050001	2060000	10000	BnaC09g03580D, BnaC09g03590D
C09	540	4600001	4640000	40000	BnaC09g07330D, BnaC09g07340D, BnaC09g07350D, BnaC09g07360D, BnaC09g07370D, BnaC09g07380D, BnaC09g07390D
C09	541	5820001	5840000	20000	BnaC09g08990D, BnaC09g09000D, BnaC09g09010D
C09	542	6800001	6830000	30000	BnaC09g10200D, BnaC09g10210D, BnaC09g10220D
C09	543	10730001	10760000	30000	BnaC09g14040D, BnaC09g14050D, BnaC09g14060D
C09	544	15440001	15480000	40000	BnaC09g18640D, BnaC09g18650D
C09	545	15500001	15550000	50000	BnaC09g18660D, BnaC09g18670D, BnaC09g18680D, BnaC09g18690D, BnaC09g18700D
C09	546	15560001	15590000	30000	BnaC09g18710D, BnaC09g18720D
C09	547	15660001	15700000	40000	BnaC09g18780D, BnaC09g18790D, BnaC09g18800D, BnaC09g18810D
C09	548	23670001	23690000	20000	BnaC09g25120D
C09	549	25770001	25800000	30000	BnaC09g25990D
C09	550	31800001	31830000	30000	BnaC09g29070D, BnaC09g29080D, BnaC09g29090D, BnaC09g29100D, BnaC09g29110D, BnaC09g29120D, BnaC09g29130D, BnaC09g29140D, BnaC09g29150D, BnaC09g29160D
C09	551	35020001	35050000	30000	BnaC09g32030D, BnaC09g32040D, BnaC09g32050D, BnaC09g32060D
C09	552	37480001	37510000	30000	BnaC09g34100D, BnaC09g34110D
C09	553	38280001	38310000	30000	BnaC09g34850D, BnaC09g34860D
C09	554	38640001	38660000	20000	BnaC09g35270D, BnaC09g35280D, BnaC09g35290D
C09	555	39140001	39170000	30000	BnaC09g35730D, BnaC09g35740D
C09	556	40230001	40290000	60000	BnaC09g36870D, BnaC09g36880D, BnaC09g36890D, BnaC09g36900D, BnaC09g36910D, BnaC09g36920D
C09	557	41270001	41300000	30000	BnaC09g38370D, BnaC09g38380D, BnaC09g38390D, BnaC09g38400D, BnaC09g38410D
C09	558	41830001	41900000	70000	BnaC09g39180D, BnaC09g39190D, BnaC09g39200D, BnaC09g39210D, BnaC09g39220D, BnaC09g39230D, BnaC09g39240D
C09	559	41910001	41970000	60000	BnaC09g39250D, BnaC09g39260D, BnaC09g39270D, BnaC09g39280D, BnaC09g39290D, BnaC09g39300D, BnaC09g39310D, BnaC09g39320D, BnaC09g39330D, BnaC09g39340D
C09	560	42860001	42910000	50000	BnaC09g40390D, BnaC09g40400D, BnaC09g40410D, BnaC09g40420D, BnaC09g40430D, BnaC09g40440D, BnaC09g40450D, BnaC09g40460D, BnaC09g40470D, BnaC09g40480D, BnaC09g40490D, BnaC09g40500D
C09	561	42920001	42950000	30000	BnaC09g40530D, BnaC09g40540D, BnaC09g40550D, BnaC09g40560D, BnaC09g40570D, BnaC09g40580D, BnaC09g40590D
C09	562	45270001	45300000	30000	BnaC09g44460D, BnaC09g44470D, BnaC09g44480D, BnaC09g44490D, BnaC09g44500D, BnaC09g44510D, BnaC09g44520D
C09	563	45310001	45350000	40000	BnaC09g44560D, BnaC09g44570D, BnaC09g44580D, BnaC09g44590D, BnaC09g44600D, BnaC09g44610D, BnaC09g44620D, BnaC09g44630D, BnaC09g44640D
C09	564	46570001	46640000	70000	BnaC09g46960D, BnaC09g46970D, BnaC09g46980D, BnaC09g46990D, BnaC09g47000D, BnaC09g47010D, BnaC09g47020D, BnaC09g47030D, BnaC09g47040D, BnaC09g47050D, BnaC09g47060D, BnaC09g47070D, BnaC09g47080D, BnaC09g47090D
C09	565	47510001	47540000	30000	BnaC09g48870D, BnaC09g48880D, BnaC09g48890D, BnaC09g48900D, BnaC09g48910D, BnaC09g48920D
C09	566	47560001	47600000	40000	BnaC09g48960D, BnaC09g48970D, BnaC09g48980D, BnaC09g48990D, BnaC09g49000D, BnaC09g49010D
C09	567	47660001	47700000	40000	BnaC09g49140D, BnaC09g49150D, BnaC09g49160D, BnaC09g49170D, BnaC09g49180D, BnaC09g49190D, BnaC09g49200D, BnaC09g49210D
C09	568	47740001	47760000	20000	BnaC09g49270D, BnaC09g49280D, BnaC09g49290D
C09	569	47790001	47820000	30000	BnaC09g49350D, BnaC09g49360D, BnaC09g49370D, BnaC09g49380D, BnaC09g49390D, BnaC09g49400D, BnaC09g49410D, BnaC09g49420D
C09	570	47990001	48030000	40000	BnaC09g49800D, BnaC09g49810D, BnaC09g49820D, BnaC09g49830D, BnaC09g49840D, BnaC09g49850D, BnaC09g49860D, BnaC09g49870D, BnaC09g49880D, BnaC09g49890D
