# Supplementary material for: Transcriptome and organellar sequencing highlights the complex origin and diversification of allotetraploid Brassica napus
Source: Nat Commun. 2019 Jun 28;10:2878. doi: 10.1038/s41467-019-10757-1 (PMC6599199; doi:10.1038/s41467-019-10757-1)
Supplement: Supplementary file 8 — Supplementary Data 5 [file 41467_2019_10757_MOESM8_ESM.xlsx]

## Sheet: S
Supplementary Data 5. GO enrichment analysis of unique DEGs
(WEAm vs. S)
GO number	Description	P-value	Category	DEGs
GO:0009911	positive regulation of flower development	0.00022598	Biological process	up-regulated
GO:0009579	thylakoid	0.000906282	Cellular component	up-regulated
GO:0004740	pyruvate dehydrogenase (acetyl-transferring) kinase activity	2.0669e-05	Molecular function	up-regulated
GO:0046686	response to cadmium ion	2.40531e-13	Biological process	down-regulated
GO:0009651	response to salt stress	5.81233e-08	Biological process	down-regulated
GO:0033356	UDP-L-arabinose metabolic process	8.012e-06	Biological process	down-regulated
GO:0009737	response to abscisic acid	2.29909e-05	Biological process	down-regulated
GO:0006412	translation	5.66187e-05	Biological process	down-regulated
GO:0009409	response to cold	8.42981e-05	Biological process	down-regulated
GO:0045087	innate immune response	0.000217073	Biological process	down-regulated
GO:0006120	mitochondrial electron transport, NADH to ubiquinone	0.000622192	Biological process	down-regulated
GO:0000398	mRNA splicing, via spliceosome	0.000743907	Biological process	down-regulated
GO:0010043	response to zinc ion	0.000884184	Biological process	down-regulated
GO:0009507	chloroplast	1.60557e-18	Cellular component	down-regulated
GO:0022626	cytosolic ribosome	1.79085e-08	Cellular component	down-regulated
GO:0005829	cytosol	3.70406e-08	Cellular component	down-regulated
GO:0009941	chloroplast envelope	1.73535e-06	Cellular component	down-regulated
GO:0009535	chloroplast thylakoid membrane	4.00458e-06	Cellular component	down-regulated
GO:0009570	chloroplast stroma	5.22389e-06	Cellular component	down-regulated
GO:0005737	cytoplasm	7.57181e-06	Cellular component	down-regulated
GO:0009536	plastid	8.5593e-06	Cellular component	down-regulated
GO:0005840	ribosome	1.24818e-05	Cellular component	down-regulated
GO:0005730	nucleolus	8.6463e-05	Cellular component	down-regulated
GO:0016020	membrane	0.000176995	Cellular component	down-regulated
GO:0000138	Golgi trans cisterna	0.000241765	Cellular component	down-regulated
GO:0009579	thylakoid	0.000263107	Cellular component	down-regulated
GO:0022627	cytosolic small ribosomal subunit	0.000306293	Cellular component	down-regulated
GO:0048046	apoplast	0.000383997	Cellular component	down-regulated
GO:0005681	spliceosomal complex	0.000519227	Cellular component	down-regulated
GO:0005774	vacuolar membrane	0.000921406	Cellular component	down-regulated
GO:0005886	plasma membrane	0.000957518	Cellular component	down-regulated
GO:0005515	protein binding	3.18424e-06	Molecular function	down-regulated
GO:0003735	structural constituent of ribosome	7.81655e-06	Molecular function	down-regulated
GO:0052691	UDP-arabinopyranose mutase activity	6.36437e-05	Molecular function	down-regulated
GO:0047807	cytokinin 7-beta-glucosyltransferase activity	0.000241765	Molecular function	down-regulated
GO:0080062	cytokinin 9-beta-glucosyltransferase activity	0.000241765	Molecular function	down-regulated

## Sheet: SK
Supplementary Data 5. GO enrichment analysis of unique DEGs
(WEAm vs. SK)
GO number	Description	P-value	Category	DEGs
GO:0006412	translation	4.91408e-28	Biological process	up-regulated
GO:0042254	ribosome biogenesis	1.82673e-11	Biological process	up-regulated
GO:0045493	xylan catabolic process	3.65277e-10	Biological process	up-regulated
GO:0031222	arabinan catabolic process	5.92113e-10	Biological process	up-regulated
GO:0070828	heterochromatin organization	1.06821e-09	Biological process	up-regulated
GO:0009735	response to cytokinin	3.19463e-08	Biological process	up-regulated
GO:0009263	deoxyribonucleotide biosynthetic process	8.02208e-08	Biological process	up-regulated
GO:0006268	DNA unwinding involved in DNA replication	4.3047e-07	Biological process	up-regulated
GO:0006270	DNA replication initiation	4.3047e-07	Biological process	up-regulated
GO:0006414	translational elongation	7.80711e-07	Biological process	up-regulated
GO:0010114	response to red light	2.60299e-06	Biological process	up-regulated
GO:0009932	cell tip growth	4.85876e-06	Biological process	up-regulated
GO:0000028	ribosomal small subunit assembly	5.257e-06	Biological process	up-regulated
GO:0051726	regulation of cell cycle	5.51199e-06	Biological process	up-regulated
GO:0009627	systemic acquired resistance	7.90659e-06	Biological process	up-regulated
GO:0046686	response to cadmium ion	2.81972e-05	Biological process	up-regulated
GO:0009658	chloroplast organization	4.10808e-05	Biological process	up-regulated
GO:0009186	deoxyribonucleoside diphosphate metabolic process	4.34549e-05	Biological process	up-regulated
GO:0006342	chromatin silencing	6.5487e-05	Biological process	up-regulated
GO:0006086	acetyl-CoA biosynthetic process from pyruvate	7.12675e-05	Biological process	up-regulated
GO:1901671	positive regulation of superoxide dismutase activity	7.85195e-05	Biological process	up-regulated
GO:0010583	response to cyclopentenone	8.43348e-05	Biological process	up-regulated
GO:0043086	negative regulation of catalytic activity	0.000171721	Biological process	up-regulated
GO:0042026	protein refolding	0.000182593	Biological process	up-regulated
GO:0080151	positive regulation of salicylic acid mediated signaling pathway	0.00019415	Biological process	up-regulated
GO:0032544	plastid translation	0.000279823	Biological process	up-regulated
GO:0009637	response to blue light	0.000309021	Biological process	up-regulated
GO:0006073	cellular glucan metabolic process	0.000310763	Biological process	up-regulated
GO:0015979	photosynthesis	0.000416317	Biological process	up-regulated
GO:0009768	photosynthesis, light harvesting in photosystem I	0.000427215	Biological process	up-regulated
GO:0019253	reductive pentose-phosphate cycle	0.000449378	Biological process	up-regulated
GO:0006325	chromatin organization	0.000546596	Biological process	up-regulated
GO:0000461	endonucleolytic cleavage to generate mature 3'-end of SSU-rRNA from (SSU-rRNA, 5.8S rRNA, LSU-rRNA)	0.000583586	Biological process	up-regulated
GO:0006418	tRNA aminoacylation for protein translation	0.000600613	Biological process	up-regulated
GO:0010411	xyloglucan metabolic process	0.000610038	Biological process	up-regulated
GO:0009793	embryo development ending in seed dormancy	0.000688183	Biological process	up-regulated
GO:0006334	nucleosome assembly	0.000752675	Biological process	up-regulated
GO:0009202	deoxyribonucleoside triphosphate biosynthetic process	0.000766779	Biological process	up-regulated
GO:0002181	cytoplasmic translation	0.000773272	Biological process	up-regulated
GO:0042546	cell wall biogenesis	0.000799031	Biological process	up-regulated
GO:0042752	regulation of circadian rhythm	0.000820719	Biological process	up-regulated
GO:0006096	glycolytic process	0.000845579	Biological process	up-regulated
GO:0010218	response to far red light	0.000852476	Biological process	up-regulated
GO:0009507	chloroplast	4.86365e-46	Cellular component	up-regulated
GO:0009941	chloroplast envelope	1.1569e-45	Cellular component	up-regulated
GO:0009570	chloroplast stroma	3.78418e-38	Cellular component	up-regulated
GO:0022626	cytosolic ribosome	2.36413e-25	Cellular component	up-regulated
GO:0005840	ribosome	2.8867e-23	Cellular component	up-regulated
GO:0009579	thylakoid	3.36862e-22	Cellular component	up-regulated
GO:0048046	apoplast	7.28603e-22	Cellular component	up-regulated
GO:0009505	plant-type cell wall	1.40857e-18	Cellular component	up-regulated
GO:0005618	cell wall	3.5608e-16	Cellular component	up-regulated
GO:0009535	chloroplast thylakoid membrane	1.16006e-15	Cellular component	up-regulated
GO:0000790	nuclear chromatin	2.33114e-12	Cellular component	up-regulated
GO:0016020	membrane	5.70771e-12	Cellular component	up-regulated
GO:0022625	cytosolic large ribosomal subunit	5.96516e-11	Cellular component	up-regulated
GO:0009534	chloroplast thylakoid	1.15025e-10	Cellular component	up-regulated
GO:0009506	plasmodesma	1.77454e-10	Cellular component	up-regulated
GO:0022627	cytosolic small ribosomal subunit	7.51611e-10	Cellular component	up-regulated
GO:0000792	heterochromatin	1.06821e-09	Cellular component	up-regulated
GO:0009536	plastid	1.52402e-09	Cellular component	up-regulated
GO:0005737	cytoplasm	1.22864e-08	Cellular component	up-regulated
GO:0005721	pericentric heterochromatin	1.3673e-08	Cellular component	up-regulated
GO:0000347	THO complex	1.81602e-08	Cellular component	up-regulated
GO:0005829	cytosol	4.1487e-08	Cellular component	up-regulated
GO:0005971	ribonucleoside-diphosphate reductase complex	8.02208e-08	Cellular component	up-regulated
GO:0031225	anchored component of membrane	1.76456e-07	Cellular component	up-regulated
GO:0046658	anchored component of plasma membrane	1.96918e-07	Cellular component	up-regulated
GO:0005730	nucleolus	4.62496e-07	Cellular component	up-regulated
GO:0000786	nucleosome	8.44359e-06	Cellular component	up-regulated
GO:0005576	extracellular region	8.9466e-06	Cellular component	up-regulated
GO:0015935	small ribosomal subunit	2.70597e-05	Cellular component	up-regulated
GO:0010287	plastoglobule	7.96695e-05	Cellular component	up-regulated
GO:0030076	light-harvesting complex	0.000106398	Cellular component	up-regulated
GO:0030529	ribonucleoprotein complex	0.000117139	Cellular component	up-regulated
GO:0005773	vacuole	0.000242631	Cellular component	up-regulated
GO:0031969	chloroplast membrane	0.000328801	Cellular component	up-regulated
GO:0005774	vacuolar membrane	0.000439701	Cellular component	up-regulated
GO:0031977	thylakoid lumen	0.000967353	Cellular component	up-regulated
GO:0003735	structural constituent of ribosome	3.21325e-28	Molecular function	up-regulated
GO:0019843	rRNA binding	4.28732e-10	Molecular function	up-regulated
GO:0044822	poly(A) RNA binding	1.32646e-09	Molecular function	up-regulated
GO:0046556	alpha-L-arabinofuranosidase activity	1.51688e-08	Molecular function	up-regulated
GO:0005507	copper ion binding	6.95446e-08	Molecular function	up-regulated
GO:0004748	ribonucleoside-diphosphate reductase activity, thioredoxin disulfide as acceptor	8.02208e-08	Molecular function	up-regulated
GO:0009044	xylan 1,4-beta-xylosidase activity	9.98174e-08	Molecular function	up-regulated
GO:0005524	ATP binding	1.77748e-06	Molecular function	up-regulated
GO:0004553	hydrolase activity, hydrolyzing O-glycosyl compounds	2.68614e-05	Molecular function	up-regulated
GO:0004148	dihydrolipoyl dehydrogenase activity	5.93185e-05	Molecular function	up-regulated
GO:0004864	protein phosphatase inhibitor activity	0.000106398	Molecular function	up-regulated
GO:0008094	DNA-dependent ATPase activity	0.00019207	Molecular function	up-regulated
GO:0003746	translation elongation factor activity	0.000192471	Molecular function	up-regulated
GO:0031409	pigment binding	0.000233326	Molecular function	up-regulated
GO:0004742	dihydrolipoyllysine-residue acetyltransferase activity	0.000278827	Molecular function	up-regulated
GO:0009673	low-affinity phosphate transmembrane transporter activity	0.000311201	Molecular function	up-regulated
GO:0000156	phosphorelay response regulator activity	0.000548697	Molecular function	up-regulated
GO:0004332	fructose-bisphosphate aldolase activity	0.000583586	Molecular function	up-regulated
GO:0003729	mRNA binding	0.000584915	Molecular function	up-regulated
GO:0016762	xyloglucan:xyloglucosyl transferase activity	0.000720239	Molecular function	up-regulated
GO:0030337	DNA polymerase processivity factor activity	0.000766779	Molecular function	up-regulated
GO:0047889	ferredoxin-nitrate reductase activity	0.000766779	Molecular function	up-regulated
GO:0048307	ferredoxin-nitrite reductase activity	0.000766779	Molecular function	up-regulated
GO:0050421	nitrite reductase (NO-forming) activity	0.000766779	Molecular function	up-regulated
GO:0003723	RNA binding	0.000938027	Molecular function	up-regulated
GO:0010200	response to chitin	1.66704e-24	Biological process	down-regulated
GO:0009611	response to wounding	1.56116e-12	Biological process	down-regulated
GO:0009651	response to salt stress	2.98621e-09	Biological process	down-regulated
GO:0009414	response to water deprivation	9.20757e-09	Biological process	down-regulated
GO:0042742	defense response to bacterium	2.60193e-08	Biological process	down-regulated
GO:0010120	camalexin biosynthetic process	1.91182e-07	Biological process	down-regulated
GO:0009269	response to desiccation	2.05877e-07	Biological process	down-regulated
GO:0009753	response to jasmonic acid	5.7719e-07	Biological process	down-regulated
GO:0009409	response to cold	6.05703e-07	Biological process	down-regulated
GO:0009737	response to abscisic acid	7.22631e-07	Biological process	down-regulated
GO:0006351	transcription, DNA-templated	9.05063e-07	Biological process	down-regulated
GO:0006970	response to osmotic stress	1.29879e-06	Biological process	down-regulated
GO:0043619	regulation of transcription from RNA polymerase II promoter in response to oxidative stress	1.7408e-06	Biological process	down-regulated
GO:2000068	regulation of defense response to insect	1.7408e-06	Biological process	down-regulated
GO:0080167	response to karrikin	2.83595e-06	Biological process	down-regulated
GO:0009759	indole glucosinolate biosynthetic process	3.4423e-06	Biological process	down-regulated
GO:0042128	nitrate assimilation	1.12674e-05	Biological process	down-regulated
GO:0006568	tryptophan metabolic process	1.69923e-05	Biological process	down-regulated
GO:0031347	regulation of defense response	2.24674e-05	Biological process	down-regulated
GO:0009399	nitrogen fixation	3.29185e-05	Biological process	down-regulated
GO:0009873	ethylene-activated signaling pathway	3.49967e-05	Biological process	down-regulated
GO:0009620	response to fungus	5.23152e-05	Biological process	down-regulated
GO:0051090	regulation of sequence-specific DNA binding transcription factor activity	5.80532e-05	Biological process	down-regulated
GO:0009617	response to bacterium	7.67567e-05	Biological process	down-regulated
GO:0009635	response to herbicide	8.35001e-05	Biological process	down-regulated
GO:1900409	positive regulation of cellular response to oxidative stress	9.17695e-05	Biological process	down-regulated
GO:0006355	regulation of transcription, DNA-templated	9.75391e-05	Biological process	down-regulated
GO:0022622	root system development	0.00014718	Biological process	down-regulated
GO:0009631	cold acclimation	0.000153195	Biological process	down-regulated
GO:0045333	cellular respiration	0.000189177	Biological process	down-regulated
GO:1903507	negative regulation of nucleic acid-templated transcription	0.000196769	Biological process	down-regulated
GO:0006542	glutamine biosynthetic process	0.000367179	Biological process	down-regulated
GO:0009408	response to heat	0.000405506	Biological process	down-regulated
GO:0008615	pyridoxine biosynthetic process	0.000441202	Biological process	down-regulated
GO:0019249	lactate biosynthetic process	0.000441202	Biological process	down-regulated
GO:0006749	glutathione metabolic process	0.000511163	Biological process	down-regulated
GO:0045893	positive regulation of transcription, DNA-templated	0.000584417	Biological process	down-regulated
GO:0009407	toxin catabolic process	0.000593133	Biological process	down-regulated
GO:0055114	oxidation-reduction process	0.000684571	Biological process	down-regulated
GO:0006470	protein dephosphorylation	0.000800065	Biological process	down-regulated
GO:0043069	negative regulation of programmed cell death	0.000816116	Biological process	down-regulated
GO:0000186	activation of MAPKK activity	0.000833135	Biological process	down-regulated
GO:0009838	abscission	0.000833135	Biological process	down-regulated
GO:0046686	response to cadmium ion	0.00083738	Biological process	down-regulated
GO:0009738	abscisic acid-activated signaling pathway	0.000889945	Biological process	down-regulated
GO:0045489	pectin biosynthetic process	0.000942098	Biological process	down-regulated
GO:0005886	plasma membrane	1.43189e-16	Cellular component	down-regulated
GO:0009507	chloroplast	5.95005e-10	Cellular component	down-regulated
GO:0016021	integral component of membrane	5.46813e-09	Cellular component	down-regulated
GO:0009535	chloroplast thylakoid membrane	1.1811e-06	Cellular component	down-regulated
GO:0005773	vacuole	2.8358e-06	Cellular component	down-regulated
GO:0070469	respiratory chain	1.3431e-05	Cellular component	down-regulated
GO:0005829	cytosol	1.73441e-05	Cellular component	down-regulated
GO:0005783	endoplasmic reticulum	9.75684e-05	Cellular component	down-regulated
GO:0005737	cytoplasm	0.00020591	Cellular component	down-regulated
GO:0032586	protein storage vacuole membrane	0.000239646	Cellular component	down-regulated
GO:0009570	chloroplast stroma	0.000389282	Cellular component	down-regulated
GO:0009506	plasmodesma	0.000402224	Cellular component	down-regulated
GO:0005618	cell wall	0.000813274	Cellular component	down-regulated
GO:0046862	chromoplast membrane	0.000848204	Cellular component	down-regulated
GO:0005515	protein binding	4.08801e-13	Molecular function	down-regulated
GO:0009916	alternative oxidase activity	8.20326e-09	Molecular function	down-regulated
GO:0043565	sequence-specific DNA binding	7.19948e-07	Molecular function	down-regulated
GO:0005509	calcium ion binding	1.42782e-06	Molecular function	down-regulated
GO:0005365	myo-inositol transmembrane transporter activity	1.7408e-06	Molecular function	down-regulated
GO:0015148	D-xylose transmembrane transporter activity	1.7408e-06	Molecular function	down-regulated
GO:0015575	mannitol transmembrane transporter activity	1.7408e-06	Molecular function	down-regulated
GO:0015576	sorbitol transmembrane transporter activity	1.7408e-06	Molecular function	down-regulated
GO:0015591	D-ribose transmembrane transporter activity	1.7408e-06	Molecular function	down-regulated
GO:0003700	transcription factor activity, sequence-specific DNA binding	1.83535e-06	Molecular function	down-regulated
GO:0005534	galactose binding	1.69923e-05	Molecular function	down-regulated
GO:0043394	proteoglycan binding	1.69923e-05	Molecular function	down-regulated
GO:0005516	calmodulin binding	1.95145e-05	Molecular function	down-regulated
GO:0005310	dicarboxylic acid transmembrane transporter activity	5.4026e-05	Molecular function	down-regulated
GO:0015168	glycerol transmembrane transporter activity	5.80532e-05	Molecular function	down-regulated
GO:0045140	inositol phosphoceramide synthase activity	0.000191954	Molecular function	down-regulated
GO:0005249	voltage-gated potassium channel activity	0.000196769	Molecular function	down-regulated
GO:0017077	oxidative phosphorylation uncoupler activity	0.000239646	Molecular function	down-regulated
GO:0005354	galactose transmembrane transporter activity	0.000260766	Molecular function	down-regulated
GO:0045549	9-cis-epoxycarotenoid dioxygenase activity	0.000320379	Molecular function	down-regulated
GO:0034722	gamma-glutamyl-peptidase activity	0.000343512	Molecular function	down-regulated
GO:0004356	glutamate-ammonia ligase activity	0.000367179	Molecular function	down-regulated
GO:0008083	growth factor activity	0.000369824	Molecular function	down-regulated
GO:0003714	transcription corepressor activity	0.00037039	Molecular function	down-regulated
GO:0016301	kinase activity	0.000388373	Molecular function	down-regulated
GO:0004834	tryptophan synthase activity	0.000536145	Molecular function	down-regulated
GO:0019825	oxygen binding	0.000947069	Molecular function	down-regulated

## Sheet: R
Supplementary Data 5. GO enrichment analysis of unique DEGs
(WEAm vs. R)
GO number	Description	P-value	Category	DEGs
GO:0080027	response to herbivore	4.07015e-07	Biological process	up-regulated
GO:0046283	anthocyanin-containing compound metabolic process	5.75887e-06	Biological process	up-regulated
GO:0009620	response to fungus	3.43509e-05	Biological process	up-regulated
GO:0019761	glucosinolate biosynthetic process	7.2541e-05	Biological process	up-regulated
GO:0051707	response to other organism	8.48151e-05	Biological process	up-regulated
GO:0046686	response to cadmium ion	8.93229e-05	Biological process	up-regulated
GO:0055114	oxidation-reduction process	9.32365e-05	Biological process	up-regulated
GO:0006979	response to oxidative stress	0.000137507	Biological process	up-regulated
GO:0034440	lipid oxidation	0.000141933	Biological process	up-regulated
GO:0030091	protein repair	0.000233445	Biological process	up-regulated
GO:0009753	response to jasmonic acid	0.000309771	Biological process	up-regulated
GO:0009636	response to toxic substance	0.000811562	Biological process	up-regulated
GO:0019762	glucosinolate catabolic process	0.000900731	Biological process	up-regulated
GO:0019438	aromatic compound biosynthetic process	0.000900813	Biological process	up-regulated
GO:0009611	response to wounding	0.000999566	Biological process	up-regulated
GO:0009507	chloroplast	3.12755e-08	Cellular component	up-regulated
GO:0005737	cytoplasm	2.36783e-05	Cellular component	up-regulated
GO:0009570	chloroplast stroma	4.13886e-05	Cellular component	up-regulated
GO:0009941	chloroplast envelope	4.1645e-05	Cellular component	up-regulated
GO:0048046	apoplast	6.73095e-05	Cellular component	up-regulated
GO:0005829	cytosol	8.3655e-05	Cellular component	up-regulated
GO:0009579	thylakoid	0.000248931	Cellular component	up-regulated
GO:0016020	membrane	0.000703477	Cellular component	up-regulated
GO:0016165	linoleate 13S-lipoxygenase activity	8.65276e-05	Molecular function	up-regulated
GO:0016491	oxidoreductase activity	0.00021141	Molecular function	up-regulated
GO:0004553	hydrolase activity, hydrolyzing O-glycosyl compounds	0.000400635	Molecular function	up-regulated
GO:0030295	protein kinase activator activity	0.000411055	Molecular function	up-regulated
GO:0017050	D-erythro-sphingosine kinase activity	0.000599215	Molecular function	up-regulated
GO:0006412	translation	8.70948e-16	Biological function	down-regulated
GO:0006979	response to oxidative stress	1.78443e-06	Biological function	down-regulated
GO:0002181	cytoplasmic translation	6.15557e-06	Biological function	down-regulated
GO:0042254	ribosome biogenesis	4.29787e-05	Biological function	down-regulated
GO:0007005	mitochondrion organization	7.23161e-05	Biological function	down-regulated
GO:0009651	response to salt stress	0.000109703	Biological function	down-regulated
GO:0009735	response to cytokinin	0.000138431	Biological function	down-regulated
GO:0048366	leaf development	0.000189652	Biological function	down-regulated
GO:0097056	selenocysteinyl-tRNA(Sec) biosynthetic process	0.000424597	Biological function	down-regulated
GO:0006526	arginine biosynthetic process	0.000589221	Biological function	down-regulated
GO:0006457	protein folding	0.000598376	Biological function	down-regulated
GO:0009507	chloroplast	2.0762e-19	Cellular component	down-regulated
GO:0005829	cytosol	7.44922e-18	Cellular component	down-regulated
GO:0022626	cytosolic ribosome	7.53878e-11	Cellular component	down-regulated
GO:0005737	cytoplasm	2.81643e-10	Cellular component	down-regulated
GO:0009570	chloroplast stroma	6.43493e-10	Cellular component	down-regulated
GO:0005840	ribosome	3.40393e-09	Cellular component	down-regulated
GO:0022625	cytosolic large ribosomal subunit	2.75052e-08	Cellular component	down-regulated
GO:0022627	cytosolic small ribosomal subunit	4.87668e-08	Cellular component	down-regulated
GO:0009506	plasmodesma	5.84138e-08	Cellular component	down-regulated
GO:0005886	plasma membrane	5.10344e-07	Cellular component	down-regulated
GO:0009535	chloroplast thylakoid membrane	1.69624e-06	Cellular component	down-regulated
GO:0009941	chloroplast envelope	2.04888e-06	Cellular component	down-regulated
GO:0005774	vacuolar membrane	4.30474e-06	Cellular component	down-regulated
GO:0005739	mitochondrion	4.81396e-06	Cellular component	down-regulated
GO:0005730	nucleolus	2.33874e-05	Cellular component	down-regulated
GO:0015934	large ribosomal subunit	6.4147e-05	Cellular component	down-regulated
GO:0005852	eukaryotic translation initiation factor 3 complex	0.000105818	Cellular component	down-regulated
GO:0009543	chloroplast thylakoid lumen	0.000213225	Cellular component	down-regulated
GO:0009534	chloroplast thylakoid	0.000232173	Cellular component	down-regulated
GO:0005773	vacuole	0.000482861	Cellular component	down-regulated
GO:0003735	structural constituent of ribosome	2.27522e-16	Molecular function	down-regulated
GO:0005515	protein binding	5.07608e-07	Molecular function	down-regulated
GO:0003723	RNA binding	2.2283e-06	Molecular function	down-regulated
GO:0036033	mediator complex binding	7.19802e-05	Molecular function	down-regulated
GO:0044822	poly(A) RNA binding	9.81773e-05	Molecular function	down-regulated
GO:0051082	unfolded protein binding	0.00035203	Molecular function	down-regulated
GO:0046608	carotenoid isomerase activity	0.000701667	Molecular function	down-regulated
GO:0003824	catalytic activity	0.000875457	Molecular function	down-regulated
