# Supplementary material for: Transcriptome and organellar sequencing highlights the complex origin and diversification of allotetraploid Brassica napus
Source: Nat Commun. 2019 Jun 28;10:2878. doi: 10.1038/s41467-019-10757-1 (PMC6599199; doi:10.1038/s41467-019-10757-1)
Supplement: Supplementary file 9 — Supplementary Data 6 [file 41467_2019_10757_MOESM9_ESM.xlsx]

## Sheet: S
Supplementary Data 6. Reactions from the metabolic network with high fold-change in expression
(WEAm vs. S)
Reaction	log2(fold_change)	Group	Clustering	Triangles	Eigencentrality	Name	Pathway
R07760_c	-6.46281	S-	0	0	0.000264	PAS2 (PASTICCINO 2)	Polyunsaturated fatty acid biosynthesis
R07764_c	-6.46281	S-	0	0	0.005616	beta-hydroxyacyl-ACP dehydratase, putative	Fatty acid biosynthesis; Polyunsaturated fatty acid biosynthesis
R01398_c	-2.61759	S-	0.346154	27	0.01459	ornithine carbamoyltransferase, chloroplast / ornithine transcarbamylase / OTCase (OTC)	Arginine and proline metabolism; Urea cycle and metabolism of amino groups
R01398_m	-2.61759	S-	0.535714	15	0.001733	ornithine carbamoyltransferase, chloroplast / ornithine transcarbamylase / OTCase (OTC)	Arginine and proline metabolism; Urea cycle and metabolism of amino groups
R01398_p	-2.61759	S-	0.758333	91	0.007042	ornithine carbamoyltransferase, chloroplast / ornithine transcarbamylase / OTCase (OTC)	Arginine and proline metabolism; Urea cycle and metabolism of amino groups
R04426_c	-2.38283	S-	0.958119	4278	0.547041	3-isopropylmalate dehydrogenase, chloroplast, putative	Valine, leucine and isoleucine biosynthesis
R02160_c	2.13471	S+	0.747147	1702	0.167234	flavonol synthase 1 (FLS1)	Flavonoid biosynthesis
R03126_c	2.13471	S+	0.747147	1702	0.167234	flavonol synthase 1 (FLS1)	Flavonoid biosynthesis
R06539_c	2.13471	S+	0.83879	1691	0.165514	flavonol synthase 1 (FLS1)	Flavonoid biosynthesis
R08082_c	2.13471	S+	0.864823	1689	0.16534	FLS (FLAVONOL SYNTHASE)	Flavonoid biosynthesis
R01819_c	-1.56239	R-S-	0.717949	56	0.003328	phosphomannose isomerase, putative (DIN9)	Fructose and mannose metabolism
R00342_c	-1.51908	S-SK-	0.778257	4331	0.559189	malate dehydrogenase, cytosolic, putative	Carbon fixation; Citrate cycle (TCA cycle); Glyoxylate and dicarboxylate metabolism; Pyruvate metabolism; Reductive carboxylate cycle (CO2 fixation)
R00342_m	-1.51908	S-SK-	0.6	63	0.00358	malate dehydrogenase [NAD], mitochondrial	Carbon fixation; Citrate cycle (TCA cycle); Glyoxylate and dicarboxylate metabolism; Pyruvate metabolism; Reductive carboxylate cycle (CO2 fixation)
R00342_p	-1.51908	S-SK-	0.574603	362	0.016165	malate dehydrogenase [NAD], chloroplast (MDH)	Carbon fixation; Citrate cycle (TCA cycle); Glyoxylate and dicarboxylate metabolism; Pyruvate metabolism; Reductive carboxylate cycle (CO2 fixation)
R00342_x	-1.51908	S-SK-	0.485714	51	0.00312	malate dehydrogenase, glyoxysomal, putative	Carbon fixation; Citrate cycle (TCA cycle); Glyoxylate and dicarboxylate metabolism; Pyruvate metabolism; Reductive carboxylate cycle (CO2 fixation)
R04779_c	-1.51296	S-	0.878788	58	0.003401	ATP:D-fructose-6-phosphate 1-phosphotransferase	Glycolysis
R04779_p	-1.51296	S-	0.568627	87	0.005679	ATP:D-fructose-6-phosphate 1-phosphotransferase	Glycolysis
R00985_c	-1.46036	S-SK-	0.562517	2056	0.168052	anthranilate synthase beta subunit, putative	Phenylalanine, tyrosine and tryptophan biosynthesis
R00986_c	-1.46036	S-SK-	0.516129	2208	0.249678	anthranilate synthase beta subunit, putative	Phenylalanine, tyrosine and tryptophan biosynthesis
R00184_c	-1.45363	R-S-	0.934463	1654	0.200806	P1,P4-Bis(5'-nucleosyl)-tetraphosphate nucleotidohydrolase	Purine metabolism
R01232_c	-1.45363	R-S-	0.614035	105	0.019094	bis(5'-nucleosidyl)-tetraphosphatase	Purine metabolism
only the top 20 fold changes reactions were report here; +: reaction were up-regulated; -: reaction were down-regulated

## Sheet: SK
Supplementary Data 6. Reactions from the metabolic network with high fold-change in expression
(WEAm vs. SK)
Reaction	log2(fold_change)	Group	Clustering	Triangles	Eigencentrality	Name	Pathway
R01616_c	-3.04656	SK-	0.528376	5670	0.624564	4-coumarate--CoA ligase 1 / 4-coumaroyl-CoA synthase 1 (4CL1)	Stilbene, coumarine and lignin biosynthesis
R01943_c	-3.04656	SK-	0.53538	5667	0.623401	4-coumarate--CoA ligase 1 / 4-coumaroyl-CoA synthase 1 (4CL1)	Stilbene, coumarine and lignin biosynthesis
R02194_c	-3.04656	SK-	0.55688	5654	0.622372	4-coumarate--CoA ligase 1 / 4-coumaroyl-CoA synthase 1 (4CL1)	Stilbene, coumarine and lignin biosynthesis
R02221_c	-3.04656	SK-	0.557077	5656	0.627278	4-coumarate--CoA ligase 1 / 4-coumaroyl-CoA synthase 1 (4CL1)	Stilbene, coumarine and lignin biosynthesis
R02255_c	-3.04656	SK-	0.556683	5652	0.623271	4-coumarate--CoA ligase 1 / 4-coumaroyl-CoA synthase 1 (4CL1)	Stilbene, coumarine and lignin biosynthesis
R05825_c	-2.84175	SK-	1	1	0.000621	hydrolase, alpha/beta fold family protein	Indole and ipecac alkaloid biosynthesis
R00586_c	-2.50719	SK-	0.731441	4148	0.490688	serine O-acetyltransferase, putative	Cysteine metabolism; Sulfur metabolism
R04001_c	-2.48534	SK-	0	0	0.005656	3-Isopropylmalate hydro-lyase	Valine, leucine and isoleucine biosynthesis (""""leucine"""")
R090037_p	-2.48534	SK-	1	1	0.0011	IPMI, Isopropylmalate isomerase (hydro-lyase): large subunit (At4G13430, IPMI LSU1), small subunit (AT2G43100, IPMI SSU2)	Glucosinolate biosynthesis, side chain elongation cycle
R090038_p	-2.48534	SK-	1	1	0.001095	IPMI, Isopropylmalate isomerase (hydro-lyase): large subunit (At4G13430, IPMI LSU1), small subunit (AT2G43100, IPMI SSU2)	Glucosinolate biosynthesis, side chain elongation cycle
R090039_p	-2.48534	SK-	1	1	0.001095	IPMI, Isopropylmalate isomerase (hydro-lyase): large subunit (At4G13430, IPMI LSU1), small subunit (AT2G43100, IPMI SSU2)	Glucosinolate biosynthesis, side chain elongation cycle
R090040_p	-2.48534	SK-	1	1	0.001095	IPMI, Isopropylmalate isomerase (hydro-lyase): large subunit (At4G13430, IPMI LSU1), small subunit (AT2G43100, IPMI SSU2)	Glucosinolate biosynthesis, side chain elongation cycle
R090041_p	-2.48534	SK-	1	1	0.001095	IPMI, Isopropylmalate isomerase (hydro-lyase): large subunit (At4G13430, IPMI LSU1), small subunit (AT2G43100, IPMI SSU2)	Glucosinolate biosynthesis, side chain elongation cycle
R090118_p	-2.48534	SK-	1	1	0.001098	IPMI, Isopropylmalate isomerase (hydro-lyase): large subunit (At4G13430, IPMI LSU1), small subunit (AT2G43100, IPMI SSU2)	Glucosinolate biosynthesis, side chain elongation cycle
R090012_c	-2.30188	SK-	0.333333	1	0.002895	CYP79B2/CYP79B3 monooxygenase	Glucosinolate biosynthesis from Tryptophan
R00766_c	-2.25627	SK-	0.593358	947	0.043313	sucrose-phosphate synthase, putative	Starch and sucrose metabolism
R03123_c	2.15051	SK+	0.9	9	0.008562	dihydroflavonol 4-reductase (dihydrokaempferol 4-reductase) (DFR)	Flavonoid biosynthesis
R03636_c	2.15051	SK+	0.9	9	0.008557	dihydroflavonol 4-reductase (dihydrokaempferol 4-reductase) (DFR)	Flavonoid biosynthesis
R05038_c	2.15051	SK+	1	3	0.006178	dihydroflavonol 4-reductase (dihydrokaempferol 4-reductase) (DFR)	Flavonoid biosynthesis
R07998_c	2.15051	SK+	1	1	0.002231	DFR (DIHYDROFLAVONOL 4-REDUCTASE); dihydrokaempferol 4-reductase	Flavonoid biosynthesis
R07999_c	2.15051	SK+	1	1	0.002231	DFR (DIHYDROFLAVONOL 4-REDUCTASE); dihydrokaempferol 4-reductase	Flavonoid biosynthesis
only the top 20 fold changes reactions were report here; +: reaction were up-regulated; -: reaction were down-regulated

## Sheet: R
Supplementary Data 6. Reactions from the metabolic network with high fold-change in expression
(WEAm vs. R)
Reaction	log2(fold_change)	Group	Clustering	Triangles	Eigencentrality	Name	Pathway
R090163_c	17.3762	R+	0.333333	1	0.011688	CHY1, cinnamoyl-CoA hydratase	Benzoate biosynthesis
R01933_c	-4.66651	R-SK+	0.489248	8327	0.997182	2-oxoglutarate dehydrogenase E1 component, putative / oxoglutarate decarboxylase, putative / alpha-ketoglutaric dehydrogenase, putative	Tryptophan metabolism
R02570N_m	-4.66651	R-	0.666667	30	0.007032	2-oxoacid dehydrogenase family protein	Citrate cycle (TCA cycle)
R02571_c	-4.66651	R-	0.918554	4015	0.480266	2-oxoacid dehydrogenase family protein	Lysine degradation
R02691_c	-3.17989	R-	0.756707	818	0.035031	1,2-diacylglycerol 3-beta-galactosyltransferase, putative / monogalactosyldiacylglycerol synthase, putative / MGDG synthase, putative	Glycerolipid metabolism
R02057_c	-3.09703	R-SK-	0.581197	204	0.009342	aminoalcoholphosphotransferase (AAPT1)	Glycerophospholipid metabolism
R04920_c	-3.09703	R-SK-	0.82684	191	0.008212	aminoalcoholphosphotransferase (AAPT1)	Aminophosphonate metabolism
R06364_c	-3.09703	R-SK-	0.831169	192	0.007737	aminoalcoholphosphotransferase (AAPT1)	Ether lipid metabolism New!
R07384_c	-3.09703	R-SK-	0.831169	192	0.007713	aminoalcoholphosphotransferase (AAPT1)	Ether lipid metabolism New!
R01372_c	-2.91413	R-	1	3	0.003847	4-hydroxyphenylpyruvate dioxygenase (HPD)	Phenylalanine metabolism
R02521_c	-2.91413	R-	0.4	6	0.009607	4-hydroxyphenylpyruvate dioxygenase (HPD)	Tyrosine metabolism
R07396_c	2.48615	R+	0.563736	3078	0.28818	BCAT4, methionine-oxo-acid transaminase	Methionine metabolism; Glucosinolate biosynthesis, side chain elongation cycle
R090117_c	2.48615	R+	0.638965	3037	0.28199	BCAT4, methionine-oxo-acid transaminase	Glucosinolate biosynthesis, side chain elongation cycle
R00022_c	-2.3484	R-	1	1	0.000223	glycosyl hydrolase family 20 protein	Aminosugars metabolism
R05963_c	-2.3484	R-	0.5	3	0.000467	glycosyl hydrolase family 20 protein	Glycosphingolipid biosynthesis - globoseries
R06004_c	-2.3484	R-	0.5	3	0.000482	glycosyl hydrolase family 20 protein	Glycosphingolipid biosynthesis - ganglioseries
R07809_c	-2.3484	R-	1	3	0.000364	ATHEX3/HEXO2 (BETA-HEXOSAMINIDASE 2); beta-N-acetylhexosaminidase/ hexosaminidase/ hydrolase, hydrolyzing O-glycosyl compounds	Glycosaminoglycan degradation
R07810_c	-2.3484	R-	0.5	3	0.000526	ATHEX3/HEXO2 (BETA-HEXOSAMINIDASE 2); beta-N-acetylhexosaminidase/ hexosaminidase/ hydrolase, hydrolyzing O-glycosyl compounds	Glycosaminoglycan degradation
R00135_c	-2.30466	R-SK-	1	3	0.01014	proline iminopeptidase	Arginine and proline metabolism
R02410_c	-2.29688	R-	0.515152	34	0.008643	beta-fructosidase (BFRUCT4) / beta-fructofuranosidase / invertase, vacuolar	Galactose metabolism
R03635_c	-2.29688	R-	0.555556	20	0.00801	beta-fructosidase (BFRUCT4) / beta-fructofuranosidase / invertase, vacuolar	Galactose metabolism
R03921_c	-2.29688	R-	0.448718	35	0.003744	beta-fructosidase (BFRUCT4) / beta-fructofuranosidase / invertase, vacuolar	Starch and sucrose metabolism
only the top 20 fold changes reactions were report here; +: reaction were up-regulated; -: reaction were down-regulated
