# Supplementary material for: Transcriptome and organellar sequencing highlights the complex origin and diversification of allotetraploid Brassica napus
Source: Nat Commun. 2019 Jun 28;10:2878. doi: 10.1038/s41467-019-10757-1 (PMC6599199; doi:10.1038/s41467-019-10757-1)
Supplement: Supplementary file 10 — Source Data [file 41467_2019_10757_MOESM10_ESM.xlsx]

## Sheet: Figure 1a and Sup. Fig. 2
3044_B. napus ssp. rapifera_UK(R)	0	1	0	1	0	0	1	0	0	0	1	0	0	0	0	1	0	0	0	0	0	1	0	0	0	0	0	0	1	0	0	0	0	0	0
2084_B. napus ssp. rapifera_Canada, Ontario(R)	0	1	0	1	0	0	1	0	0	0	1	0	0	0	0	1	0	0	0	0	0	1	0	0	0	0	0	0	1	0	0	0	0	0	0
2104_B. napus ssp. rapifera_Canada, Prince Edward Island(R)	0	1	0	1	0	0	1	0	0	0	1	0	0	0	0	1	0	0	0	0	0	1	0	0	0	0	0	0	1	0	0	0	0	0	0
3058_B. napus ssp. rapifera_US, New York(R)	0	1	0	1	0	0	1	0	0	0	1	0	0	0	0	1	0	0	0	0	0	1	0	0	0	0	0	0	1	0	0	0	0	0	0
3055_B. napus ssp. rapifera_New Zealand(R)	0	1	0	1	0	0	1	0	0	0	1	0	0	0	0	1	0	0	0	0	0	1	0	0	0	0	0	0	1	0	0	0	0	0	0
3059_B. napus ssp. rapifera_US, Oregon(R)	0	1	0	1	0	0	1	0	0	0	1	0	0	0	0	1	0	0	0	0	0	1	0	0	0	0	0	0	1	0	0	0	0	0	0
3057_B. napus ssp. rapifera_Canada, Nova Scotia(R)	0	1	0	1	0	0	1	0	0	0	1	0	0	0	0	1	0	0	0	0	0	1	0	0	0	0	0	0	1	0	0	0	0	0	0
3045_B. napus ssp. rapifera_UK(R)	0	1	0	1	0	0	1	0	0	0	1	0	0	0	0	1	0	0	0	0	0	1	0	0	0	0	0	0	1	0	0	0	0	0	0
3047_B. napus ssp. rapifera_UK(R)	0	1	0	1	0	0	1	0	0	0	1	0	0	0	0	1	0	0	0	0	0	1	0	0	0	0	0	0	1	0	0	0	0	0	0
3052_B. napus ssp. rapifera_Finland(R)	0	1	0	1	0	0	1	0	0	0	1	0	0	0	0	1	0	0	0	0	0	1	0	0	0	0	0	0	1	0	0	0	0	0	0
3051_B. napus ssp. rapifera_Iceland(R)	0	1	0	1	0	0	1	0	0	0	1	0	0	0	0	1	0	0	0	0	0	1	0	0	0	0	0	0	1	0	0	0	0	0	0
2073_B. napus ssp. rapifera_US, Colorado(R)	0.0084	0.9916	0	1	0	0.0322	0.9678	0	0	0.0463	0.9537	0	0	0	0.0469	0.9531	0	0	0	0	0.0445	0.9555	0	0	0	0	0	0.0436	0.9564	0	0	0	0	0	0
3036_B. napus ssp. rapifera_US, Minnesota(R)	0	1	0	1	0	0	1	0	0	0	1	0	0	0	0	1	0	0	0	0	0	1	0	0	0	0	0	0	1	0	0	0	0	0	0
3060_B. napus ssp. rapifera_US, California(R)	0	1	0	1	0	0	1	0	0	0	1	0	0	0	0	1	0	0	0	0	0	1	0	0	0	0	0	0	1	0	0	0	0	0	0
3042_B. napus ssp. rapifera_Estonia(R)	0	1	0	1	0	0	1	0	0	0	1	0	0	0	0.006	0.994	0	0	0	0	0.0021	0.9979	0	0	0	0	0	0	1	0	0	0	0	0	0
3043_B. napus ssp. rapifera_Denmark(R)	0	1	0	1	0	0	1	0	0	0	1	0	0	0	0	1	0	0	0	0	0	1	0	0	0	0	0	0	1	0	0	0	0	0	0
3038_B. napus ssp. rapifera_Germany, Mecklenburg-W.P.(R)	0	1	0	1	0	0	1	0	0	0	1	0	0	0	0	1	0	0	0	0	0	1	0	0	0	0	0	0	1	0	0	0	0	0	0
3053_B. napus ssp. rapifera_UK(R)	0	1	0	1	0	0	1	0	0	0	1	0	0	0	0	1	0	0	0	0	0	1	0	0	0	0	0	0	1	0	0	0	0	0	0
3049_B. napus ssp. rapifera_UK(R)	0	1	0	1	0	0	1	0	0	0	1	0	0	0	0	1	0	0	0	0	0	1	0	0	0	0	0	0	1	0	0	0	0	0	0
3054_B. napus ssp. rapifera_France(R)	0	1	0	1	0	0	1	0	0	0	0.9337	0	0.0105	0.0558	0	0.9411	0	0	0.0589	0	0	0.9416	0	0	0.0584	0	0	0	0.9411	0	0	0.0589	0	0	0
2095_B. napus ssp. rapifera_Norway(R)	0.0153	0.9847	0.0261	0.9666	0.0074	0.029	0.9702	0	0.0008	0.0593	0.9071	0	0.0001	0.0335	0.0569	0.9091	0	0	0.0339	0	0.0527	0.911	0	0	0.0363	0	0	0.0504	0.9109	0.0018	0	0.037	0	0	0
3040_B. napus ssp. rapifera_US, Massachusetts(R)	0	1	0	1	0	0	0.9955	0	0.0045	0	0.8019	0	0.0064	0.1917	0	0.8079	0	0	0.1921	0	0	0.81	0	0	0.19	0	0	0	0.8086	0	0	0.1914	0	0	0
3056_B. napus ssp. rapifera_US, New Hampshire(R)	0	1	0	1	0	0	1	0	0	0	0.8107	0	0	0.1893	0	0.8132	0	0	0.1868	0	0	0.8155	0	0	0.1845	0	0	0	0.8138	0	0	0.1861	0	0	0
3039_B. napus ssp. rapifera_Germany, Mecklenburg-W.P.(R)	0	1	0	1	0	0	0.9166	0	0.0834	0	0.6997	0	0.0818	0.2185	0	0.7028	0	0.0795	0.2177	0	0	0.7045	0	0.08	0.2155	0	0	0	0.7151	0	0.0548	0.23	0	0	0
2134_B. napus ssp. rapifera_Poland, Krosno(R)	0.0197	0.9803	0.0926	0.9074	0	0.0677	0.878	0	0.0543	0.0745	0.7277	0	0.0553	0.1425	0.0631	0.7326	0	0.0522	0.1404	0.0117	0.0269	0.732	0	0.0495	0.131	0.0605	0	0	0.7396	0	0.0155	0.1335	0.1114	0	0
2081_B. napus ssp. rapifera_Russia(R)	0.1002	0.8998	0.1708	0.8252	0.004	0.1342	0.7733	0	0.0926	0.1186	0.5847	0	0.0954	0.2014	0.1115	0.5902	0	0.0948	0.2035	0	0.0575	0.5892	0	0.0891	0.1901	0.0741	0	0.0438	0.5953	0	0.0074	0.1942	0.1094	0	0.05
2096_B. napus ssp. rapifera_New Zealand(R)	0.4655	0.5345	0.2033	0.5132	0.2835	0.1836	0.4843	0.2885	0.0435	0.209	0.4622	0.2873	0.0416	0	0.2039	0.4652	0.2878	0.0431	0	0	0.1307	0.4474	0	0	0	0	0.4219	0.1256	0.4465	0	0	0	0	0.4279	0
3008_B. napus ssp. pabularia_US, Idaho(SK)	0.2697	0.7303	0.3898	0.5903	0.0199	0	0	0	1	0	0	0	1	0	0	0	0	1	0	0	0	0	0	1	0	0	0	0	0	0	1	0	0	0	0
3050_B. napus ssp. pabularia_UK(SK)	0.3073	0.6927	0.4531	0.5469	0	0	0	0	1	0	0	0	1	0	0	0	0	1	0	0	0	0	0	1	0	0	0	0	0	0	1	0	0	0	0
3080_B. napus ssp. pabularia(SK)	0.2993	0.7007	0.4539	0.546	0	0	0	0	1	0	0	0	1	0	0	0	0	1	0	0	0	0	0	1	0	0	0	0	0	0	1	0	0	0	0
3076_B. napus ssp. pabularia(SK)	0.2937	0.7063	0.4337	0.5608	0.0055	0	0	0	1	0	0	0	1	0	0	0	0	1	0	0	0	0	0	1	0	0	0	0	0	0	1	0	0	0	0
3084_B. napus ssp. pabularia(SK)	0.3421	0.6579	0.393	0.5265	0.0804	0	0	0	1	0	0	0	1	0	0	0	0	1	0	0	0	0	0	1	0	0	0	0	0	0	1	0	0	0	0
3083_B. napus ssp. pabularia(SK)	0.3605	0.6395	0.365	0.5241	0.1109	0	0	0	1	0	0	0	1	0	0	0	0	1	0	0	0	0	0	1	0	0	0	0	0	0	0.6302	0	0	0	0.3697
3089_B. napus ssp. pabularia(SK)	0.318	0.682	0.4129	0.5426	0.0445	0	0	0	1	0	0	0	1	0	0	0	0	1	0	0	0	0	0	1	0	0	0	0	0	0	0.7264	0	0	0	0.2736
3086_B. napus ssp. pabularia(SK)	0.2947	0.7053	0.3561	0.5808	0.0631	0	0	0	1	0	0	0	1	0	0	0	0	1	0	0	0	0	0	1	0	0	0	0	0	0	0.559	0	0	0	0.441
3090_B. napus ssp. pabularia(SK)	0.4438	0.5562	0.2785	0.482	0.2395	0	0	0	1	0	0	0	1	0	0	0	0	1	0	0	0	0	0	1	0	0	0	0	0	0	0	0	0	0	1
3078_B. napus ssp. pabularia(SK)	0.407	0.593	0.2774	0.5145	0.2082	0.0178	0.0178	0.0392	0.9252	0	0.0281	0.0452	0.9267	0	0	0.0123	0.0293	0.8761	0	0.0823	0	0	0	0.916	0	0.084	0	0	0	0	0	0	0	0	1
3016_B. napus ssp. pabularia_US, California(SK)	0.4154	0.5846	0.2927	0.5018	0.2054	0	0	0	1	0	0	0.0035	0.9965	0	0	0	0	1	0	0	0	0	0	1	0	0	0	0	0	0	0	0	0	0	1
3081_B. napus ssp. pabularia(SK)	0.4702	0.5298	0.3802	0.4374	0.1824	0.1002	0	0.002	0.8978	0.1006	0	0.0022	0.8972	0	0.0751	0	0.0044	0.8801	0	0.0404	0	0	0	0.8928	0	0.1072	0	0	0	0	0	0	0	0	1
3085_B. napus ssp. pabularia(SK)	0.3444	0.6556	0.344	0.543	0.113	0	0	0	1	0	0	0	1	0	0	0	0	1	0	0	0	0	0	1	0	0	0	0	0	0	0.2539	0	0	0	0.7461
3077_B. napus ssp. pabularia(SK)	0.2796	0.7204	0.3509	0.5949	0.0541	0	0	0	1	0	0	0	1	0	0	0	0	1	0	0	0	0	0	1	0	0	0	0	0	0	0.1587	0	0	0	0.8413
3082_B. napus ssp. pabularia(SK)	0.2798	0.7202	0.316	0.6043	0.0797	0	0	0	1	0	0	0	1	0	0	0	0	1	0	0	0	0	0	1	0	0	0	0	0	0	0.1417	0	0	0	0.8582
3079_B. napus ssp. pabularia(SK)	0.2883	0.7117	0.3516	0.5858	0.0626	0	0	0	1	0	0	0	1	0	0	0	0	1	0	0	0	0	0	1	0	0	0	0	0	0	0.2132	0	0	0	0.7868
3088_B. napus ssp. pabularia(SK)	0.2034	0.7966	0.3848	0.6152	0	0	0	0	1	0	0	0	1	0	0	0	0	1	0	0	0	0	0	1	0	0	0	0	0	0	1	0	0	0	0
3011_B. napus ssp. pabularia_US, Maine(SK)	0.1961	0.8039	0.3743	0.6257	0	0	0	0	1	0	0	0	1	0	0	0	0	1	0	0	0	0	0	1	0	0	0	0	0	0	1	0	0	0	0
3087_B. napus ssp. pabularia(SK)	0.4702	0.5298	0.4108	0.4254	0.1638	0.1427	0	0.0781	0.7792	0.1436	0	0.0772	0.7792	0	0.1411	0	0.0786	0.7803	0	0	0.118	0	0	0.7762	0	0.0291	0.0767	0.1337	0	0.0106	0.2256	0	0	0.0368	0.5933
3041_B. napus ssp. pabularia_Netherland(SK)	0.5083	0.4917	0.6195	0.3578	0.0228	0.4549	0.0873	0	0.4578	0.4416	0.0463	0	0.4615	0.0506	0.279	0.0309	0	0.4057	0.0033	0.2812	0.1809	0.0367	0	0.4213	0	0.361	0	0.1591	0.0293	0	0.062	0	0.387	0	0.3626
2082_B. napus_Pakistan(W)	0.4954	0.5046	0.6743	0.3257	0	0.6396	0.2768	0	0.0836	0.5781	0.1345	0	0.0852	0.2022	0.284	0.1167	0	0	0.1061	0.4933	0	0.1297	0	0	0.0936	0.7766	0	0	0.1267	0	0	0.096	0.7773	0	0
3028_B. napus_France(W)	0.3889	0.6111	0.3292	0.5187	0.1521	0.2793	0.4965	0.1538	0.0704	0.1168	0.0181	0.162	0.059	0.6441	0.1138	0.0184	0.1639	0.06	0.6439	0	0	0.0199	0.1671	0.0608	0.6355	0.1167	0	0.0667	0	0.1626	0	0.6512	0.084	0	0.0355
2018_B. napus_South Korea(W)	0.0623	0.9377	0.1902	0.8098	0	0	0.9014	0	0.0986	0	0.0222	0	0	0.9778	0	0	0	0	1	0	0	0.029	0	0	0.9709	0	0	0	0	0	0	1	0	0	0
3091_B. napus_South Korea(W)	0.2198	0.7802	0.3795	0.6205	0	0.3405	0.6595	0	0	0	0	0	0	1	0	0	0	0	1	0	0	0	0	0	1	0	0	0	0	0	0	1	0	0	0
2098_B. napus_Japan(W)	0.1737	0.8263	0.36	0.64	0	0.3194	0.6806	0	0	0	0	0	0	1	0	0	0	0	1	0	0	0	0	0	1	0	0	0	0	0	0	1	0	0	0
2097_B. napus_Japan(W)	0.1719	0.8281	0.3376	0.6624	0	0.297	0.7029	0	0	0	0	0	0	1	0	0	0	0	1	0	0	0	0	0	1	0	0	0	0	0	0	1	0	0	0
3063_B. napus_Japan(W)	0.0823	0.9177	0.2291	0.7709	0	0	0.9744	0	0.0256	0	0	0	0	1	0	0	0	0	1	0	0	0	0	0	1	0	0	0	0	0	0	1	0	0	0
2107_B. napus_Japan(W)	0.0673	0.9327	0.2602	0.7398	0	0	0.9711	0	0.0289	0	0	0	0	1	0	0	0	0	1	0	0	0	0	0	1	0	0	0	0	0	0	1	0	0	0
2102_B. napus_South Korea(W)	0.1235	0.8765	0.2751	0.7249	0	0	0.9391	0	0.0609	0	0	0	0	1	0	0	0	0	1	0	0	0	0	0	1	0	0	0	0	0	0	1	0	0	0
2105_B. napus_South Korea(W)	0.2006	0.7994	0.3728	0.6272	0	0.3227	0.6773	0	0	0	0	0	0	1	0	0	0	0	1	0	0	0	0	0	1	0	0	0	0	0	0	1	0	0	0
2103_B. napus_South Korea(W)	0.238	0.762	0.4216	0.5784	0	0.3915	0.6015	0	0.007	0.1128	0	0	0	0.8872	0.1121	0	0	0	0.8879	0	0	0	0	0	0.8731	0.1269	0	0	0	0	0	0.8664	0.1336	0	0
3001_B. napus_China(W)	0.1724	0.8276	0.3568	0.6432	0	0.3245	0.6755	0	0	0	0.0697	0	0	0.9303	0.0627	0.0554	0	0	0.8819	0	0	0.0603	0	0	0.8959	0.0438	0	0.0462	0.0526	0	0	0.8918	0.0093	0	0
2094_B. napus_China(W)	0.1018	0.8982	0.2824	0.7176	0	0.2404	0.7596	0	0	0	0.0106	0	0	0.9894	0	0	0	0	1	0	0	0	0	0	1	0	0	0	0	0	0	1	0	0	0
2059_B. napus_China, Sichuan(W)	0.3025	0.6975	0.3622	0.5666	0.0712	0.3324	0.5961	0.0715	0	0.0938	0.0258	0.0711	0	0.8092	0.1002	0.0261	0.0701	0	0.8036	0	0.0877	0.0277	0.0724	0	0.8122	0	0	0.0902	0.023	0.0726	0	0.8143	0	0	0
2088_B. napus_China, Shaanxi(W)	0.1562	0.8438	0.336	0.664	0	0.302	0.698	0	0	0	0.0463	0	0	0.9537	0.038	0.0398	0	0	0.9221	0	0	0.0471	0	0	0.9444	0.0085	0	0.0413	0	0	0	0.9587	0	0	0
3069_B. napus_China(W)	0.1418	0.8582	0.3231	0.6769	0	0.2868	0.7132	0	0	0	0	0	0	1	0	0	0	0	1	0	0	0	0	0	1	0	0	0	0	0	0	1	0	0	0
2089_B. napus_China, Shaanxi(W)	0.163	0.837	0.3627	0.6373	0	0.3276	0.6724	0	0	0	0	0	0	1	0.0264	0	0	0	0.9736	0	0	0	0	0	1	0	0	0	0	0	0	1	0	0	0
2110_B. napus_China, Taiwan(W)	0.3634	0.6366	0.552	0.448	0	0.5302	0.4698	0	0	0.31	0	0	0	0.69	0.2993	0	0	0	0.7007	0	0.1949	0	0	0	0.6652	0.1399	0	0.1732	0	0	0	0.6603	0.1665	0	0
3026_B. napus_Germany(W)	0.6752	0.3248	0.7468	0.1895	0.0637	0.7313	0.1789	0.068	0.0218	0.6407	0	0.0656	0.0135	0.2802	0.5297	0	0.0608	0	0.251	0.1586	0.4101	0	0	0	0.2379	0.2996	0.0525	0.3709	0	0.0328	0	0.235	0.3331	0.0282	0
2108_B. napus_Romania(W)	0.8038	0.1962	0.9198	0.0554	0.0248	0.9203	0	0.0347	0.045	0.8467	0	0.0213	0.0165	0.1155	0.6302	0	0.0086	0	0.0449	0.3163	0.4355	0	0	0	0.0219	0.4864	0.0561	0.383	0	0	0	0.0202	0.5363	0.0605	0
2078_B. napus_Pakistan(W)	0.7701	0.2299	0.8182	0.0985	0.0833	0.7901	0.0613	0.0837	0.065	0.7596	0.0245	0.083	0.0663	0.0667	0.4722	0	0.0751	0	0	0.4527	0.2674	0	0.0796	0	0	0.653	0	0.1938	0	0.0831	0	0	0.7231	0	0
2079_B. napus_Pakistan, Punjab(W)	0.762	0.238	0.8025	0.1068	0.0906	0.7688	0.0632	0.0886	0.0794	0.737	0.0253	0.0877	0.0812	0.0687	0.4489	0	0.0813	0	0	0.4698	0.2431	0	0.0903	0	0	0.6667	0	0.1744	0	0.0944	0	0	0.7312	0	0
2132_B. napus_UK(W)	0.5303	0.4697	0.704	0.2866	0.0094	0.5546	0	0	0.4454	0.4824	0	0	0.4204	0.0971	0	0	0	0	0	1	0	0	0	0.1981	0	0.8019	0	0	0	0	0	0	0.7806	0	0.2194
3067_B. napus_UK(W)	0.4996	0.5004	0.673	0.3104	0.0166	0.5604	0	0	0.4396	0.458	0	0	0.403	0.1389	0	0	0	0	0	1	0	0	0	0.1735	0	0.8265	0	0	0	0	0	0	0.8032	0	0.1968
3117_B. napus_UK(W)	0.613	0.387	0.7634	0.2366	0	0.709	0.166	0	0.125	0.6769	0.0935	0	0.1244	0.1052	0.2986	0.0023	0	0	0	0.6991	0.1559	0.0519	0	0	0	0.7922	0	0	0.0465	0	0	0	0.9535	0	0
3106_B. napus_UK(W)	0.7067	0.2933	0.9079	0.0921	0	0.8649	0.0384	0	0.0966	0.8258	0	0	0.0974	0.0767	0.3455	0	0	0	0	0.6545	0	0	0	0	0	1	0	0	0	0	0	0	1	0	0
2060_B. napus_UK(W)	0.7642	0.2358	0.9606	0.0394	0	0.9384	0	0	0.0616	0.8869	0	0	0.0503	0.0627	0.3711	0	0	0	0	0.6289	0	0	0	0	0	1	0	0	0	0	0	0	1	0	0
2135_B. napus_Italy(W)	0.7033	0.2967	0.9174	0.0826	0	0.9148	0.0735	0	0.0117	0.8423	0	0	0	0.1577	0.2287	0	0	0	0	0.7713	0	0	0	0	0	1	0	0	0	0	0	0	1	0	0
3032_B. napus_France(S)	0.6994	0.3006	0.9267	0.0733	0	0.9068	0.0417	0	0.0515	0.8319	0	0	0.0414	0.1267	0.1082	0	0	0	0	0.8918	0	0	0	0	0	1	0	0	0	0	0	0	1	0	0
2083_B. napus_India, Gujarat(W)	0.6843	0.3157	0.8411	0.1513	0.0076	0.822	0.1324	0.0078	0.0378	0.7456	0.0204	0	0.0343	0.1996	0.2946	0	0	0	0.0069	0.6984	0	0	0	0	0	1	0	0	0	0	0	0.0109	0.9891	0	0
2058_B. napus_Netherlands(W)	0.7386	0.2614	0.943	0.057	0	0.9195	0	0	0.0805	0.8682	0	0	0.0657	0.0661	0.4054	0	0	0	0	0.5946	0	0	0	0	0	1	0	0	0	0	0	0	1	0	0
3107_B. napus_Moldova(W)	0.7513	0.2487	0.9294	0.0706	0	0.9106	0.0441	0	0.0452	0.8844	0	0	0.0504	0.0652	0.5182	0	0	0	0	0.4818	0.2819	0	0	0	0	0.7181	0	0	0	0	0	0	1	0	0
2077_B. napus_Hungary(W)	0.8903	0.1097	0.8725	0	0.1275	0.8613	0	0.1316	0.0071	0.8545	0	0.1328	0	0.0127	0.5726	0	0.1053	0	0	0.3221	0.3763	0	0.1076	0	0	0.5161	0	0.2963	0	0.1082	0	0	0.5955	0	0
2064_B. napus_Russia(W)	0.785	0.215	0.9655	0.0345	0	0.951	0	0	0.049	0.938	0	0	0.0487	0.0134	0.5668	0	0	0	0	0.4332	0.3062	0	0	0	0	0.6938	0	0	0	0	0	0	1	0	0
2066_B. napus_Romania(W)	0.7721	0.2279	0.9617	0.0383	0	0.9531	0.0069	0	0.04	0.9472	0	0	0.0437	0.009	0.6259	0	0	0	0	0.3741	0.4008	0	0	0	0	0.5992	0	0.2869	0	0	0	0	0.7131	0	0
2138_B. napus ssp. napus_Ukraine(W)	0.8217	0.1783	0.9824	0.0176	0	0.9693	0	0	0.0307	0.9545	0	0	0.03	0.0154	0.6752	0	0	0	0	0.3247	0.4695	0	0	0	0	0.5305	0	0.3921	0	0	0	0	0.6079	0	0
2090_B. napus_Czech Republic, North Moravia(W)	0.9604	0.0396	1	0	0	1	0	0	0	1	0	0	0	0	1	0	0	0	0	0	0.9927	0	0	0	0	0.0072	0	0.9487	0	0	0	0	0.0513	0	0
2106_B. napus_Germany(W)	0.8224	0.1776	0.9751	0.0249	0	1	0	0	0	0.921	0	0	0	0.079	0.9086	0	0	0	0.0914	0	0.8688	0	0	0	0.0931	0.0381	0	0.8301	0	0	0	0.0857	0.0842	0	0
3065_B. napus_France(W)	0.9239	0.0761	1	0	0	1	0	0	0	1	0	0	0	0	1	0	0	0	0	0	0.8348	0	0	0	0	0.1652	0	0.7746	0	0	0	0	0.2253	0	0
2112_B. napus_Russia(W)	0.9068	0.0932	1	0	0	1	0	0	0	1	0	0	0	0	1	0	0	0	0	0	0.8081	0	0	0	0	0.1919	0	0.7478	0	0	0	0	0.2521	0	0
2115_B. napus_Netherlands(W)	0.9967	0.0033	1	0	0	1	0	0	0	1	0	0	0	0	1	0	0	0	0	0	0.9894	0	0	0	0	0.0106	0	0.9654	0	0	0	0	0.0346	0	0
3033_B. napus_Poland, Warszawa(S)	0.9296	0.0704	0.1691	0.0794	0.7515	0.1257	0.0045	0.7454	0.1245	0.1248	0	0.7476	0.1276	0	0.1263	0	0.7473	0.1264	0	0	0	0	0	0	0	0	1	0	0	0	0	0	0	1	0
3010_B. napus_Germany(S)	1	0	0	0	1	0	0	1	0	0	0	1	0	0	0	0	1	0	0	0	0	0	0	0	0	0	1	0	0	0.1885	0	0	0	0.8115	0
3007_B. napus_Denmark(S)	1	0	0	0	1	0	0	1	0	0	0	1	0	0	0	0	1	0	0	0	0	0	0	0	0	0	1	0	0	0.0892	0	0	0	0.9108	0
3102_B. napus_Germany (S)	0.996	0.004	0	0	1	0	0	1	0	0	0.0062	0.9938	0	0	0	0.0058	0.9942	0	0	0	0	0	0	0	0	0	1	0	0	0.1705	0	0	0	0.8295	0
3017_B. napus_US, Wisconsin(S)	1	0	0	0	1	0	0	1	0	0	0	1	0	0	0	0	1	0	0	0	0	0	0.4625	0	0	0	0.5375	0	0	0.5279	0	0	0	0.4721	0
3013_B. napus_US, Colorado(S)	1	0	0	0	1	0	0	1	0	0	0	1	0	0	0	0	1	0	0	0	0	0	0.5404	0	0	0	0.4596	0	0	0.5954	0	0	0	0.4046	0
2071_B. napus_Europe(S)	0.9149	0.0851	0.2254	0.0782	0.6965	0.2222	0.0771	0.7007	0	0.1914	0.0169	0.7052	0	0.0865	0.1795	0.0184	0.7132	0	0.089	0	0.1163	0	0.5861	0	0.0789	0.0767	0.142	0.0978	0.0081	0.5965	0	0.0729	0.0952	0.1296	0
3064_B. napus_Germany (S)	1	0	0	0	1	0	0	1	0	0	0	1	0	0	0	0	1	0	0	0	0	0	0.8915	0	0	0	0.1084	0	0	0.9076	0	0	0	0.0924	0
3092_B. napus_Sweden(S)	1	0	0.0295	0	0.9705	0.0265	0	0.9735	0	0.0254	0	0.9746	0	0	0	0	1	0	0	0	0.0161	0	0.9839	0	0	0	0	0	0	1	0	0	0	0	0
3109_B. napus_Denmark(S)	1	0	0	0	1	0	0	1	0	0	0	1	0	0	0	0	1	0	0	0	0	0	1	0	0	0	0	0	0	1	0	0	0	0	0
3070_B. napus_Denmark(S)	1	0	0	0	1	0	0	1	0	0	0	1	0	0	0	0	1	0	0	0	0	0	1	0	0	0	0	0	0	1	0	0	0	0	0
3031_B. napus(S)	0.9849	0.0151	0.0904	0.013	0.8966	0.0926	0	0.9074	0	0.0313	0	0.8918	0	0.0769	0.0338	0	0.8923	0	0.0739	0	0.0257	0	0.7398	0	0.0668	0	0.1677	0.0252	0	0.7557	0	0.0672	0	0.152	0
2124_B. napus_Sweden, Malmohus(S)	1	0	0.0264	0	0.9736	0.0251	0	0.9749	0	0.0246	0	0.9754	0	0	0.0274	0	0.9726	0	0	0	0.0227	0	0.8536	0	0	0	0.1238	0	0	0.8798	0	0	0	0.1202	0
3062_B. napus_Sweden(S)	1	0	0.0424	0	0.9576	0.04	0	0.9599	0	0.0399	0	0.9601	0	0	0.0422	0	0.9578	0	0	0	0	0	0.7696	0	0	0	0.2303	0.0198	0	0.78	0	0	0	0.2002	0
3012_B. napus_US, New York(S)	1	0	0	0	1	0	0	1	0	0	0	1	0	0	0	0	1	0	0	0	0	0	0.9212	0	0	0	0.0788	0	0	0.9355	0	0	0	0.0645	0
2016_B. napus_Canada(S)	1	0	0	0	1	0	0	1	0	0	0	1	0	0	0	0	1	0	0	0	0	0	1	0	0	0	0	0	0	1	0	0	0	0	0
2100_B. napus_New Zealand(S)	0.9602	0.0398	0	0	1	0	0	1	0	0	0	1	0	0	0	0	1	0	0	0	0	0	1	0	0	0	0	0	0	1	0	0	0	0	0
3071_B. napus_Canada(S)	1	0	0	0	1	0	0	1	0	0	0	1	0	0	0	0	1	0	0	0	0	0	1	0	0	0	0	0	0	1	0	0	0	0	0
2069_B. napus ssp. oleifera_Germany(S)	1	0	0	0	1	0	0	1	0	0	0	1	0	0	0	0	1	0	0	0	0	0	1	0	0	0	0	0	0	1	0	0	0	0	0
3104_B. napus_Russia(S)	1	0	0	0	1	0	0	1	0	0	0	1	0	0	0	0	1	0	0	0	0	0	1	0	0	0	0	0	0	1	0	0	0	0	0
3096_B. napus(S)	1	0	0	0	1	0	0	1	0	0	0	1	0	0	0	0	1	0	0	0	0	0	1	0	0	0	0	0	0	1	0	0	0	0	0
2087_B. napus_Canada, Manitoba(S)	1	0	0	0	1	0	0	1	0	0	0	1	0	0	0	0	1	0	0	0	0	0	1	0	0	0	0	0	0	1	0	0	0	0	0
3095_B. napus_Sweden(S)	1	0	0	0	1	0	0	1	0	0	0	1	0	0	0	0	1	0	0	0	0	0	1	0	0	0	0	0	0	1	0	0	0	0	0
2091_B. napus_Canada, Saskatchewan(S)	1	0	0	0	1	0	0	1	0	0	0	1	0	0	0	0	1	0	0	0	0	0	1	0	0	0	0	0	0	1	0	0	0	0	0
2137_B. napus ssp. napus_Ukraine(S)	1	0	0	0	1	0	0	1	0	0	0	1	0	0	0	0	1	0	0	0	0	0	1	0	0	0	0	0	0	1	0	0	0	0	0
2072_B. napus_Canada(S)	0.9856	0.0144	0.0918	0.0198	0.8884	0.102	0	0.898	0	0.0356	0	0.8915	0	0.0729	0.04	0	0.8905	0	0.0694	0	0.0448	0	0.8424	0	0.0702	0	0.0426	0.0458	0	0.8478	0	0.0716	0	0.0347	0
2140_B. napus ssp. napus_Ukraine(S)	1	0	0	0	1	0	0	1	0	0	0	1	0	0	0	0	1	0	0	0	0	0	0.934	0	0	0	0.066	0	0	0.9485	0	0	0	0.0515	0
3068_B. napus_Sweden(S)	1	0	0.1905	0	0.8095	0.1858	0	0.8141	0	0.1847	0	0.8152	0	0	0.163	0	0.8256	0	0	0.0114	0.1144	0	0.8271	0	0	0.0585	0	0	0	0.838	0	0	0.162	0	0
3061_B. napus_Finland(S)	1	0	0.042	0	0.958	0.0395	0	0.9605	0	0.0393	0	0.9607	0	0	0.038	0	0.962	0	0	0	0	0	1	0	0	0	0	0	0	1	0	0	0	0	0
3075_B. napus_Sweden(S)	1	0	0.1575	0	0.8425	0.1525	0	0.8475	0	0.1495	0	0.8505	0	0	0.1391	0	0.8594	0	0	0.0014	0.1198	0	0.8602	0	0	0.02	0	0.0954	0	0.8561	0	0	0.0485	0	0
3030_B. napus_Bangladesh(S)	1	0	0	0	1	0	0	1	0	0	0	1	0	0	0	0	1	0	0	0	0	0	0.736	0	0	0	0.264	0	0	0.768	0	0	0	0.232	0
3066_B. napus_Poland(S)	0.9857	0.0143	0.0521	0.0209	0.9269	0	0	0.9291	0.0709	0	0	0.9283	0.0717	0	0	0	0.9393	0	0	0.0607	0	0	0.8603	0.0667	0	0	0.073	0	0	0.8561	0	0	0.0235	0.0592	0.0612
3101_B. napus_Sweden(S)	1	0	0.1072	0	0.8928	0.1055	0	0.8945	0	0.1049	0	0.8951	0	0	0.1045	0	0.8955	0	0	0	0.0788	0	0.6837	0	0	0	0.2375	0.0763	0	0.7048	0	0	0	0.2189	0
3098_B. napus_Sweden(S)	1	0	0.1175	0	0.8825	0.1166	0	0.8834	0	0.1174	0	0.8826	0	0	0.1173	0	0.8827	0	0	0	0.1014	0	0.7014	0	0	0	0.1973	0.1004	0	0.7222	0	0	0	0.1775	0
3094_B. napus_Germany (S)	1	0	0.0149	0	0.9851	0.0106	0	0.9894	0	0	0	1	0	0	0	0	1	0	0	0	0	0	1	0	0	0	0	0	0	0.9725	0	0	0.0275	0	0
3093_B. napus_Canada(S)	1	0	0	0	1	0	0	1	0	0	0	1	0	0	0	0	1	0	0	0	0	0	1	0	0	0	0	0	0	1	0	0	0	0	0
3015_B. napus_Canada, Saskatchewan(S)	1	0	0	0	1	0	0	1	0	0	0	1	0	0	0	0	1	0	0	0	0	0	1	0	0	0	0	0	0	1	0	0	0	0	0
2111_B. napus_China(S)	1	0	0.0328	0	0.9672	0.0305	0	0.9695	0	0.0094	0	0.9687	0	0.0219	0	0	0.9749	0	0.0251	0	0.0318	0	0.9682	0	0	0	0	0.0181	0	0.9645	0	0.0174	0	0	0
3097_B. napus_UK(S)	1	0	0.0119	0	0.9881	0	0	1	0	0.0076	0	0.9924	0	0	0	0	1	0	0	0	0	0	0.8359	0	0	0	0.164	0	0	0.8595	0	0	0	0.1404	0
2061_B. napus_Czechoslovakia(W)	1	0	0.1915	0	0.8085	0.1888	0	0.8112	0	0.1877	0	0.8123	0	0	0.1794	0	0.8206	0	0	0	0.1478	0	0.8029	0	0	0.0493	0	0.127	0	0.8011	0	0	0.072	0	0
3019_B. napus_Poland, Wroclaw(S)	1	0	0.1342	0	0.8658	0.1265	0	0.8709	0.0025	0.1258	0	0.8742	0	0	0.1173	0	0.8827	0	0	0	0.0684	0	0.7548	0	0	0.0427	0.134	0	0	0.7701	0	0	0.1004	0.1295	0
2092_B. napus_Bangladesh(S)	1	0	0.1445	0	0.8555	0.1379	0	0.8621	0	0.1375	0	0.8625	0	0	0.1365	0	0.8635	0	0	0	0.0722	0	0.5148	0	0	0	0.413	0.0651	0	0.5457	0	0	0	0.3892	0
2093_B. napus_Bangladesh(S)	1	0	0.1639	0	0.8361	0.1586	0	0.8414	0	0.1577	0	0.8423	0	0	0.1571	0	0.8429	0	0	0	0.1135	0	0.5655	0	0	0	0.3209	0.1077	0	0.5896	0	0	0	0.3027	0
2133_B. napus ssp. napus_Russia(S)	0.9921	0.0079	0.2087	0.0052	0.7861	0.1933	0	0.7893	0.0174	0.1895	0	0.7904	0.02	0	0.1913	0	0.8031	0	0	0.0055	0.1104	0	0.4102	0	0	0	0.4793	0.1009	0	0.4419	0	0	0	0.4571	0
2109_B. napus_China, Taiwan(W)	0.6545	0.3455	0.1619	0.3289	0.5092	0.1341	0.3455	0.5204	0	0	0	0.5109	0	0.4891	0	0	0.5146	0	0.4854	0	0	0	0.5089	0	0.4911	0	0	0	0	0.5085	0	0.4915	0	0	0
3004_B. napus_South Korea(S)	0.8928	0.1072	0.2904	0.0887	0.621	0.3358	0	0.6503	0.014	0.1961	0	0.6258	0	0.1781	0.1901	0	0.6297	0	0.1802	0	0.1736	0	0.6272	0	0.1811	0.0181	0	0.1694	0	0.6261	0	0.1813	0.0232	0	0
3024_B. napus_Germany(S)	1	0	0.3445	0	0.6555	0.3417	0	0.6583	0	0.3366	0	0.6589	0	0.0044	0.3424	0	0.6528	0	0.0048	0	0.3542	0	0.6458	0	0	0	0	0.3538	0	0.6462	0	0	0	0	0
3105_B. napus_Germany (S)	0.951	0.049	0.341	0.0336	0.6254	0.3416	0.023	0.6354	0	0.3353	0.0239	0.6317	0.0091	0	0.3462	0	0.6538	0	0	0	0.2763	0.0203	0.6366	0.0091	0	0.0579	0	0.2338	0	0.6412	0	0	0.1251	0	0
2065_B. napus ssp. oleifera_Germany(S)	0.9564	0.0436	0.4253	0.0209	0.5538	0.43	0	0.57	0	0.4288	0	0.5706	0	0.0006	0.406	0	0.5682	0.0258	0	0	0.3488	0	0.5601	0.0265	0	0.0647	0	0.306	0	0.564	0	0	0.13	0	0
3108_B. napus_Australia(S)	1	0	0.4237	0	0.5763	0.4195	0	0.5805	0	0.4201	0	0.5799	0	0	0.4236	0	0.5764	0	0	0	0.4218	0	0.5782	0	0	0	0	0.4208	0	0.5792	0	0	0	0	0
3046_B. napus_UK(W)	0.6559	0.3441	0.1994	0.3231	0.4775	0.1629	0.2685	0.4732	0.0953	0.1232	0.1235	0.4742	0.0943	0.1848	0.0888	0.1214	0.4773	0.0779	0.1717	0.0629	0.0811	0.1227	0.3947	0.0843	0.1716	0.0509	0.0948	0.0805	0.1218	0.401	0.0307	0.1735	0.0502	0.0884	0.054
3111_B. napus_France (S)	0.9394	0.0606	0.3575	0.0418	0.6007	0.3786	0	0.6214	0	0.3233	0	0.5983	0	0.0784	0.3178	0	0.6006	0	0.0815	0	0.3166	0	0.602	0	0.0814	0	0	0.3158	0	0.6013	0	0.0828	0	0	0
2101_B. napus_France(S)	1	0	0.4362	0	0.5638	0.434	0	0.566	0	0.4325	0	0.5675	0	0	0.4325	0	0.5675	0	0	0	0.4246	0	0.5754	0	0	0	0	0.4252	0	0.5748	0	0	0	0	0
2017_B. napus(S)	0.9053	0.0947	0.2522	0.0868	0.6611	0.2488	0.0866	0.6645	0	0.2241	0.0249	0.6642	0	0.0868	0.2244	0.0253	0.6629	0	0.0875	0	0.2278	0.028	0.6547	0	0.0894	0	0	0.2265	0.0281	0.654	0	0.0913	0	0	0
3074_B. napus_France(S)	1	0	0.5399	0	0.4601	0.5366	0	0.4634	0	0.5379	0	0.4621	0	0	0.537	0	0.463	0	0	0	0.5369	0	0.463	0	0	0	0	0.5367	0	0.4633	0	0	0	0	0
3114_B. napus(S)	0.6855	0.3145	0.1935	0.2937	0.5129	0.1721	0.3031	0.5248	0	0.0017	0	0.5352	0	0.4632	0.0011	0	0.5382	0	0.4607	0	0	0	0.2296	0	0.4257	0	0.3446	0	0	0.2566	0	0.4215	0	0.3219	0
3099_B. napus_Australia(S)	0.6868	0.3132	0.1759	0.295	0.5291	0.1594	0.2994	0.5412	0	0.0053	0	0.555	0	0.4397	0	0	0.559	0	0.441	0	0	0	0	0	0.3631	0	0.6369	0	0	0.0226	0	0.357	0	0.6204	0
2144_B. napus ssp. napus_US, Georgia(S)	0.8091	0.1909	0.4234	0.1444	0.4322	0.4643	0	0.4659	0.0698	0.3146	0	0.4415	0	0.244	0.3136	0	0.4394	0	0.247	0	0.2973	0	0.248	0	0.2346	0	0.2201	0.2965	0	0.2643	0	0.2327	0	0.2065	0
3103_B. napus_Germany (S)	0.7007	0.2993	0.3683	0.2432	0.3884	0.3516	0.2375	0.3978	0.0131	0.1785	0	0.3938	0	0.4277	0.1773	0	0.3951	0	0.4276	0	0.1588	0	0.1959	0	0.4167	0	0.2286	0.159	0	0.2163	0	0.4148	0	0.2098	0
3113_B. napus_Czechoslovakia(W)	0.9049	0.0951	0.5462	0.0514	0.4023	0.5173	0.0031	0.4006	0.079	0.5188	0	0.3998	0.0814	0	0.443	0	0.4021	0.0638	0	0.0911	0.3574	0	0.2069	0.0463	0	0.1622	0.2272	0.3187	0	0.2198	0	0	0.2091	0.2193	0.0331
3027_B. napus_Poland(W)	1	0	0.4452	0	0.5548	0.4373	0	0.5627	0	0.4338	0	0.5569	0.0093	0	0.4449	0	0.5551	0	0	0	0.4223	0	0.371	0	0	0	0.2067	0.4219	0	0.3905	0	0	0	0.1876	0
2123_B. napus ssp. napus_Poland(W)	1	0	0.6627	0	0.3373	0.6587	0	0.3413	0	0.662	0	0.338	0	0	0.6697	0	0.3303	0	0	0	0.6642	0	0.2247	0	0	0	0.111	0.6653	0	0.2376	0	0	0	0.0971	0
3110_B. napus_Germany (W)	1	0	0.6461	0	0.3539	0.6451	0	0.3549	0	0.6496	0	0.3504	0	0	0.6601	0	0.3399	0	0	0	0.672	0	0.328	0	0	0	0	0.6719	0	0.3281	0	0	0	0	0
2063_B. napus_Poland(W)	1	0	0.6902	0	0.3098	0.6889	0	0.3111	0	0.6927	0	0.3073	0	0	0.6998	0	0.3002	0	0	0	0.7119	0	0.2732	0	0	0	0.0149	0.7166	0	0.2834	0	0	0	0	0
3100_B. napus_Poland(W)	1	0	0.7398	0	0.2601	0.7347	0	0.2653	0	0.7393	0	0.2607	0	0	0.7399	0	0.2601	0	0	0	0.7442	0	0.2558	0	0	0	0	0.7448	0	0.2552	0	0	0	0	0
2121_B. napus ssp. napus_Czechoslovakia(W)	1	0	0.829	0	0.171	0.8258	0	0.1742	0	0.8297	0	0.1703	0	0	0.8303	0	0.1697	0	0	0	0.83	0	0.17	0	0	0	0	0.8297	0	0.1703	0	0	0	0	0
2139_B. napus ssp. napus_Russia(W)	0.9154	0.0846	0.9435	0	0.0565	0.9316	0	0.0545	0.0139	0.932	0	0.0524	0.0156	0	0.8474	0	0.0459	0	0	0.1066	0.7798	0	0.0458	0	0	0.1744	0	0.7535	0	0.0448	0	0	0.2016	0	0
2122_B. napus ssp. napus_Sweden(W)	1	0	0.9163	0	0.0837	0.9146	0	0.0854	0	0.9173	0	0.0827	0	0	0.9176	0	0.0824	0	0	0	0.9178	0	0.0822	0	0	0	0	0.9176	0	0.0824	0	0	0	0	0
2127_B. napus_Algeria(W)	0.9963	0.0037	0.9973	0	0.0027	1	0	0	0	1	0	0	0	0	1	0	0	0	0	0	1	0	0	0	0	0	0	1	0	0	0	0	0	0	0
2118_B. napus ssp. napus_France(W)	0.9469	0.0531	1	0	0	1	0	0	0	1	0	0	0	0	1	0	0	0	0	0	0.8998	0	0	0	0	0.1002	0	0.8727	0	0	0	0	0.1273	0	0
2120_B. napus ssp. napus_Czechoslovakia(W)	0.9826	0.0174	0.9448	0	0.0552	0.9413	0	0.0586	0	0.9442	0	0.0558	0	0	0.9413	0	0.0587	0	0	0	0.9386	0	0.0614	0	0	0	0	0.937	0	0.0614	0	0	0.0016	0	0
3014_B. napus_US, Oregon(W)	0.9608	0.0392	0.6515	0.0014	0.3471	0.633	0	0.3497	0.0174	0.6338	0	0.3464	0.0198	0	0.6277	0	0.3418	0.0305	0	0	0.5107	0	0	0	0	0	0.4893	0.5003	0	0	0	0	0	0.4997	0
3009_B. napus_US, Idaho(W)	0.9927	0.0073	0.8305	0	0.1695	0.826	0	0.174	0	0.8306	0	0.1694	0	0	0.8354	0	0.1646	0	0	0	0.7634	0	0	0	0	0	0.2366	0.7622	0	0	0	0	0	0.2378	0
2113_B. napus ssp. napus_US, Idaho(W)	1	0	0.8912	0	0.1088	0.8883	0	0.1117	0	0.8929	0	0.1071	0	0	0.8987	0	0.1013	0	0	0	0.8364	0	0	0	0	0	0.1635	0.834	0	0	0	0	0	0.166	0
3018_B. napus_US, Kansas(W)	0.9995	0.0005	0.9407	0	0.0593	0.9399	0	0.0601	0	0.9451	0	0.0549	0	0	0.9527	0	0.0473	0	0	0	0.9116	0	0	0	0	0	0.0884	0.9119	0	0	0	0	0	0.0881	0
2129_B. napus ssp. napus_Denmark, Fyn(W)	1	0	0.8689	0	0.1311	0.8676	0	0.1324	0	0.8737	0	0.1263	0	0	0.891	0	0.109	0	0	0	0.8319	0	0	0	0	0	0.1681	0.8312	0	0	0	0	0	0.1687	0
3112_B. napus_France(W)	0.9879	0.0121	0.8518	0	0.1482	0.8513	0	0.1487	0	0.8562	0	0.1438	0	0	0.8516	0	0.1484	0	0	0	0.8383	0	0.0404	0	0	0	0.1213	0.8386	0	0.0585	0	0	0.0002	0.1026	0
2068_B. napus ssp. oleifera_Germany(W)	1	0	1	0	0	1	0	0	0	1	0	0	0	0	1	0	0	0	0	0	1	0	0	0	0	0	0	1	0	0	0	0	0	0	0
3048_B. napus_Germany (W)	1	0	1	0	0	1	0	0	0	1	0	0	0	0	1	0	0	0	0	0	1	0	0	0	0	0	0	1	0	0	0	0	0	0	0
2015_B. napus_France(W)	1	0	1	0	0	1	0	0	0	1	0	0	0	0	1	0	0	0	0	0	1	0	0	0	0	0	0	1	0	0	0	0	0	0	0
2067_B. napus_Germany(W)	1	0	0.9657	0	0.0343	0.9666	0	0.0334	0	0.9723	0	0.0277	0	0	0.9907	0	0.0093	0	0	0	1	0	0	0	0	0	0	1	0	0	0	0	0	0	0
2130_B. napus_US, California(W)	1	0	1	0	0	1	0	0	0	1	0	0	0	0	1	0	0	0	0	0	1	0	0	0	0	0	0	1	0	0	0	0	0	0	0
2128_B. napus_Sweden, Malmohus(W)	0.9999	0.0001	1	0	0	1	0	0	0	1	0	0	0	0	1	0	0	0	0	0	1	0	0	0	0	0	0	1	0	0	0	0	0	0	0
3022_B. napus_Sweden, Malmohus(W)	1	0	1	0	0	1	0	0	0	1	0	0	0	0	1	0	0	0	0	0	1	0	0	0	0	0	0	1	0	0	0	0	0	0	0
2131_B. napus_US, Arkansas(W)	1	0	0.9885	0	0.0115	0.9922	0	0.0078	0	1	0	0	0	0	1	0	0	0	0	0	0.9959	0	0	0	0	0	0.0041	1	0	0	0	0	0	0	0
3021_B. napus_Germany (W)	1	0	0.7131	0	0.2869	0.7125	0	0.2874	0	0.7171	0	0.2829	0	0	0.7279	0	0.2721	0	0	0	0.7312	0	0.2688	0	0	0	0	0.7312	0	0.2688	0	0	0	0	0
2099_B. napus_Germany(W)	1	0	0.9723	0	0.0277	0.9819	0	0.0181	0	1	0	0	0	0	1	0	0	0	0	0	1	0	0	0	0	0	0	1	0	0	0	0	0	0	0
2119_B. napus ssp. napus_Germany(W)	1	0	1	0	0	1	0	0	0	1	0	0	0	0	1	0	0	0	0	0	1	0	0	0	0	0	0	1	0	0	0	0	0	0	0
2117_B. napus_Germany(W)	0.9092	0.0908	1	0	0	1	0	0	0	0.9555	0	0	0	0.0445	0.951	0	0	0	0.049	0	0.9456	0	0	0	0.0544	0	0	0.9458	0	0	0	0.0542	0	0	0
3029_B. napus ssp. napus_Germany(W)	1	0	1	0	0	1	0	0	0	1	0	0	0	0	1	0	0	0	0	0	1	0	0	0	0	0	0	1	0	0	0	0	0	0	0
2116_B. napus_Hungary(W)	0.9974	0.0026	1	0	0	1	0	0	0	1	0	0	0	0	1	0	0	0	0	0	1	0	0	0	0	0	0	1	0	0	0	0	0	0	0
3023_B. napus_Poland, Warszawa(W)	1	0	0.8373	0	0.1627	0.8371	0	0.1629	0	0.8437	0	0.1563	0	0	0.8588	0	0.1412	0	0	0	0.8527	0	0	0	0	0	0.1473	0.8502	0	0.0239	0	0	0	0.126	0
2125_B. napus_UK(W)	0.9999	0.0001	1	0	0	1	0	0	0	1	0	0	0	0	1	0	0	0	0	0	1	0	0	0	0	0	0	1	0	0	0	0	0	0	0
2126_B. napus_UK(W)	0.9939	0.0061	1	0	0	1	0	0	0	1	0	0	0	0	1	0	0	0	0	0	1	0	0	0	0	0	0	1	0	0	0	0	0	0	0
2114_B. napus_Hungary(W)	1	0	0.9653	0	0.0347	0.9658	0	0.0342	0	0.9702	0	0.0298	0	0	0.9759	0	0.0241	0	0	0	0.9598	0	0	0	0	0	0.0402	0.9643	0	0	0	0	0	0.0357	0

## Sheet: Figure 3e
Uniq DEGs		chrA	chrC
	R	642	521
	S	358	330
	SK	1001	940
	WeA	578	335
	WEsA	83	68
Ratio		chrA	chrC
	R	1.23225	1
	S	1.08485	1
	SK	1.06489	1
	WeA	1.72537	1
	WEsA	1.22059	1

## Sheet: Supplementary Fig. 1 
K	marginal likelihood
1	-0.901271
2	-0.827225
3	-0.773656
4	-0.743039
5	-0.722397
6	-0.722005
7	-0.721666
8	-0.721679
9	-0.721749
10	-0.723061

## Sheet: Supplementary Fig. 3
K	marginal likelihood
1	-0.93004
2	-0.868766
3	-0.825864
4	-0.799779
5	-0.783381
6	-0.783889
7	-0.784019
8	-0.784698
9	-0.78499
10	-0.785645

## Sheet: Supplementary Fig. 4
3044_B. napus ssp. rapifera_UK(R)	0	1	0	1	0	0	1	0	0	0	1	0	0	0	0	1	0	0	0	0	0	1	0	0	0	0	0	0	1	0	0	0	0	0	0
2084_B. napus ssp. rapifera_Canada, Ontario(R)	0	1	0	1	0	0	1	0	0	0	1	0	0	0	0	1	0	0	0	0	0	1	0	0	0	0	0	0	1	0	0	0	0	0	0
2104_B. napus ssp. rapifera_Canada, Prince Edward Island(R)	0	1	0	1	0	0	1	0	0	0	1	0	0	0	0	1	0	0	0	0	0	1	0	0	0	0	0	0	1	0	0	0	0	0	0
3058_B. napus ssp. rapifera_US, New York(R)	0	1	0	1	0	0	1	0	0	0	1	0	0	0	0	1	0	0	0	0	0	1	0	0	0	0	0	0	1	0	0	0	0	0	0
3055_B. napus ssp. rapifera_New Zealand(R)	0	1	0	1	0	0	1	0	0	0	1	0	0	0	0	1	0	0	0	0	0	1	0	0	0	0	0	0	1	0	0	0	0	0	0
3059_B. napus ssp. rapifera_US, Oregon(R)	0	1	0	1	0	0	1	0	0	0	1	0	0	0	0	1	0	0	0	0	0	1	0	0	0	0	0	0	1	0	0	0	0	0	0
3057_B. napus ssp. rapifera_Canada, Nova Scotia(R)	0	1	0	1	0	0	1	0	0	0	1	0	0	0	0	1	0	0	0	0	0	1	0	0	0	0	0	0	1	0	0	0	0	0	0
3045_B. napus ssp. rapifera_UK(R)	0	1	0	1	0	0	1	0	0	0	1	0	0	0	0	1	0	0	0	0	0	1	0	0	0	0	0	0	1	0	0	0	0	0	0
3047_B. napus ssp. rapifera_UK(R)	0	1	0	1	0	0	1	0	0	0	1	0	0	0	0	1	0	0	0	0	0	1	0	0	0	0	0	0	1	0	0	0	0	0	0
3052_B. napus ssp. rapifera_Finland(R)	0	1	0	1	0	0	1	0	0	0	1	0	0	0	0	1	0	0	0	0	0	1	0	0	0	0	0	0	1	0	0	0	0	0	0
3051_B. napus ssp. rapifera_Iceland(R)	0	1	0	1	0	0	1	0	0	0	1	0	0	0	0	1	0	0	0	0	0	1	0	0	0	0	0	0	1	0	0	0	0	0	0
2073_B. napus ssp. rapifera_US, Colorado(R)	0	1	0	0.9974	0.0026	0	1	0	0	0	1	0	0	0	0	1	0	0	0	0	0	1	0	0	0	0	0	0	1	0	0	0	0	0	0
3036_B. napus ssp. rapifera_US, Minnesota(R)	0	1	0	1	0	0	1	0	0	0	1	0	0	0	0	1	0	0	0	0	0	1	0	0	0	0	0	0	1	0	0	0	0	0	0
3060_B. napus ssp. rapifera_US, California(R)	0	1	0	1	0	0	1	0	0	0	1	0	0	0	0	1	0	0	0	0	0	1	0	0	0	0	0	0	1	0	0	0	0	0	0
3042_B. napus ssp. rapifera_Estonia(R)	0.0001	0.9999	0	0.9943	0.0057	0.0014	0.9918	0.0068	0	0.0143	0.9857	0	0	0	0	1	0	0	0	0	0	1	0	0	0	0	0	0	1	0	0	0	0	0	0
3043_B. napus ssp. rapifera_Denmark(R)	0	1	0	1	0	0	1	0	0	0	1	0	0	0	0	1	0	0	0	0	0	1	0	0	0	0	0	0	1	0	0	0	0	0	0
3038_B. napus ssp. rapifera_Germany, Mecklenburg-W.P.(R)	0	1	0	1	0	0	1	0	0	0	1	0	0	0	0	1	0	0	0	0	0	1	0	0	0	0	0	0	1	0	0	0	0	0	0
3053_B. napus ssp. rapifera_UK(R)	0	1	0	1	0	0	1	0	0	0	1	0	0	0	0	1	0	0	0	0	0	1	0	0	0	0	0	0	1	0	0	0	0	0	0
3049_B. napus ssp. rapifera_UK(R)	0	1	0	1	0	0	1	0	0	0	1	0	0	0	0	1	0	0	0	0	0	1	0	0	0	0	0	0	1	0	0	0	0	0	0
3054_B. napus ssp. rapifera_France(R)	0	1	0	1	0	0.0004	0.9943	0	0.0053	0	0.9292	0	0.0227	0.0481	0	0.9534	0	0.0466	0	0	0	0.932	0	0.0202	0.0477	0	0	0	0.9555	0	0.0445	0	0	0	0
2095_B. napus ssp. rapifera_Norway(R)	0.0107	0.9893	0	0.981	0.019	0.0301	0.9699	0	0	0.0272	0.9215	0	0.0026	0.0487	0.0269	0.9241	0	0.0017	0.0472	0	0	0.9292	0	0.0105	0.0603	0	0	0.0231	0.9271	0	0	0.0498	0	0	0
3040_B. napus ssp. rapifera_US, Massachusetts(R)	0	1	0	1	0	0	1	0	0	0	0.7804	0	0.0172	0.2024	0	0.782	0	0.0177	0.2003	0	0	0.7854	0	0.0128	0.2017	0	0	0	0.7862	0	0.0144	0.1995	0	0	0
3056_B. napus ssp. rapifera_US, New Hampshire(R)	0	1	0	1	0	0	1	0	0	0	0.7863	0	0.0107	0.203	0	0.7879	0	0.0111	0.201	0	0	0.7918	0	0.0054	0.2027	0	0	0	0.7924	0	0.0073	0.2003	0	0	0
3039_B. napus ssp. rapifera_Germany, Mecklenburg-W.P.(R)	0.0261	0.9739	0.076	0.9221	0.0018	0.0678	0.8594	0	0.0728	0.0186	0.674	0	0.0844	0.223	0	0.6778	0	0.0932	0.229	0	0	0.68	0	0.0884	0.2316	0	0	0	0.6815	0	0.0903	0.2282	0	0	0
2134_B. napus ssp. rapifera_Poland, Krosno(R)	0.0284	0.9716	0.1152	0.8848	0	0.1187	0.851	0	0.0304	0.1017	0.7442	0	0.0342	0.1199	0.1005	0.746	0	0.0353	0.1182	0	0.0848	0.7508	0	0.0361	0.1283	0	0	0	0.7502	0	0.0345	0.1204	0.0949	0	0
2081_B. napus ssp. rapifera_Russia(R)	0.1083	0.8917	0.1601	0.8228	0.0171	0.1439	0.7535	0.013	0.0896	0.1042	0.5949	0	0.1048	0.1961	0.1017	0.5966	0	0.1065	0.1949	0.0003	0.0813	0.6003	0	0.1036	0.2015	0.0132	0	0	0.6002	0	0.1038	0.1956	0.0943	0.0061	0
2096_B. napus ssp. rapifera_New Zealand(R)	0.4184	0.5816	0.1197	0.5725	0.3077	0.114	0.5391	0.3123	0.0346	0.1267	0.5162	0.3126	0.04	0.0045	0.0506	0.5017	0	0	0	0.4477	0.1195	0.5182	0.3118	0.0425	0.008	0	0	0.0335	0.5058	0	0	0	0	0.4606	0
3008_B. napus ssp. pabularia_US, Idaho(SK)	0.3182	0.6818	0.4355	0.5417	0.0228	0	0	0	1	0	0	0	1	0	0	0	0	1	0	0	0	0	0	1	0	0	0	0	0	0	1	0	0	0	0
3050_B. napus ssp. pabularia_UK(SK)	0.3418	0.6582	0.4703	0.5187	0.0111	0	0	0	1	0	0	0	1	0	0	0	0	1	0	0	0	0	0	1	0	0	0	0	0	0	1	0	0	0	0
3080_B. napus ssp. pabularia(SK)	0.3239	0.6761	0.4544	0.5321	0.0135	0	0	0	1	0	0	0	1	0	0	0	0	1	0	0	0	0	0	1	0	0	0	0	0	0	1	0	0	0	0
3076_B. napus ssp. pabularia(SK)	0.3175	0.6825	0.4142	0.5462	0.0396	0	0	0	1	0	0	0	1	0	0	0	0	1	0	0	0	0	0	1	0	0	0	0	0	0	1	0	0	0	0
3084_B. napus ssp. pabularia(SK)	0.3319	0.6681	0.3717	0.5437	0.0847	0	0	0	1	0	0	0	1	0	0	0	0	1	0	0	0	0	0	1	0	0	0	0	0	0	1	0	0	0	0
3083_B. napus ssp. pabularia(SK)	0.3336	0.6664	0.3203	0.5597	0.12	0	0	0	1	0	0	0	1	0	0	0	0	1	0	0	0	0	0	1	0	0	0	0	0	0	1	0	0	0	0
3089_B. napus ssp. pabularia(SK)	0.309	0.691	0.3739	0.5639	0.0621	0	0	0	1	0	0	0	1	0	0	0	0	1	0	0	0	0	0	1	0	0	0	0	0	0	1	0	0	0	0
3086_B. napus ssp. pabularia(SK)	0.3098	0.6902	0.3386	0.5759	0.0855	0	0	0	1	0	0	0	1	0	0	0	0	1	0	0	0	0	0	1	0	0	0	0	0	0	1	0	0	0	0
3090_B. napus ssp. pabularia(SK)	0.4367	0.5633	0.2755	0.4878	0.2367	0	0	0	1	0	0	0	1	0	0	0	0	1	0	0	0	0	0	1	0	0	0	0	0	0	1	0	0	0	0
3078_B. napus ssp. pabularia(SK)	0.4031	0.5969	0.2774	0.5181	0.2045	0.033	0.0156	0	0.9514	0	0.0253	0.0311	0.9436	0	0	0	0.0358	0.9642	0	0	0	0	0.0296	0.9235	0	0.0469	0	0	0	0.0429	0.9571	0	0	0	0
3016_B. napus ssp. pabularia_US, California(SK)	0.4111	0.5889	0.2641	0.5152	0.2207	0	0	0	1	0	0	0.0139	0.9861	0	0	0	0	1	0	0	0	0	0.0171	0.9829	0	0	0	0	0	0.0131	0.9869	0	0	0	0
3081_B. napus ssp. pabularia(SK)	0.4143	0.5857	0.2947	0.5043	0.201	0.056	0	0	0.944	0	0	0.0476	0.9524	0	0.041	0	0.0218	0.9371	0	0	0	0	0.0289	0.9181	0	0.0529	0	0	0	0.0275	0.9239	0	0.0486	0	0
3085_B. napus ssp. pabularia(SK)	0.3313	0.6687	0.3364	0.5579	0.1057	0	0	0	1	0	0	0	1	0	0	0	0	1	0	0	0	0	0	1	0	0	0	0	0	0	1	0	0	0	0
3077_B. napus ssp. pabularia(SK)	0.2525	0.7475	0.3127	0.6285	0.0588	0	0	0	1	0	0	0	1	0	0	0	0	1	0	0	0	0	0	1	0	0	0	0	0	0	1	0	0	0	0
3082_B. napus ssp. pabularia(SK)	0.2687	0.7313	0.2978	0.6193	0.0829	0	0	0	1	0	0	0	1	0	0	0	0	1	0	0	0	0	0	1	0	0	0	0	0	0	1	0	0	0	0
3079_B. napus ssp. pabularia(SK)	0.2631	0.7369	0.3227	0.6169	0.0604	0	0	0	1	0	0	0	1	0	0	0	0	1	0	0	0	0	0	1	0	0	0	0	0	0	1	0	0	0	0
3088_B. napus ssp. pabularia(SK)	0.232	0.768	0.4082	0.5918	0	0	0	0	1	0	0	0	1	0	0	0	0	1	0	0	0	0	0	1	0	0	0	0	0	0	1	0	0	0	0
3011_B. napus ssp. pabularia_US, Maine(SK)	0.2295	0.7705	0.4046	0.5954	0	0	0	0	1	0	0	0	1	0	0	0	0	1	0	0	0	0	0	1	0	0	0	0	0	0	1	0	0	0	0
3087_B. napus ssp. pabularia(SK)	0.4238	0.5762	0.328	0.4888	0.1831	0.1014	0.0256	0.0957	0.7772	0.099	0.0223	0.0975	0.7813	0	0.0956	0.0183	0.0447	0.781	0	0.0604	0.0633	0.0223	0.0988	0.7694	0	0.0463	0	0.0484	0.0184	0.0476	0.7709	0	0.0523	0.0625	0
3041_B. napus ssp. pabularia_Netherland(SK)	0.5284	0.4716	0.6305	0.3384	0.0311	0.4634	0.0574	0	0.4792	0.4553	0.0367	0.0018	0.487	0.0192	0.4533	0.0381	0	0.4894	0.0191	0	0.2329	0.0197	0	0.4487	0	0.2987	0	0.1918	0.0212	0	0.4537	0	0.3333	0	0
2082_B. napus_Pakistan(W)	0.4696	0.5304	0.6419	0.3581	0	0.6186	0.2943	0	0.0871	0.5378	0.1533	0	0.096	0.2129	0.5357	0.156	0	0.0976	0.2108	0	0	0.1443	0	0	0.1244	0.7313	0	0	0.1399	0	0.0153	0.1169	0.7279	0	0
3028_B. napus_France(W)	0.414	0.586	0.3689	0.4852	0.1459	0.361	0.4452	0.1488	0.045	0.1515	0	0.164	0.0441	0.6404	0.1557	0	0.1557	0.0485	0.6401	0	0.124	0	0.1796	0	0.6566	0.0398	0	0.1076	0	0.1614	0.0488	0.6447	0.0376	0	0
2018_B. napus_South Korea(W)	0.0994	0.9006	0.2361	0.7639	0	0.2574	0.7426	0	0	0	0	0	0	1	0	0	0	0	1	0	0	0	0	0	1	0	0	0	0	0	0	1	0	0	0
3091_B. napus_South Korea(W)	0.2369	0.7631	0.4079	0.5921	0	0.4178	0.5822	0	0	0.0042	0	0	0	0.9958	0.0009	0	0	0	0.9991	0	0	0	0	0	1	0	0	0	0	0	0	1	0	0	0
2098_B. napus_Japan(W)	0.1696	0.8304	0.3562	0.6438	0	0.3701	0.6299	0	0	0	0	0	0	1	0	0	0	0	1	0	0	0	0	0	1	0	0	0	0	0	0	1	0	0	0
2097_B. napus_Japan(W)	0.2006	0.7994	0.3725	0.6275	0	0.3824	0.6176	0	0	0	0	0	0	1	0	0	0	0	1	0	0	0	0	0	1	0	0	0	0	0	0	1	0	0	0
3063_B. napus_Japan(W)	0.0929	0.9071	0.2499	0.75	0	0.26	0.74	0	0	0	0	0	0	1	0	0	0	0	1	0	0	0	0	0	1	0	0	0	0	0	0	1	0	0	0
2107_B. napus_Japan(W)	0.0877	0.9123	0.2832	0.7168	0	0.2924	0.7076	0	0	0	0	0	0	1	0	0	0	0	1	0	0	0	0	0	1	0	0	0	0	0	0	1	0	0	0
2102_B. napus_South Korea(W)	0.1382	0.8618	0.3098	0.6902	0	0.3219	0.6781	0	0	0	0	0	0	1	0	0	0	0	1	0	0	0	0	0	1	0	0	0	0	0	0	1	0	0	0
2105_B. napus_South Korea(W)	0.1844	0.8156	0.3546	0.6454	0	0.366	0.634	0	0	0	0	0	0	1	0	0	0	0	1	0	0	0	0	0	1	0	0	0	0	0	0	1	0	0	0
2103_B. napus_South Korea(W)	0.225	0.775	0.3933	0.6067	0	0.4117	0.5883	0	0	0.0841	0	0	0	0.9159	0.0865	0	0	0	0.9135	0	0.0328	0	0	0	0.9169	0.0503	0	0	0	0	0	0.9107	0.0893	0	0
3001_B. napus_China(W)	0.1397	0.8603	0.3014	0.6986	0	0.3163	0.6837	0	0	0	0.0688	0	0	0.9311	0	0.0693	0	0	0.9306	0	0	0.071	0	0	0.929	0	0	0	0.0697	0	0	0.9303	0	0	0
2094_B. napus_China(W)	0.1084	0.8916	0.2903	0.7097	0	0.3028	0.6972	0	0	0	0	0	0	1	0	0	0	0	1	0	0	0	0	0	1	0	0	0	0	0	0	1	0	0	0
2059_B. napus_China, Sichuan(W)	0.2809	0.7191	0.3281	0.5922	0.0797	0.3406	0.579	0.0804	0	0.0478	0.0222	0.0906	0	0.8394	0.0486	0.0234	0.0893	0	0.8387	0	0.0398	0.0248	0.0926	0	0.8428	0	0	0	0.0293	0.1057	0	0.8618	0.0031	0	0
2088_B. napus_China, Shaanxi(W)	0.1589	0.8411	0.3299	0.6701	0	0.3425	0.6575	0	0	0	0.0368	0	0	0.9632	0	0.0383	0	0	0.9617	0	0	0.0396	0	0	0.9604	0	0	0	0.0405	0	0	0.9595	0	0	0
3069_B. napus_China(W)	0.1663	0.8337	0.3399	0.6601	0	0.355	0.645	0	0	0	0	0	0	1	0.0001	0	0	0	0.9999	0	0	0	0	0	1	0	0	0	0	0	0	0.9996	0.0004	0	0
2089_B. napus_China, Shaanxi(W)	0.1519	0.8481	0.3469	0.653	0	0.3633	0.6367	0	0	0	0	0	0	1	0	0	0	0	1	0	0	0	0	0	1	0	0	0	0	0	0	1	0	0	0
2110_B. napus_China, Taiwan(W)	0.3525	0.6475	0.5378	0.4622	0	0.547	0.453	0	0	0.2825	0	0	0	0.7175	0.2842	0	0	0	0.7158	0	0.2072	0	0	0	0.7189	0.0738	0	0.1727	0	0	0	0.712	0.1153	0	0
3026_B. napus_Germany(W)	0.5941	0.4059	0.6365	0.2775	0.086	0.6358	0.2558	0.092	0.0164	0.5061	0	0.0928	0.0245	0.3766	0.5055	0	0.0596	0.0273	0.3771	0.0304	0.3183	0	0.094	0	0.3507	0.237	0	0.264	0	0.0633	0	0.3468	0.2964	0.0295	0
2108_B. napus_Romania(W)	0.7639	0.2361	0.8761	0.0903	0.0336	0.8639	0.0702	0.0371	0.0288	0.7961	0	0.0331	0.028	0.1429	0.772	0	0	0.0167	0.1379	0.0734	0.4374	0	0.0283	0	0.0717	0.4626	0	0.3351	0	0	0	0.0602	0.5337	0.071	0
2078_B. napus_Pakistan(W)	0.7213	0.2787	0.7614	0.1424	0.0962	0.7296	0.0907	0.0956	0.0841	0.6918	0.0373	0.0952	0.0898	0.0859	0.6898	0.0394	0.094	0.0919	0.0848	0	0.2151	0	0.1053	0.0119	0	0.6677	0	0	0	0.1243	0.0122	0	0.8634	0	0
2079_B. napus_Pakistan, Punjab(W)	0.7253	0.2747	0.7324	0.1482	0.1194	0.6997	0.0984	0.118	0.084	0.6641	0.0486	0.1179	0.0904	0.079	0.6619	0.051	0.1168	0.0924	0.0779	0	0.2098	0	0.1326	0.0171	0	0.6404	0	0.1149	0	0.1341	0.0197	0	0.7313	0	0
2132_B. napus_UK(W)	0.5451	0.4549	0.7191	0.2738	0.0071	0.5631	0.0004	0	0.4365	0.5155	0	0	0.435	0.0495	0.5155	0	0	0.437	0.0476	0	0	0	0	0.2079	0	0.7921	0	0	0	0	0.2472	0	0.7528	0	0
3067_B. napus_UK(W)	0.5438	0.4562	0.6956	0.2742	0.0302	0.5732	0.0293	0	0.3975	0.5079	0	0	0.3996	0.0925	0.5085	0	0	0.4016	0.0899	0	0	0	0	0.1622	0	0.8378	0	0	0	0	0.2056	0	0.7944	0	0
3117_B. napus_UK(W)	0.6213	0.3787	0.7724	0.2275	0	0.7238	0.1522	0	0.1239	0.6912	0.0921	0	0.1313	0.0854	0.6896	0.0935	0	0.1332	0.0837	0	0.1868	0.0497	0	0.007	0	0.7565	0	0.1256	0.0565	0	0.0254	0	0.7926	0	0
3106_B. napus_UK(W)	0.7229	0.2771	0.9221	0.0778	0	0.884	0.0277	0	0.0883	0.8738	0.0203	0	0.1059	0	0.8792	0	0	0.1208	0	0	0.1203	0	0	0	0	0.8796	0	0	0	0	0	0	1	0	0
2060_B. napus_UK(W)	0.7592	0.2408	0.9608	0.0392	0	0.9397	0.01	0	0.0503	0.9049	0	0	0.0528	0.0423	0.9017	0	0	0.0563	0.042	0	0.1277	0	0	0	0	0.8723	0	0	0	0	0	0	1	0	0
2135_B. napus_Italy(W)	0.711	0.289	0.9205	0.0795	0	0.9277	0.0723	0	0	0.8616	0.01	0	0	0.1284	0.8603	0.013	0	0	0.1267	0	0	0	0	0	0	1	0	0	0	0	0	0	1	0	0
3032_B. napus_France(S)	0.7184	0.2816	0.9537	0.0463	0	0.9427	0.0161	0	0.0412	0.8784	0	0	0.0364	0.0851	0.8774	0	0	0.0381	0.0845	0	0	0	0	0	0	1	0	0	0	0	0	0	1	0	0
2083_B. napus_India, Gujarat(W)	0.6348	0.3652	0.7918	0.2015	0.0068	0.781	0.1721	0.0058	0.0412	0.686	0.041	0.0031	0.0458	0.2242	0.6839	0.0429	0.0033	0.0474	0.2226	0	0.036	0	0	0	0.0695	0.8944	0	0	0	0	0	0.0819	0.9181	0	0
2058_B. napus_Netherlands(W)	0.7072	0.2928	0.9152	0.0848	0	0.8877	0.0466	0	0.0656	0.8446	0	0	0.0755	0.0799	0.8413	0.0047	0	0.078	0.076	0	0.0985	0	0	0	0	0.9015	0	0	0	0	0	0	1	0	0
3107_B. napus_Moldova(W)	0.7341	0.2659	0.9247	0.0753	0	0.8959	0.0392	0	0.0648	0.8744	0.0116	0	0.0707	0.0432	0.8707	0.0133	0	0.0739	0.042	0	0.2802	0	0	0	0	0.7198	0	0.1696	0	0	0	0	0.8304	0	0
2077_B. napus_Hungary(W)	0.8528	0.1472	0.8275	0.0261	0.1464	0.8146	0.0102	0.1514	0.0238	0.7977	0	0.1491	0.0261	0.0271	0.7942	0	0.1503	0.0282	0.0273	0	0.348	0	0.1297	0	0	0.5222	0	0.2467	0	0.1336	0	0	0.6197	0	0
2064_B. napus_Russia(W)	0.7723	0.2277	0.963	0.037	0	0.9482	0.0054	0	0.0464	0.9401	0	0	0.0496	0.0104	0.9418	0	0	0.0582	0	0	0.3317	0	0	0	0	0.6683	0	0	0	0	0	0	1	0	0
2066_B. napus_Romania(W)	0.7783	0.2217	0.978	0.022	0	0.9614	0	0	0.0386	0.9581	0	0	0.0419	0	0.9532	0	0	0.0468	0	0	0.4471	0	0	0	0	0.5528	0	0.3243	0	0	0	0	0.6757	0	0
2138_B. napus ssp. napus_Ukraine(W)	0.8051	0.1949	0.9787	0.0213	0	0.9688	0	0	0.0312	0.9633	0	0	0.0367	0	0.9594	0	0	0.0406	0	0	0.519	0	0	0	0	0.481	0	0.4191	0	0	0	0	0.5809	0	0
2090_B. napus_Czech Republic, North Moravia(W)	0.9443	0.0557	1	0	0	1	0	0	0	1	0	0	0	0	1	0	0	0	0	0	0.9818	0	0	0	0	0.0182	0	0.932	0	0	0	0	0.068	0	0
2106_B. napus_Germany(W)	0.7168	0.2832	0.9006	0.0994	0	0.9029	0.0971	0	0	0.8204	0	0	0	0.1796	0.8193	0	0	0	0.1807	0	0.7897	0	0	0	0.2062	0.0041	0	0.7502	0	0	0	0.2015	0.0483	0	0
3065_B. napus_France(W)	0.9121	0.0879	1	0	0	1	0	0	0	1	0	0	0	0	1	0	0	0	0	0	0.8691	0	0	0	0	0.1309	0	0.8047	0	0	0	0	0.1953	0	0
2112_B. napus_Russia(W)	0.8866	0.1134	1	0	0	1	0	0	0	1	0	0	0	0	1	0	0	0	0	0	0.8224	0	0	0	0	0.1776	0	0.7484	0	0	0	0	0.2516	0	0
2115_B. napus_Netherlands(W)	0.9616	0.0384	1	0	0	1	0	0	0	1	0	0	0	0	1	0	0	0	0	0	0.9585	0	0	0	0	0.0415	0	0.9169	0	0	0	0	0.0831	0	0
3033_B. napus_Poland, Warszawa(S)	0.9229	0.0771	0.1569	0.0879	0.7552	0.1183	0.0187	0.748	0.115	0.1144	0.0215	0.7495	0.1146	0	0	0	0	0	0	1	0.1154	0.0243	0.7455	0.1148	0	0	0	0	0	0	0	0	0	1	0
3010_B. napus_Germany(S)	1	0	0	0	1	0	0	1	0	0	0	1	0	0	0	0	0.2627	0	0	0.7373	0	0	1	0	0	0	0	0	0	0.2702	0	0	0	0.7298	0
3007_B. napus_Denmark(S)	1	0	0	0	1	0	0	1	0	0	0	1	0	0	0	0	0.2034	0	0	0.7966	0	0	1	0	0	0	0	0	0	0.2126	0	0	0	0.7874	0
3102_B. napus_Germany (S)	0.9996	0.0004	0	0	1	0	0	1	0	0	0.0028	0.9972	0	0	0	0	0.2403	0	0	0.7597	0	0.0018	0.9982	0	0	0	0	0	0	0.2503	0	0	0	0.7497	0
3017_B. napus_US, Wisconsin(S)	1	0	0	0	1	0	0	1	0	0	0	1	0	0	0	0	0.5957	0	0	0.4043	0	0	1	0	0	0	0	0	0	0.6019	0	0	0	0.3981	0
3013_B. napus_US, Colorado(S)	1	0	0	0	1	0	0	1	0	0	0	1	0	0	0	0	0.6314	0	0	0.3686	0	0	1	0	0	0	0	0	0	0.6369	0	0	0	0.3631	0
2071_B. napus_Europe(S)	0.9036	0.0964	0.234	0.087	0.6789	0.233	0.0855	0.6815	0	0.1962	0	0.6936	0	0.1102	0.1948	0.0113	0.5962	0	0.0984	0.0993	0.1395	0	0.7015	0	0.1064	0.0526	0	0.1163	0	0.6044	0	0.1001	0.072	0.1072	0
3064_B. napus_Germany (S)	1	0	0	0	1	0	0	1	0	0	0	1	0	0	0	0	0.9258	0	0	0.0742	0	0	1	0	0	0	0	0	0	0.9293	0	0	0	0.0707	0
3092_B. napus_Sweden(S)	1	0	0.0285	0	0.9715	0.0238	0	0.9762	0	0	0	1	0	0	0.0265	0	0.9734	0	0	0	0	0	1	0	0	0	0	0.0239	0	0.9761	0	0	0	0	0
3109_B. napus_Denmark(S)	1	0	0	0	1	0	0	1	0	0	0	1	0	0	0	0	1	0	0	0	0	0	1	0	0	0	0	0	0	1	0	0	0	0	0
3070_B. napus_Denmark(S)	1	0	0	0	1	0	0	1	0	0	0	1	0	0	0.0001	0	0.9999	0	0	0	0	0	1	0	0	0	0	0	0	1	0	0	0	0	0
3031_B. napus(S)	0.967	0.033	0.0837	0.039	0.8773	0.0811	0.0388	0.8801	0	0.0261	0	0.8796	0	0.0942	0	0	0.7557	0	0.0949	0.1494	0.0269	0	0.8804	0	0.0927	0	0	0	0	0.759	0	0.092	0	0.149	0
2124_B. napus_Sweden, Malmohus(S)	1	0	0	0	1	0	0	1	0	0	0	1	0	0	0	0	0.8914	0	0	0.1086	0	0	1	0	0	0	0	0	0	0.8941	0	0	0	0.1059	0
3062_B. napus_Sweden(S)	1	0	0.0693	0	0.9307	0.0658	0	0.9342	0	0.0649	0	0.9351	0	0	0	0	0.7644	0	0	0.2356	0.0651	0	0.9349	0	0	0	0	0	0	0.7684	0	0	0	0.2316	0
3012_B. napus_US, New York(S)	1	0	0	0	1	0	0	1	0	0	0	1	0	0	0	0	0.9382	0	0	0.0617	0	0	1	0	0	0	0	0	0	0.9409	0	0	0	0.0591	0
2016_B. napus_Canada(S)	1	0	0	0	1	0	0	1	0	0	0	1	0	0	0	0	1	0	0	0	0	0	1	0	0	0	0	0	0	1	0	0	0	0	0
2100_B. napus_New Zealand(S)	0.9653	0.0347	0	0	1	0	0	1	0	0	0	1	0	0	0	0	1	0	0	0	0	0	1	0	0	0	0	0	0	1	0	0	0	0	0
3071_B. napus_Canada(S)	1	0	0	0	1	0	0	1	0	0	0	1	0	0	0	0	1	0	0	0	0	0	1	0	0	0	0	0	0	1	0	0	0	0	0
2069_B. napus ssp. oleifera_Germany(S)	1	0	0	0	1	0	0	1	0	0	0	1	0	0	0	0	1	0	0	0	0	0	1	0	0	0	0	0	0	1	0	0	0	0	0
3104_B. napus_Russia(S)	1	0	0	0	1	0	0	1	0	0	0	1	0	0	0	0	1	0	0	0	0	0	1	0	0	0	0	0	0	1	0	0	0	0	0
3096_B. napus(S)	1	0	0	0	1	0	0	1	0	0	0	1	0	0	0	0	1	0	0	0	0	0	1	0	0	0	0	0	0	1	0	0	0	0	0
2087_B. napus_Canada, Manitoba(S)	1	0	0	0	1	0	0	1	0	0	0	1	0	0	0	0	1	0	0	0	0	0	1	0	0	0	0	0	0	1	0	0	0	0	0
3095_B. napus_Sweden(S)	1	0	0	0	1	0	0	1	0	0	0	1	0	0	0	0	1	0	0	0	0	0	1	0	0	0	0	0	0	1	0	0	0	0	0
2091_B. napus_Canada, Saskatchewan(S)	1	0	0	0	1	0	0	1	0	0	0	1	0	0	0	0	1	0	0	0	0	0	1	0	0	0	0	0	0	1	0	0	0	0	0
2137_B. napus ssp. napus_Ukraine(S)	1	0	0	0	1	0	0	1	0	0	0	1	0	0	0	0	1	0	0	0	0	0	1	0	0	0	0	0	0	1	0	0	0	0	0
2072_B. napus_Canada(S)	0.9831	0.0169	0.065	0.0303	0.9046	0.0631	0.0311	0.9058	0	0.0112	0	0.9102	0	0.0787	0.0199	0	0.8526	0	0.0779	0.0497	0.0117	0	0.911	0	0.0773	0	0	0.0181	0	0.8563	0	0.0774	0	0.0481	0
2140_B. napus ssp. napus_Ukraine(S)	1	0	0	0	1	0	0	1	0	0	0	1	0	0	0	0	0.962	0	0	0.038	0	0	1	0	0	0	0	0	0	0.9643	0	0	0	0.0357	0
3068_B. napus_Sweden(S)	1	0	0.2186	0	0.7814	0.2136	0	0.7864	0	0.2115	0	0.7885	0	0	0.2219	0	0.7781	0	0	0	0.1376	0	0.7978	0	0	0.0646	0	0.1234	0	0.789	0	0	0.0876	0	0
3061_B. napus_Finland(S)	1	0	0.073	0	0.927	0.0712	0	0.9288	0	0.0709	0	0.9291	0	0	0.0689	0	0.9311	0	0	0	0.0682	0	0.9318	0	0	0	0	0.0639	0	0.9361	0	0	0	0	0
3075_B. napus_Sweden(S)	1	0	0.1688	0	0.8312	0.1655	0	0.8345	0	0.1617	0	0.8383	0	0	0.1709	0	0.8291	0	0	0	0.1527	0	0.8473	0	0	0	0	0.16	0	0.84	0	0	0	0	0
3030_B. napus_Bangladesh(S)	1	0	0	0	1	0	0	1	0	0	0	1	0	0	0	0	0.8013	0	0	0.1987	0	0	1	0	0	0	0	0	0	0.8038	0	0	0	0.1962	0
3066_B. napus_Poland(S)	0.9809	0.0191	0.0505	0.0278	0.9217	0.0264	0	0.9138	0.0598	0.0216	0	0.9162	0.0622	0	0.0192	0	0.8448	0.0624	0	0.0736	0	0	0.9204	0.0546	0	0.025	0	0	0	0.8525	0.0652	0	0	0.0823	0
3101_B. napus_Sweden(S)	1	0	0.1044	0	0.8956	0.1032	0	0.8968	0	0.1019	0	0.8981	0	0	0.0842	0	0.7382	0	0	0.1776	0.1011	0	0.8989	0	0	0	0	0.0795	0	0.7435	0	0	0	0.1771	0
3098_B. napus_Sweden(S)	1	0	0.1204	0	0.8796	0.1206	0	0.8793	0	0.1219	0	0.8781	0	0	0.1169	0	0.758	0	0	0.1251	0.1205	0	0.8795	0	0	0	0	0.1138	0	0.7631	0	0	0	0.123	0
3094_B. napus_Germany (S)	1	0	0.0126	0	0.9874	0	0	1	0	0	0	1	0	0	0	0	1	0	0	0	0	0	1	0	0	0	0	0	0	1	0	0	0	0	0
3093_B. napus_Canada(S)	1	0	0	0	1	0	0	1	0	0	0	1	0	0	0	0	1	0	0	0	0	0	1	0	0	0	0	0	0	1	0	0	0	0	0
3015_B. napus_Canada, Saskatchewan(S)	1	0	0	0	1	0	0	1	0	0	0	1	0	0	0	0	1	0	0	0	0	0	1	0	0	0	0	0	0	1	0	0	0	0	0
2111_B. napus_China(S)	0.9846	0.0154	0.0038	0.0298	0.9664	0.0026	0.0312	0.9662	0	0	0	0.95	0	0.05	0	0	0.9459	0	0.0541	0	0	0	0.951	0	0.049	0	0	0	0	0.9471	0	0.0529	0	0	0
3097_B. napus_UK(S)	1	0	0.0333	0	0.9667	0.0305	0	0.9695	0	0	0	1	0	0	0.0367	0	0.8483	0	0	0.115	0	0	1	0	0	0	0	0.0444	0	0.8496	0	0	0	0.106	0
2061_B. napus_Czechoslovakia(W)	1	0	0.1571	0	0.8429	0.1554	0	0.8446	0	0.1529	0	0.8471	0	0	0.1673	0	0.8327	0	0	0	0.0771	0	0.8541	0	0	0.0687	0	0.0733	0	0.8407	0	0	0.086	0	0
3019_B. napus_Poland, Wroclaw(S)	0.9858	0.0142	0.0788	0.0283	0.893	0.0667	0.0132	0.8943	0.0258	0.0654	0	0.8988	0.0338	0.0021	0.0583	0.0085	0.7912	0.0259	0	0.1161	0	0	0.9122	0.0219	0	0.0659	0	0	0	0.7983	0.0158	0	0.0611	0.1248	0
2092_B. napus_Bangladesh(S)	1	0	0.1265	0	0.8735	0.1218	0	0.8782	0	0.1207	0	0.8793	0	0	0.0491	0	0.5961	0	0	0.3548	0.1192	0	0.8808	0	0	0	0	0	0	0.6163	0	0	0	0.3837	0
2093_B. napus_Bangladesh(S)	1	0	0.1577	0	0.8423	0.1529	0	0.8471	0	0.1506	0	0.8494	0	0	0.1067	0	0.6258	0	0	0.2675	0.1478	0	0.8521	0	0	0	0	0.0969	0	0.6279	0	0	0	0.2752	0
2133_B. napus ssp. napus_Russia(S)	0.9673	0.0327	0.1359	0.0393	0.8248	0.1214	0.0205	0.8265	0.0316	0.1171	0.0162	0.8294	0.0373	0	0.0411	0	0.4909	0	0	0.4679	0.0897	0.0169	0.8361	0.0359	0	0.0214	0	0	0	0.5003	0	0	0.0175	0.4822	0
2109_B. napus_China, Taiwan(W)	0.6172	0.3828	0.1128	0.3701	0.5171	0.1197	0.3584	0.5219	0	0	0	0.4959	0	0.5041	0	0	0.4921	0	0.5079	0	0	0	0.4984	0	0.5016	0	0	0	0	0.4946	0	0.5054	0	0	0
3004_B. napus_South Korea(S)	0.8372	0.1628	0.2014	0.1521	0.6465	0.2022	0.1486	0.6492	0	0.099	0	0.6568	0	0.2442	0.1061	0	0.6474	0	0.2466	0	0.0707	0	0.6639	0	0.2452	0.0202	0	0.0708	0	0.6559	0	0.249	0.0242	0	0
3024_B. napus_Germany(S)	0.975	0.025	0.2867	0.0111	0.7022	0.2838	0.0137	0.7025	0	0.242	0	0.6987	0	0.0593	0.2539	0	0.6871	0	0.0591	0	0.2452	0	0.6936	0	0.0612	0	0	0.2542	0	0.6836	0	0.0623	0	0	0
3105_B. napus_Germany (S)	0.9692	0.0308	0.3573	0.0161	0.6266	0.3548	0.0127	0.6325	0	0.3518	0.016	0.6321	0	0	0.3563	0.0164	0.6273	0	0	0	0.317	0	0.6426	0	0	0.0403	0	0.3266	0.021	0.6338	0	0	0.0186	0	0
2065_B. napus ssp. oleifera_Germany(S)	0.9597	0.0403	0.4207	0.018	0.5613	0.4148	0.0162	0.569	0	0.4126	0.0197	0.5677	0	0	0.4168	0.0223	0.5609	0	0	0	0.3641	0	0.5782	0	0	0.0577	0	0.4158	0	0.5842	0	0	0	0	0
3108_B. napus_Australia(S)	1	0	0.4159	0	0.5841	0.411	0	0.589	0	0.4117	0	0.5883	0	0	0.4141	0	0.5859	0	0	0	0.4128	0	0.5871	0	0	0	0	0.4132	0	0.5868	0	0	0	0	0
3046_B. napus_UK(W)	0.6228	0.3772	0.1808	0.3555	0.4637	0.1563	0.2908	0.4571	0.0959	0.0982	0.1239	0.461	0.1004	0.2165	0.0945	0.1247	0.4004	0.0996	0.2138	0.067	0.0688	0.1246	0.4638	0.0927	0.2106	0.0395	0	0	0.1268	0.4202	0.1141	0.2453	0	0.0936	0
3111_B. napus_France (S)	0.9262	0.0738	0.3732	0.0517	0.5751	0.3724	0.0532	0.5744	0	0.3408	0	0.5759	0	0.0833	0.3441	0	0.5735	0	0.0824	0	0.3294	0	0.5794	0	0.0911	0	0	0.33	0	0.578	0	0.0919	0	0	0
2101_B. napus_France(S)	1	0	0.4792	0	0.5208	0.4764	0	0.5236	0	0.4753	0	0.5247	0	0	0.4728	0	0.5272	0	0	0	0.4775	0	0.5224	0	0	0	0	0.4733	0	0.5267	0	0	0	0	0
2017_B. napus(S)	0.8402	0.1598	0.2195	0.1495	0.631	0.22	0.1476	0.6324	0	0.1726	0.0307	0.6358	0	0.1608	0.1806	0.0343	0.6236	0	0.1614	0	0.1718	0.0319	0.6335	0	0.1628	0	0	0.1822	0	0.6293	0	0.1886	0	0	0
3074_B. napus_France(S)	1	0	0.5465	0	0.4534	0.5433	0	0.4567	0	0.5441	0	0.4559	0	0	0.5474	0	0.4526	0	0	0	0.5453	0	0.4547	0	0	0	0	0.5462	0	0.4538	0	0	0	0	0
3114_B. napus(S)	0.6787	0.3213	0.1859	0.2988	0.5153	0.1891	0.2918	0.519	0	0	0	0.537	0	0.463	0	0	0.3044	0	0.4316	0.264	0	0	0.5374	0	0.4626	0	0	0	0	0.3101	0	0.4304	0	0.2595	0
3099_B. napus_Australia(S)	0.6679	0.3321	0.1718	0.3149	0.5132	0.1752	0.3062	0.5186	0	0.0038	0	0.5361	0	0.4601	0	0	0.1123	0	0.3871	0.5006	0.0111	0	0.5327	0	0.4562	0	0	0	0	0.1184	0	0.3836	0	0.498	0
2144_B. napus ssp. napus_US, Georgia(S)	0.809	0.191	0.4296	0.1424	0.428	0.43	0.1333	0.4357	0.001	0.3222	0	0.4406	0	0.2373	0.3054	0	0.2785	0	0.2217	0.1944	0.3149	0	0.4371	0	0.248	0	0	0.2962	0	0.2814	0	0.2329	0	0.1895	0
3103_B. napus_Germany (S)	0.7007	0.2993	0.3622	0.2435	0.3943	0.3669	0.2314	0.4005	0.0011	0.182	0	0.4075	0	0.4105	0.1684	0	0.2428	0	0.397	0.1918	0.1684	0	0.4112	0	0.4204	0	0	0.1488	0	0.2498	0	0.4077	0	0.1937	0
3113_B. napus_Czechoslovakia(W)	0.8964	0.1036	0.524	0.0579	0.4181	0.4942	0.0103	0.4152	0.0803	0.4997	0	0.4156	0.0848	0	0.4796	0	0.2589	0.0678	0	0.1937	0.3843	0	0.4175	0.0703	0	0.1279	0	0.3326	0	0.2648	0.0514	0	0.1576	0.1935	0
3027_B. napus_Poland(W)	1	0	0.4629	0	0.5371	0.4556	0	0.5444	0	0.4591	0	0.5409	0	0	0.4348	0	0.3965	0	0	0.1687	0.4682	0	0.5318	0	0	0	0	0.4407	0	0.3941	0	0	0	0.1652	0
2123_B. napus ssp. napus_Poland(W)	1	0	0.6412	0	0.3588	0.6354	0	0.3646	0	0.6406	0	0.3594	0	0	0.6262	0	0.2526	0	0	0.1212	0.6495	0	0.3505	0	0	0	0	0.6329	0	0.2521	0	0	0	0.115	0
3110_B. napus_Germany (W)	1	0	0.5856	0	0.4144	0.5831	0	0.4169	0	0.5894	0	0.4106	0	0	0.5995	0	0.4005	0	0	0	0.6016	0	0.3984	0	0	0	0	0.611	0	0.389	0	0	0	0	0
2063_B. napus_Poland(W)	1	0	0.6745	0	0.3255	0.672	0	0.328	0	0.6779	0	0.3221	0	0	0.6872	0	0.306	0	0	0.0067	0.6931	0	0.3069	0	0	0	0	0.7044	0	0.2956	0	0	0	0	0
3100_B. napus_Poland(W)	1	0	0.7392	0	0.2608	0.7325	0	0.2675	0	0.7394	0	0.2606	0	0	0.7409	0	0.2591	0	0	0	0.7451	0	0.2549	0	0	0	0	0.7463	0	0.2537	0	0	0	0	0
2121_B. napus ssp. napus_Czechoslovakia(W)	1	0	0.8121	0	0.1879	0.8066	0	0.1934	0	0.8126	0	0.1874	0	0	0.8113	0	0.1887	0	0	0	0.8129	0	0.1871	0	0	0	0	0.8106	0	0.1893	0	0	0.0001	0	0
2139_B. napus ssp. napus_Russia(W)	0.8769	0.1231	0.8988	0.0156	0.0856	0.8813	0	0.087	0.0317	0.884	0	0.0822	0.0337	0	0.8806	0	0.0847	0.0348	0	0	0.7047	0	0.0756	0	0	0.2196	0	0.6621	0	0.0792	0	0	0.2587	0	0
2122_B. napus ssp. napus_Sweden(W)	0.9991	0.0009	0.8893	0	0.1107	0.8862	0	0.1137	0	0.8914	0	0.1086	0	0	0.8917	0	0.1083	0	0	0	0.8876	0	0.1124	0	0	0	0	0.8861	0	0.1134	0	0	0.0005	0	0
2127_B. napus_Algeria(W)	0.9735	0.0265	1	0	0	0.9918	0	0.0082	0	1	0	0	0	0	0.995	0	0.005	0	0	0	0.9997	0	0	0	0	0.0002	0	0.9846	0	0	0	0	0.0154	0	0
2118_B. napus ssp. napus_France(W)	0.9172	0.0828	1	0	0	1	0	0	0	1	0	0	0	0	1	0	0	0	0	0	0.8839	0	0	0	0	0.1161	0	0.835	0	0	0	0	0.165	0	0
2120_B. napus ssp. napus_Czechoslovakia(W)	0.9475	0.0525	0.9049	0	0.0951	0.8987	0	0.1013	0	0.9035	0	0.0965	0	0	0.9004	0	0.0996	0	0	0	0.8948	0	0.0987	0	0	0.0065	0	0.8673	0	0.1001	0	0	0.0326	0	0
3014_B. napus_US, Oregon(W)	0.94	0.06	0.6147	0.0087	0.3765	0.5958	0.0026	0.3807	0.0209	0.6007	0	0.3763	0.023	0	0.4482	0	0	0	0	0.5518	0.5939	0	0.3654	0.0407	0	0	0	0.4344	0	0	0	0	0	0.5656	0
3009_B. napus_US, Idaho(W)	0.9628	0.0372	0.8197	0	0.1803	0.8107	0	0.1882	0.001	0.8206	0	0.1794	0	0	0.723	0	0	0	0	0.277	0.8284	0	0.1617	0.0099	0	0	0	0.7251	0	0	0	0	0	0.2749	0
2113_B. napus ssp. napus_US, Idaho(W)	0.9876	0.0124	0.8622	0	0.1378	0.8571	0	0.1429	0	0.8682	0	0.1318	0	0	0.7843	0	0	0	0	0.2157	0.886	0	0.114	0	0	0	0	0.7969	0	0	0	0	0	0.2031	0
3018_B. napus_US, Kansas(W)	0.9994	0.0006	0.9288	0	0.0712	0.9252	0	0.0747	0	0.9357	0	0.0643	0	0	0.8696	0	0	0	0	0.1304	0.9578	0	0.0422	0	0	0	0	0.8874	0	0	0	0	0	0.1126	0
2129_B. napus ssp. napus_Denmark, Fyn(W)	1	0	0.8585	0	0.1415	0.8555	0	0.1445	0	0.8651	0	0.1349	0	0	0.7992	0	0	0	0	0.2008	0.901	0	0.099	0	0	0	0	0.8318	0	0	0	0	0	0.1682	0
3112_B. napus_France(W)	0.9813	0.0187	0.8805	0	0.1195	0.8772	0	0.1228	0	0.8854	0	0.1146	0	0	0.873	0	0.0374	0	0	0.0896	0.8875	0	0.1125	0	0	0	0	0.8813	0	0	0	0	0.0078	0.1108	0
2068_B. napus ssp. oleifera_Germany(W)	1	0	1	0	0	1	0	0	0	1	0	0	0	0	1	0	0	0	0	0	1	0	0	0	0	0	0	1	0	0	0	0	0	0	0
3048_B. napus_Germany (W)	1	0	1	0	0	1	0	0	0	1	0	0	0	0	1	0	0	0	0	0	1	0	0	0	0	0	0	1	0	0	0	0	0	0	0
2015_B. napus_France(W)	0.9997	0.0003	1	0	0	1	0	0	0	1	0	0	0	0	1	0	0	0	0	0	1	0	0	0	0	0	0	1	0	0	0	0	0	0	0
2067_B. napus_Germany(W)	1	0	0.9556	0	0.0444	0.9539	0	0.0461	0	0.9628	0	0.0372	0	0	0.9606	0	0	0	0	0.0394	1	0	0	0	0	0	0	1	0	0	0	0	0	0	0
2130_B. napus_US, California(W)	0.9992	0.0008	1	0	0	1	0	0	0	1	0	0	0	0	1	0	0	0	0	0	1	0	0	0	0	0	0	1	0	0	0	0	0	0	0
2128_B. napus_Sweden, Malmohus(W)	0.9951	0.0049	1	0	0	1	0	0	0	1	0	0	0	0	1	0	0	0	0	0	1	0	0	0	0	0	0	1	0	0	0	0	0	0	0
3022_B. napus_Sweden, Malmohus(W)	0.9667	0.0333	0.9649	0	0.0351	0.9627	0	0.0373	0	0.9724	0	0.0276	0	0	0.965	0	0.0054	0	0	0.0296	0.9849	0	0.0151	0	0	0	0	1	0	0	0	0	0	0	0
2131_B. napus_US, Arkansas(W)	0.9995	0.0005	0.9607	0	0.0393	0.9592	0	0.0408	0	0.9653	0	0.0347	0	0	0.9582	0	0.009	0	0	0.0329	0.9771	0	0.0229	0	0	0	0	0.9739	0	0.0061	0	0	0	0.0201	0
3021_B. napus_Germany (W)	1	0	0.7198	0	0.2802	0.7163	0	0.2837	0	0.7239	0	0.2761	0	0	0.7253	0	0.2747	0	0	0	0.7401	0	0.2599	0	0	0	0	0.7422	0	0.2578	0	0	0	0	0
2099_B. napus_Germany(W)	1	0	0.9719	0	0.0281	0.9778	0	0.0222	0	1	0	0	0	0	1	0	0	0	0	0	1	0	0	0	0	0	0	1	0	0	0	0	0	0	0
2119_B. napus ssp. napus_Germany(W)	1	0	1	0	0	0.9953	0	0.0047	0	1	0	0	0	0	1	0	0	0	0	0	1	0	0	0	0	0	0	1	0	0	0	0	0	0	0
2117_B. napus_Germany(W)	0.8293	0.1708	0.9343	0.0657	0	0.9371	0.0629	0	0	0.8689	0	0	0	0.1311	0.8662	0	0	0	0.1338	0	0.8592	0	0	0	0.1408	0	0	0.8551	0	0	0	0.1449	0	0	0
3029_B. napus ssp. napus_Germany(W)	0.9998	0.0002	0.975	0	0.0249	0.9733	0	0.0267	0	0.9811	0	0.0189	0	0	0.9494	0	0	0	0	0.0506	1	0	0	0	0	0	0	0.976	0	0	0	0	0	0.024	0
2116_B. napus_Hungary(W)	0.9633	0.0367	0.9881	0	0.0119	0.9842	0	0.0158	0	1	0	0	0	0	0.9856	0	0.0144	0	0	0	0.9947	0	0	0	0	0.0053	0	0.9701	0	0.0065	0	0	0.0234	0	0
3023_B. napus_Poland, Warszawa(W)	1	0	0.8236	0	0.1764	0.8199	0	0.1801	0	0.8299	0	0.1701	0	0	0.8098	0	0.059	0	0	0.1311	0.8587	0	0.1413	0	0	0	0	0.8423	0	0.0419	0	0	0	0.1158	0
2125_B. napus_UK(W)	0.9999	0.0001	1	0	0	1	0	0	0	1	0	0	0	0	1	0	0	0	0	0	1	0	0	0	0	0	0	1	0	0	0	0	0	0	0
2126_B. napus_UK(W)	0.9845	0.0155	1	0	0	1	0	0	0	1	0	0	0	0	1	0	0	0	0	0	1	0	0	0	0	0	0	1	0	0	0	0	0	0	0
2114_B. napus_Hungary(W)	0.9995	0.0005	0.9193	0	0.0807	0.9143	0	0.0857	0	0.9198	0	0.0802	0	0	0.9137	0	0.0082	0	0	0.078	0.9291	0	0.0709	0	0	0	0	0.9272	0	0	0	0	0	0.0728	0

## Sheet: Supplementary Fig. 14
	S	WEsA	WeA	SK	R
A01	113	39	183	199	133
A02	138	56	160	195	160
A03	179	57	266	341	283
A04	81	30	94	151	109
A05	129	58	154	217	168
A06	108	35	124	219	118
A07	107	42	125	225	129
A08	37	55	97	154	129
A09	139	55	190	245	227
A10	149	46	142	183	132
C01	124	39	111	179	146
C02	117	60	205	168	121
C03	160	73	142	265	213
C04	90	33	71	192	89
C05	89	34	97	183	134
C06	89	23	71	177	90
C07	75	23	64	148	100
C08	74	37	70	169	207
C09	74	55	125	174	104

## Sheet: Supplementary Fig. 17
a		A subgenome	C subgenome
	R	138	282
	S	209	265
	SK	272	140
	WeA	115	337
	WEsA	262	308
b		A subgenome	C subgenome
	R	4900	10720
	S	9000	9760
	SK	10800	4880
	WeA	4240	12490
	WEsA	10570	10490

## Sheet: Supplementary Fig. 18
	S	WEsA	WeA	SK	R
A01	12	49	18	15	10
A02	31	13	4	8	10
A03	26	33	32	38	20
A04	10	12	11	31	10
A05	29	29	16	50	16
A06	25	18	4	33	18
A07	28	22	11	46	22
A08	5	46	12	7	13
A09	37	24	6	13	9
A10	6	16	1	31	10
C01	29	20	46	19	37
C02	22	27	35	11	21
C03	20	90	67	26	50
C04	26	26	35	20	35
C05	45	29	28	18	28
C06	48	16	12	7	12
C07	18	39	37	13	48
C08	9	28	24	11	23
C09	48	33	53	15	28
